# Supplementary material for: Tuning electronic structure of metal-free dual-site catalyst enables exclusive singlet oxygen production and in-situ utilization
Source: Nat Commun. 2024 Jul 10;15:5771. doi: 10.1038/s41467-024-50240-0 (PMC11535063; doi:10.1038/s41467-024-50240-0)
Supplement: Supplementary file 5 — Source Data [file 41467_2024_50240_MOESM5_ESM.zip]

Archive with 5 entries (4 files):
- Source Data/
- Source Data/Source Data Fig1.xlsx
- Source Data/Source Data Fig3.xlsx
- Source Data/Source Data Fig4.xlsx
- Source Data/Source Data Fig5.xlsx
