# Supplementary material for: Tuning electronic structure of metal-free dual-site catalyst enables exclusive singlet oxygen production and in-situ utilization
Source: Nat Commun. 2024 Jul 10;15:5771. doi: 10.1038/s41467-024-50240-0 (PMC11535063; doi:10.1038/s41467-024-50240-0)
Supplement: Supplementary file 5 — Source Data [file 41467_2024_50240_MOESM5_ESM.zip › Source Data/Source Data Fig1.xlsx]

## Sheet: Fig.1d
	Reaction Path	Free Energy / eV
		NV-NC-1	NV-NC-2	NV-NC-3
	0	0	0	0
	1.3	0	0	0
	2.3	0.47858	0.93248	0.81052
	3.6	0.47858	0.93248	0.81052
	4.6	4.04449	1.22018	0.40884
	5.9	4.04449	1.22018	0.40884

## Sheet: Fig.1e
Reaction Path	Free Energy / Ev
	NV-NFC-1	NV-NFC-2	NV-NFC-3
0	0	0	0
1.3	0	0	0
2.3	-3.74555	-1.01014	-0.58077
3.6	-3.74555	-1.01014	-0.58077
4.6	-0.14155	-0.81631	-0.68622
5.9	-0.14155	-0.81631	-0.68622

## Sheet: Fig.1g
		Free energy (eV)
		PMS adsorption	Phenol adsorption
	NV-NC-1	0.47858	-0.40131
	NV-NC-2	0.93248	-0.21015
	NV-NC-3	0.81052	-0.20851
	NV-NFC-1	-3.74555	-3.80934
	NV-NFC-2	-1.01014	-2.46449
	NV-NFC-3	-0.58077	-1.71826
