# Supplementary material for: Tuning electronic structure of metal-free dual-site catalyst enables exclusive singlet oxygen production and in-situ utilization
Source: Nat Commun. 2024 Jul 10;15:5771. doi: 10.1038/s41467-024-50240-0 (PMC11535063; doi:10.1038/s41467-024-50240-0)
Supplement: Supplementary file 5 — Source Data [file 41467_2024_50240_MOESM5_ESM.zip › Source Data/Source Data Fig3.xlsx]

## Sheet: Fig.3a
MMT			NC/M			NFC/M
Wavenumbers (cm-1)	Transmittance		Wavenumbers (cm-1)	Transmittance		Wavenumbers (cm-1)	Transmittance
399.933	84.1965		399.933	85.4052		399.933	88.5466
400.174	84.2252		400.174	85.4353		400.174	88.5345
400.415	84.2471		400.415	85.4592		400.415	88.5183
400.656	84.2622		400.656	85.4768		400.656	88.498
400.897	84.2706		400.897	85.4881		400.897	88.4736
401.138	84.2721		401.138	85.4931		401.138	88.4452
401.379	84.2671		401.379	85.4919		401.379	88.4129
401.62	84.2555		401.62	85.4846		401.62	88.3768
401.861	84.2375		401.861	85.4712		401.861	88.3371
402.102	84.2134		402.102	85.4518		402.102	88.2938
402.343	84.1832		402.343	85.4267		402.343	88.2472
402.584	84.1472		402.584	85.3959		402.584	88.1974
402.826	84.1056		402.826	85.3598		402.826	88.1447
403.067	84.0587		403.067	85.3184		403.067	88.0892
403.308	84.0068		403.308	85.272		403.308	88.0312
403.549	83.9502		403.549	85.221		403.549	87.9708
403.79	83.8891		403.79	85.1655		403.79	87.9085
404.031	83.8238		404.031	85.1058		404.031	87.8443
404.272	83.7547		404.272	85.0422		404.272	87.7786
404.513	83.6821		404.513	84.975		404.513	87.7117
404.754	83.6063		404.754	84.9045		404.754	87.6437
404.995	83.5276		404.995	84.8311		404.995	87.575
405.236	83.4464		405.236	84.7549		405.236	87.5059
405.477	83.3628		405.477	84.6763		405.477	87.4366
405.718	83.2773		405.718	84.5956		405.718	87.3673
405.959	83.1901		405.959	84.5131		405.959	87.2985
406.2	83.1015		406.2	84.4291		406.2	87.2302
406.442	83.0117		406.442	84.3438		406.442	87.1628
406.683	82.9209		406.683	84.2575		406.683	87.0964
406.924	82.8295		406.924	84.1704		406.924	87.0314
407.165	82.7375		407.165	84.0829		407.165	86.9679
407.406	82.6452		407.406	83.995		407.406	86.9062
407.647	82.5527		407.647	83.907		407.647	86.8463
407.888	82.4602		407.888	83.8191		407.888	86.7886
408.129	82.3677		408.129	83.7315		408.129	86.7331
408.37	82.2753		408.37	83.6442		408.37	86.68
408.611	82.1832		408.611	83.5574		408.611	86.6294
408.852	82.0913		408.852	83.4712		408.852	86.5815
409.093	81.9996		409.093	83.3857		409.093	86.5362
409.334	81.9081		409.334	83.3009		409.334	86.4937
409.575	81.8168		409.575	83.2169		409.575	86.454
409.817	81.7256		409.817	83.1337		409.817	86.4172
410.058	81.6345		410.058	83.0513		410.058	86.3832
410.299	81.5433		410.299	82.9697		410.299	86.3521
410.54	81.4519		410.54	82.8888		410.54	86.3238
410.781	81.3602		410.781	82.8086		410.781	86.2983
411.022	81.268		411.022	82.729		411.022	86.2756
411.263	81.1752		411.263	82.6499		411.263	86.2555
411.504	81.0815		411.504	82.5713		411.504	86.238
411.745	80.9869		411.745	82.493		411.745	86.223
411.986	80.891		411.986	82.4149		411.986	86.2104
412.227	80.7937		412.227	82.3369		412.227	86.2
412.468	80.6948		412.468	82.2588		412.468	86.1918
412.709	80.5941		412.709	82.1806		412.709	86.1856
412.95	80.4914		412.95	82.1022		412.95	86.1812
413.192	80.3865		413.192	82.0232		413.192	86.1785
413.433	80.2791		413.433	81.9437		413.433	86.1774
413.674	80.1692		413.674	81.8635		413.674	86.1777
413.915	80.0566		413.915	81.7825		413.915	86.1793
414.156	79.941		414.156	81.7005		414.156	86.1819
414.397	79.8224		414.397	81.6175		414.397	86.1855
414.638	79.7006		414.638	81.5333		414.638	86.1899
414.879	79.5756		414.879	81.4479		414.879	86.1949
415.12	79.4471		415.12	81.3612		415.12	86.2005
415.361	79.3153		415.361	81.2731		415.361	86.2064
415.602	79.18		415.602	81.1836		415.602	86.2126
415.843	79.0411		415.843	81.0926		415.843	86.2189
416.084	78.8988		416.084	81.0001		416.084	86.2253
416.325	78.753		416.325	80.9061		416.325	86.2317
416.567	78.6038		416.567	80.8106		416.567	86.2379
416.808	78.4513		416.808	80.7138		416.808	86.2439
417.049	78.2955		417.049	80.6155		417.049	86.2498
417.29	78.1367		417.29	80.5159		417.29	86.2553
417.531	77.9749		417.531	80.415		417.531	86.2605
417.772	77.8103		417.772	80.313		417.772	86.2654
418.013	77.6432		418.013	80.21		418.013	86.2699
418.254	77.4738		418.254	80.1061		418.254	86.2742
418.495	77.3023		418.495	80.0014		418.495	86.2782
418.736	77.1289		418.736	79.8961		418.736	86.2819
418.977	76.9541		418.977	79.7903		418.977	86.2855
419.218	76.778		419.218	79.6843		419.218	86.2889
419.459	76.601		419.459	79.5782		419.459	86.2924
419.7	76.4234		419.7	79.4722		419.7	86.2958
419.941	76.2455		419.941	79.3665		419.941	86.2994
420.183	76.0678		420.183	79.2613		420.183	86.3033
420.424	75.8905		420.424	79.1569		420.424	86.3075
420.665	75.7141		420.665	79.0533		420.665	86.3122
420.906	75.5388		420.906	78.9509		420.906	86.3175
421.147	75.365		421.147	78.8498		421.147	86.3236
421.388	75.1932		421.388	78.7502		421.388	86.3305
421.629	75.0236		421.629	78.6524		421.629	86.3385
421.87	74.8566		421.87	78.5564		421.87	86.3476
422.111	74.6926		422.111	78.4625		422.111	86.3579
422.352	74.5318		422.352	78.3709		422.352	86.3697
422.593	74.3745		422.593	78.2816		422.593	86.383
422.834	74.2212		422.834	78.1949		422.834	86.3979
423.075	74.072		423.075	78.1108		423.075	86.4147
423.316	73.9272		423.316	78.0295		423.316	86.4333
423.558	73.7871		423.558	77.9511		423.558	86.4539
423.798	73.6518		423.798	77.8755		423.798	86.4765
424.04	73.5215		424.04	77.8029		424.04	86.5013
424.281	73.3965		424.281	77.7334		424.281	86.5283
424.522	73.2769		424.522	77.6668		424.522	86.5576
424.763	73.1627		424.763	77.6033		424.763	86.5892
425.004	73.0541		425.004	77.5427		425.004	86.6232
425.245	72.9511		425.245	77.4851		425.245	86.6595
425.486	72.8538		425.486	77.4304		425.486	86.6981
425.727	72.7621		425.727	77.3785		425.727	86.7391
425.968	72.6761		425.968	77.3292		425.968	86.7824
426.209	72.5956		426.209	77.2825		426.209	86.828
426.45	72.5206		426.45	77.2382		426.45	86.8757
426.691	72.451		426.691	77.1962		426.691	86.9256
426.932	72.3867		426.932	77.1563		426.932	86.9775
427.173	72.3275		427.173	77.1182		427.173	87.0313
427.415	72.2732		427.415	77.0818		427.415	87.0869
427.656	72.2235		427.656	77.0469		427.656	87.1442
427.897	72.1784		427.897	77.0133		427.897	87.203
428.138	72.1375		428.138	76.9807		428.138	87.2631
428.379	72.1005		428.379	76.9488		428.379	87.3244
428.62	72.0673		428.62	76.9174		428.62	87.3867
428.861	72.0374		428.861	76.8863		428.861	87.4498
429.102	72.0106		429.102	76.8552		429.102	87.5135
429.343	71.9865		429.343	76.8238		429.343	87.5776
429.584	71.9648		429.584	76.7919		429.584	87.6419
429.825	71.9452		429.825	76.7593		429.825	87.7061
430.066	71.9274		430.066	76.7256		430.066	87.77
430.307	71.9109		430.307	76.6906		430.307	87.8335
430.548	71.8954		430.548	76.654		430.548	87.8962
430.789	71.8807		430.789	76.6158		430.789	87.958
431.031	71.8662		431.031	76.5755		431.031	88.0187
431.272	71.8518		431.272	76.5331		431.272	88.0779
431.513	71.8369		431.513	76.4882		431.513	88.1355
431.754	71.8214		431.754	76.4407		431.754	88.1913
431.995	71.8049		431.995	76.3906		431.995	88.2451
432.236	71.7871		432.236	76.3374		432.236	88.2967
432.477	71.7676		432.477	76.2813		432.477	88.3459
432.718	71.7462		432.718	76.2219		432.718	88.3925
432.959	71.7227		432.959	76.1593		432.959	88.4363
433.2	71.6967		433.2	76.0932		433.2	88.4772
433.441	71.668		433.441	76.0238		433.441	88.5151
433.682	71.6365		433.682	75.9508		433.682	88.5498
433.923	71.6018		433.923	75.8743		433.923	88.5812
434.164	71.5639		434.164	75.7942		434.164	88.6092
434.406	71.5225		434.406	75.7106		434.406	88.6337
434.647	71.4775		434.647	75.6235		434.647	88.6547
434.888	71.4288		434.888	75.5328		434.888	88.6721
435.129	71.3762		435.129	75.4388		435.129	88.6859
435.37	71.3198		435.37	75.3413		435.37	88.6959
435.611	71.2594		435.611	75.2406		435.611	88.7024
435.852	71.195		435.852	75.1367		435.852	88.7052
436.093	71.1265		436.093	75.0298		436.093	88.7044
436.334	71.054		436.334	74.9198		436.334	88.7
436.575	70.9774		436.575	74.8071		436.575	88.6921
436.816	70.8969		436.816	74.6918		436.816	88.6807
437.057	70.8124		437.057	74.5739		437.057	88.666
437.298	70.724		437.298	74.4538		437.298	88.648
437.539	70.6317		437.539	74.3315		437.539	88.6269
437.781	70.5358		437.781	74.2072		437.781	88.6027
438.022	70.4363		438.022	74.0811		438.022	88.5757
438.263	70.3332		438.263	73.9534		438.263	88.546
438.504	70.2268		438.504	73.8243		438.504	88.5136
438.745	70.1172		438.745	73.694		438.745	88.4789
438.986	70.0046		438.986	73.5626		438.986	88.4419
439.227	69.889		439.227	73.4304		439.227	88.4029
439.468	69.7707		439.468	73.2976		439.468	88.3619
439.709	69.6498		439.709	73.1642		439.709	88.3193
439.95	69.5266		439.95	73.0306		439.95	88.2752
440.191	69.4011		440.191	72.8968		440.191	88.2298
440.432	69.2736		440.432	72.7631		440.432	88.1833
440.673	69.1442		440.673	72.6295		440.673	88.1359
440.914	69.0132		440.914	72.4963		440.914	88.0879
441.156	68.8807		441.156	72.3636		441.156	88.0393
441.397	68.7469		441.397	72.2314		441.397	87.9903
441.638	68.612		441.638	72.1		441.638	87.9413
441.879	68.4761		441.879	71.9694		441.879	87.8923
442.12	68.3395		442.12	71.8397		442.12	87.8436
442.361	68.2022		442.361	71.7111		442.361	87.7953
442.602	68.0645		442.602	71.5835		442.602	87.7476
442.843	67.9265		442.843	71.4571		442.843	87.7006
443.084	67.7882		443.084	71.3319		443.084	87.6545
443.325	67.65		443.325	71.208		443.325	87.6095
443.566	67.5118		443.566	71.0853		443.566	87.5657
443.807	67.3737		443.807	70.9639		443.807	87.5232
444.048	67.236		444.048	70.8438		444.048	87.4821
444.289	67.0986		444.289	70.725		444.289	87.4426
444.53	66.9617		444.53	70.6074		444.53	87.4047
444.772	66.8253		444.772	70.4911		444.772	87.3685
445.013	66.6895		445.013	70.376		445.013	87.3342
445.254	66.5543		445.254	70.2621		445.254	87.3017
445.495	66.4197		445.495	70.1492		445.495	87.2712
445.736	66.2858		445.736	70.0374		445.736	87.2426
445.977	66.1525		445.977	69.9266		445.977	87.216
446.218	66.0199		446.218	69.8167		446.218	87.1915
446.459	65.8879		446.459	69.7075		446.459	87.1691
446.7	65.7565		446.7	69.5991		446.7	87.1487
446.941	65.6256		446.941	69.4913		446.941	87.1304
447.182	65.4952		447.182	69.384		447.182	87.1141
447.423	65.3653		447.423	69.277		447.423	87.0998
447.664	65.2356		447.664	69.1704		447.664	87.0876
447.905	65.1062		447.905	69.0639		447.905	87.0773
448.147	64.977		448.147	68.9575		448.147	87.0689
448.387	64.8477		448.387	68.851		448.387	87.0624
448.629	64.7184		448.629	68.7443		448.629	87.0576
448.87	64.5888		448.87	68.6372		448.87	87.0546
449.111	64.4588		449.111	68.5298		449.111	87.0533
449.352	64.3283		449.352	68.4217		449.352	87.0535
449.593	64.1971		449.593	68.3129		449.593	87.0552
449.834	64.0651		449.834	68.2033		449.834	87.0584
450.075	63.932		450.075	68.0927		450.075	87.0628
450.316	63.7978		450.316	67.981		450.316	87.0685
450.557	63.6621		450.557	67.8682		450.557	87.0753
450.798	63.5249		450.798	67.754		450.798	87.0831
451.039	63.386		451.039	67.6384		451.039	87.0918
451.28	63.2451		451.28	67.5212		451.28	87.1013
451.521	63.1021		451.521	67.4024		451.521	87.1116
451.762	62.9569		451.762	67.2818		451.762	87.1224
452.003	62.8091		452.003	67.1593		452.003	87.1338
452.245	62.6587		452.245	67.0349		452.245	87.1455
452.486	62.5054		452.486	66.9084		452.486	87.1574
452.727	62.3492		452.727	66.7797		452.727	87.1696
452.968	62.1898		452.968	66.6488		452.968	87.1818
453.209	62.027		453.209	66.5156		453.209	87.194
453.45	61.8608		453.45	66.3801		453.45	87.2061
453.691	61.691		453.691	66.2421		453.691	87.2179
453.932	61.5175		453.932	66.1016		453.932	87.2294
454.173	61.3401		454.173	65.9586		454.173	87.2405
454.414	61.1587		454.414	65.813		454.414	87.251
454.655	60.9733		454.655	65.6647		454.655	87.261
454.896	60.7838		454.896	65.5139		454.896	87.2702
455.137	60.5902		455.137	65.3603		455.137	87.2788
455.378	60.3923		455.378	65.2041		455.378	87.2864
455.62	60.1902		455.62	65.0452		455.62	87.2932
455.861	59.9838		455.861	64.8837		455.861	87.299
456.102	59.7733		456.102	64.7195		456.102	87.3037
456.343	59.5585		456.343	64.5527		456.343	87.3074
456.584	59.3397		456.584	64.3833		456.584	87.3099
456.825	59.1167		456.825	64.2113		456.825	87.3113
457.066	58.8898		457.066	64.0369		457.066	87.3114
457.307	58.6591		457.307	63.8601		457.307	87.3103
457.548	58.4247		457.548	63.6809		457.548	87.3078
457.789	58.1867		457.789	63.4995		457.789	87.3041
458.03	57.9454		458.03	63.3159		458.03	87.299
458.271	57.701		458.271	63.1302		458.271	87.2926
458.512	57.4536		458.512	62.9426		458.512	87.2849
458.753	57.2036		458.753	62.7532		458.753	87.2758
458.995	56.9511		458.995	62.5622		458.995	87.2653
459.236	56.6966		459.236	62.3696		459.236	87.2536
459.477	56.4403		459.477	62.1756		459.477	87.2405
459.718	56.1825		459.718	61.9804		459.718	87.2261
459.959	55.9235		459.959	61.7842		459.959	87.2104
460.2	55.6639		460.2	61.5871		460.2	87.1936
460.441	55.4038		460.441	61.3894		460.441	87.1755
460.682	55.1437		460.682	61.1912		460.682	87.1563
460.923	54.8841		460.923	60.9928		460.923	87.136
461.164	54.6253		461.164	60.7943		461.164	87.1147
461.405	54.3678		461.405	60.5959		461.405	87.0924
461.646	54.112		461.646	60.398		461.646	87.0691
461.887	53.8583		461.887	60.2007		461.887	87.0451
462.128	53.6072		462.128	60.0043		462.128	87.0202
462.37	53.3592		462.37	59.8089		462.37	86.9946
462.611	53.1147		462.611	59.6149		462.611	86.9684
462.852	52.8741		462.852	59.4225		462.852	86.9417
463.093	52.638		463.093	59.2319		463.093	86.9145
463.334	52.4067		463.334	59.0433		463.334	86.887
463.575	52.1808		463.575	58.8571		463.575	86.8591
463.816	51.9605		463.816	58.6733		463.816	86.8311
464.057	51.7465		464.057	58.4924		464.057	86.803
464.298	51.5391		464.298	58.3145		464.298	86.7749
464.539	51.3386		464.539	58.1399		464.539	86.7468
464.78	51.1456		464.78	57.9687		464.78	86.719
465.021	50.9603		465.021	57.8013		465.021	86.6914
465.262	50.7832		465.262	57.6377		465.262	86.6642
465.503	50.6145		465.503	57.4783		465.503	86.6375
465.744	50.4546		465.744	57.3232		465.744	86.6113
465.986	50.3038		465.986	57.1727		465.986	86.5857
466.227	50.1624		466.227	57.0269		466.227	86.5609
466.468	50.0306		466.468	56.8859		466.468	86.5369
466.709	49.9086		466.709	56.75		466.709	86.5137
466.95	49.7967		466.95	56.6194		466.95	86.4916
467.191	49.695		467.191	56.494		467.191	86.4704
467.432	49.6036		467.432	56.3742		467.432	86.4504
467.673	49.5228		467.673	56.26		467.673	86.4314
467.914	49.4525		467.914	56.1515		467.914	86.4138
468.155	49.3929		468.155	56.0488		468.155	86.3974
468.396	49.344		468.396	55.952		468.396	86.3823
468.637	49.3058		468.637	55.8612		468.637	86.3685
468.878	49.2783		468.878	55.7764		468.878	86.3562
469.119	49.2614		469.119	55.6978		469.119	86.3453
469.361	49.2552		469.361	55.6252		469.361	86.3358
469.602	49.2594		469.602	55.5588		469.602	86.3278
469.843	49.2741		469.843	55.4986		469.843	86.3213
470.084	49.299		470.084	55.4446		470.084	86.3162
470.325	49.334		470.325	55.3967		470.325	86.3127
470.566	49.379		470.566	55.355		470.566	86.3105
470.807	49.4337		470.807	55.3194		470.807	86.3099
471.048	49.4979		471.048	55.29		471.048	86.3106
471.289	49.5714		471.289	55.2665		471.289	86.3128
471.53	49.6539		471.53	55.2491		471.53	86.3164
471.771	49.7452		471.771	55.2377		471.771	86.3213
472.012	49.8449		472.012	55.2321		472.012	86.3275
472.253	49.953		472.253	55.2323		472.253	86.3349
472.494	50.0689		472.494	55.2383		472.494	86.3435
472.735	50.1925		472.735	55.2499		472.735	86.3533
472.976	50.3234		472.976	55.2671		472.976	86.3642
473.218	50.4613		473.218	55.2898		473.218	86.376
473.459	50.6059		473.459	55.3179		473.459	86.3888
473.7	50.757		473.7	55.3513		473.7	86.4025
473.941	50.9141		473.941	55.39		473.941	86.417
474.182	51.077		474.182	55.4337		474.182	86.4322
474.423	51.2454		474.423	55.4825		474.423	86.4481
474.664	51.4189		474.664	55.5362		474.664	86.4645
474.905	51.5973		474.905	55.5947		474.905	86.4814
475.146	51.7804		475.146	55.658		475.146	86.4988
475.387	51.9678		475.387	55.7259		475.387	86.5165
475.628	52.1592		475.628	55.7983		475.628	86.5344
475.869	52.3544		475.869	55.8753		475.869	86.5525
476.11	52.5531		476.11	55.9566		476.11	86.5707
476.351	52.7552		476.351	56.0422		476.351	86.5889
476.593	52.9603		476.593	56.132		476.593	86.607
476.834	53.1683		476.834	56.226		476.834	86.6251
477.075	53.379		477.075	56.324		477.075	86.6429
477.316	53.5921		477.316	56.4259		477.316	86.6605
477.557	53.8075		477.557	56.5317		477.557	86.6778
477.798	54.0251		477.798	56.6414		477.798	86.6946
478.039	54.2445		478.039	56.7547		478.039	86.711
478.28	54.4659		478.28	56.8717		478.28	86.727
478.521	54.6889		478.521	56.9923		478.521	86.7423
478.762	54.9134		478.762	57.1164		478.762	86.7571
479.003	55.1394		479.003	57.2439		479.003	86.7712
479.244	55.3667		479.244	57.3748		479.244	86.7847
479.485	55.5952		479.485	57.5089		479.485	86.7974
479.726	55.8249		479.726	57.6462		479.726	86.8095
479.967	56.0556		479.967	57.7866		479.967	86.8207
480.209	56.2873		480.209	57.9301		480.209	86.8311
480.45	56.5199		480.45	58.0764		480.45	86.8408
480.691	56.7533		480.691	58.2256		480.691	86.8495
480.932	56.9875		480.932	58.3775		480.932	86.8575
481.173	57.2223		481.173	58.532		481.173	86.8646
481.414	57.4577		481.414	58.6891		481.414	86.8709
481.655	57.6936		481.655	58.8485		481.655	86.8762
481.896	57.9301		481.896	59.0103		481.896	86.8808
482.137	58.1669		482.137	59.1742		482.137	86.8844
482.378	58.404		482.378	59.3401		482.378	86.8872
482.619	58.6413		482.619	59.508		482.619	86.8892
482.86	58.8788		482.86	59.6776		482.86	86.8903
483.101	59.1163		483.101	59.8488		483.101	86.8906
483.342	59.3538		483.342	60.0215		483.342	86.8901
483.584	59.5911		483.584	60.1954		483.584	86.8888
483.825	59.8282		483.825	60.3705		483.825	86.8867
484.066	60.065		484.066	60.5466		484.066	86.8839
484.307	60.3012		484.307	60.7234		484.307	86.8803
484.548	60.5368		484.548	60.9009		484.548	86.876
484.789	60.7716		484.789	61.0788		484.789	86.8709
485.03	61.0056		485.03	61.2569		485.03	86.8652
485.271	61.2385		485.271	61.4351		485.271	86.8587
485.512	61.4702		485.512	61.6131		485.512	86.8517
485.753	61.7006		485.753	61.7908		485.753	86.844
485.994	61.9294		485.994	61.9679		485.994	86.8356
486.235	62.1566		486.235	62.1444		486.235	86.8267
486.476	62.3818		486.476	62.3199		486.476	86.8172
486.717	62.6051		486.717	62.4943		486.717	86.8072
486.959	62.8261		486.959	62.6674		486.959	86.7966
487.2	63.0447		487.2	62.8391		487.2	86.7855
487.441	63.2608		487.441	63.0091		487.441	86.7739
487.682	63.4741		487.682	63.1772		487.682	86.7618
487.923	63.6844		487.923	63.3434		487.923	86.7492
488.164	63.8916		488.164	63.5074		488.164	86.7362
488.405	64.0956		488.405	63.6691		488.405	86.7228
488.646	64.2961		488.646	63.8283		488.646	86.709
488.887	64.4929		488.887	63.9849		488.887	86.6948
489.128	64.686		489.128	64.1388		489.128	86.6803
489.369	64.8751		489.369	64.2899		489.369	86.6654
489.61	65.0601		489.61	64.438		489.61	86.6502
489.851	65.2409		489.851	64.5831		489.851	86.6347
490.092	65.4174		490.092	64.7251		490.092	86.619
490.334	65.5894		490.334	64.8639		490.334	86.603
490.575	65.7569		490.575	64.9995		490.575	86.5868
490.816	65.9196		490.816	65.1319		490.816	86.5704
491.057	66.0776		491.057	65.2609		491.057	86.5539
491.298	66.2308		491.298	65.3866		491.298	86.5373
491.539	66.3791		491.539	65.5091		491.539	86.5206
491.78	66.5225		491.78	65.6282		491.78	86.5038
492.021	66.661		492.021	65.7441		492.021	86.487
492.262	66.7944		492.262	65.8568		492.262	86.4702
492.503	66.9229		492.503	65.9663		492.503	86.4535
492.744	67.0464		492.744	66.0728		492.744	86.4369
492.985	67.1649		492.985	66.1762		492.985	86.4204
493.226	67.2785		493.226	66.2767		493.226	86.4041
493.467	67.3872		493.467	66.3743		493.467	86.388
493.708	67.4911		493.708	66.4693		493.708	86.3722
493.95	67.5902		493.95	66.5616		493.95	86.3567
494.191	67.6846		494.191	66.6515		494.191	86.3415
494.432	67.7744		494.432	66.739		494.432	86.3268
494.673	67.8596		494.673	66.8243		494.673	86.3124
494.914	67.9405		494.914	66.9075		494.914	86.2986
495.155	68.017		495.155	66.9888		495.155	86.2853
495.396	68.0892		495.396	67.0683		495.396	86.2726
495.637	68.1574		495.637	67.1462		495.637	86.2604
495.878	68.2216		495.878	67.2226		495.878	86.2489
496.119	68.2819		496.119	67.2977		496.119	86.2381
496.36	68.3385		496.36	67.3716		496.36	86.228
496.601	68.3915		496.601	67.4445		496.601	86.2187
496.842	68.4409		496.842	67.5165		496.842	86.2101
497.083	68.487		497.083	67.5876		497.083	86.2023
497.325	68.5298		497.325	67.6582		497.325	86.1954
497.565	68.5694		497.565	67.7282		497.565	86.1892
497.807	68.606		497.807	67.7978		497.807	86.1839
498.048	68.6396		498.048	67.8672		498.048	86.1795
498.289	68.6703		498.289	67.9363		498.289	86.176
498.53	68.6982		498.53	68.0053		498.53	86.1733
498.771	68.7235		498.771	68.0742		498.771	86.1714
499.012	68.7461		499.012	68.1432		499.012	86.1704
499.253	68.7661		499.253	68.2122		499.253	86.1702
499.494	68.7836		499.494	68.2814		499.494	86.1708
499.735	68.7986		499.735	68.3507		499.735	86.1722
499.976	68.8111		499.976	68.4201		499.976	86.1743
500.217	68.8212		500.217	68.4897		500.217	86.1771
500.458	68.8289		500.458	68.5594		500.458	86.1805
500.699	68.8341		500.699	68.6293		500.699	86.1846
500.94	68.8368		500.94	68.6992		500.94	86.1891
501.182	68.8371		501.182	68.7692		501.182	86.1942
501.423	68.8349		501.423	68.8393		501.423	86.1996
501.664	68.83		501.664	68.9092		501.664	86.2054
501.905	68.8227		501.905	68.979		501.905	86.2114
502.146	68.8126		502.146	69.0486		502.146	86.2177
502.387	68.7998		502.387	69.1179		502.387	86.2239
502.628	68.7842		502.628	69.1868		502.628	86.2302
502.869	68.7658		502.869	69.2551		502.869	86.2364
503.11	68.7444		503.11	69.3229		503.11	86.2425
503.351	68.7199		503.351	69.3898		503.351	86.2482
503.592	68.6924		503.592	69.456		503.592	86.2536
503.833	68.6616		503.833	69.5211		503.833	86.2584
504.074	68.6274		504.074	69.5851		504.074	86.2628
504.315	68.59		504.315	69.6479		504.315	86.2664
504.557	68.549		504.557	69.7093		504.557	86.2693
504.798	68.5044		504.798	69.7692		504.798	86.2714
505.039	68.4562		505.039	69.8275		505.039	86.2725
505.28	68.4043		505.28	69.8841		505.28	86.2725
505.521	68.3486		505.521	69.9388		505.521	86.2714
505.762	68.289		505.762	69.9916		505.762	86.2692
506.003	68.2255		506.003	70.0423		506.003	86.2656
506.244	68.1581		506.244	70.0908		506.244	86.2607
506.485	68.0867		506.485	70.1371		506.485	86.2544
506.726	68.0113		506.726	70.181		506.726	86.2466
506.967	67.9319		506.967	70.2225		506.967	86.2373
507.208	67.8484		507.208	70.2615		507.208	86.2264
507.449	67.761		507.449	70.298		507.449	86.2139
507.69	67.6696		507.69	70.3318		507.69	86.1998
507.932	67.5743		507.932	70.363		507.932	86.184
508.173	67.475		508.173	70.3916		508.173	86.1666
508.414	67.372		508.414	70.4175		508.414	86.1475
508.655	67.2653		508.655	70.4407		508.655	86.1267
508.896	67.1549		508.896	70.4612		508.896	86.1043
509.137	67.0411		509.137	70.4791		509.137	86.0802
509.378	66.9239		509.378	70.4943		509.378	86.0546
509.619	66.8035		509.619	70.507		509.619	86.0274
509.86	66.68		509.86	70.5171		509.86	85.9987
510.101	66.5536		510.101	70.5246		510.101	85.9685
510.342	66.4245		510.342	70.5298		510.342	85.937
510.583	66.2929		510.583	70.5326		510.583	85.9042
510.824	66.159		510.824	70.5331		510.824	85.8702
511.065	66.023		511.065	70.5315		511.065	85.835
511.306	65.8852		511.306	70.5277		511.306	85.7988
511.548	65.7457		511.548	70.522		511.548	85.7617
511.789	65.605		511.789	70.5145		511.789	85.7237
512.03	65.4631		512.03	70.5051		512.03	85.6851
512.271	65.3204		512.271	70.4942		512.271	85.6458
512.512	65.1771		512.512	70.4818		512.512	85.6061
512.753	65.0336		512.753	70.468		512.753	85.5661
512.994	64.89		512.994	70.4529		512.994	85.5259
513.235	64.7468		513.235	70.4368		513.235	85.4855
513.476	64.604		513.476	70.4197		513.476	85.4452
513.717	64.4622		513.717	70.4018		513.717	85.4051
513.958	64.3214		513.958	70.3832		513.958	85.3652
514.199	64.1821		514.199	70.364		514.199	85.3258
514.44	64.0444		514.44	70.3444		514.44	85.287
514.681	63.9087		514.681	70.3246		514.681	85.2488
514.923	63.7752		514.923	70.3046		514.923	85.2114
515.163	63.6442		515.163	70.2846		515.163	85.1749
515.405	63.5159		515.405	70.2647		515.405	85.1394
515.646	63.3907		515.646	70.245		515.646	85.1051
515.887	63.2686		515.887	70.2257		515.887	85.0719
516.128	63.15		516.128	70.2068		516.128	85.04
516.369	63.0352		516.369	70.1886		516.369	85.0096
516.61	62.9242		516.61	70.171		516.61	84.9805
516.851	62.8173		516.851	70.1542		516.851	84.953
517.092	62.7147		517.092	70.1383		517.092	84.927
517.333	62.6166		517.333	70.1234		517.333	84.9027
517.574	62.5232		517.574	70.1095		517.574	84.88
517.815	62.4345		517.815	70.0969		517.815	84.859
518.056	62.3508		518.056	70.0855		518.056	84.8397
518.297	62.2721		518.297	70.0754		518.297	84.8221
518.538	62.1986		518.538	70.0667		518.538	84.8063
518.779	62.1305		518.779	70.0594		518.779	84.7921
519.021	62.0677		519.021	70.0537		519.021	84.7796
519.262	62.0104		519.262	70.0496		519.262	84.7688
519.503	61.9586		519.503	70.0471		519.503	84.7595
519.744	61.9125		519.744	70.0463		519.744	84.7519
519.985	61.872		519.985	70.0473		519.985	84.7457
520.226	61.8371		520.226	70.0501		520.226	84.741
520.467	61.808		520.467	70.0547		520.467	84.7376
520.708	61.7846		520.708	70.0613		520.708	84.7356
520.949	61.7669		520.949	70.0697		520.949	84.7348
521.19	61.7549		521.19	70.0802		521.19	84.735
521.431	61.7486		521.431	70.0926		521.431	84.7364
521.672	61.7479		521.672	70.1071		521.672	84.7386
521.913	61.7529		521.913	70.1237		521.913	84.7417
522.154	61.7635		522.154	70.1424		522.154	84.7455
522.396	61.7796		522.396	70.1632		522.396	84.7498
522.637	61.8012		522.637	70.1862		522.637	84.7547
522.878	61.8282		522.878	70.2114		522.878	84.76
523.119	61.8605		523.119	70.2389		523.119	84.7656
523.36	61.8981		523.36	70.2686		523.36	84.7713
523.601	61.9409		523.601	70.3006		523.601	84.7771
523.842	61.9888		523.842	70.3349		523.842	84.7828
524.083	62.0416		524.083	70.3716		524.083	84.7883
524.324	62.0993		524.324	70.4106		524.324	84.7936
524.565	62.1618		524.565	70.4519		524.565	84.7985
524.806	62.229		524.806	70.4957		524.806	84.803
525.047	62.3008		525.047	70.5418		525.047	84.8069
525.288	62.377		525.288	70.5904		525.288	84.8101
525.529	62.4576		525.529	70.6414		525.529	84.8127
525.77	62.5423		525.77	70.6948		525.77	84.8145
526.012	62.6312		526.012	70.7506		526.012	84.8154
526.253	62.724		526.253	70.8088		526.253	84.8154
526.494	62.8206		526.494	70.8695		526.494	84.8145
526.735	62.921		526.735	70.9325		526.735	84.8125
526.976	63.0249		526.976	70.998		526.976	84.8095
527.217	63.1322		527.217	71.0657		527.217	84.8055
527.458	63.2428		527.458	71.1359		527.458	84.8003
527.699	63.3566		527.699	71.2083		527.699	84.7941
527.94	63.4734		527.94	71.283		527.94	84.7867
528.181	63.5931		528.181	71.3599		528.181	84.7783
528.422	63.7155		528.422	71.439		528.422	84.7688
528.663	63.8405		528.663	71.5202		528.663	84.7582
528.904	63.968		528.904	71.6035		528.904	84.7465
529.145	64.0977		529.145	71.6887		529.145	84.7338
529.387	64.2295		529.387	71.7759		529.387	84.7202
529.628	64.3634		529.628	71.8649		529.628	84.7056
529.869	64.4991		529.869	71.9557		529.869	84.6901
530.11	64.6365		530.11	72.0481		530.11	84.6737
530.351	64.7754		530.351	72.1421		530.351	84.6566
530.592	64.9157		530.592	72.2376		530.592	84.6388
530.833	65.0573		530.833	72.3344		530.833	84.6204
531.074	65.2		531.074	72.4324		531.074	84.6014
531.315	65.3436		531.315	72.5316		531.315	84.5818
531.556	65.488		531.556	72.6318		531.556	84.5619
531.797	65.6331		531.797	72.7328		531.797	84.5415
532.038	65.7786		532.038	72.8347		532.038	84.5209
532.279	65.9246		532.279	72.9371		532.279	84.5001
532.52	66.0707		532.52	73.04		532.52	84.4792
532.761	66.217		532.761	73.1433		532.761	84.4582
533.003	66.3632		533.003	73.2468		533.003	84.4373
533.244	66.5092		533.244	73.3505		533.244	84.4164
533.485	66.6549		533.485	73.454		533.485	84.3957
533.726	66.8001		533.726	73.5575		533.726	84.3752
533.967	66.9448		533.967	73.6606		533.967	84.3551
534.208	67.0888		534.208	73.7632		534.208	84.3353
534.449	67.2321		534.449	73.8654		534.449	84.3158
534.69	67.3744		534.69	73.9668		534.69	84.2969
534.931	67.5158		534.931	74.0675		534.931	84.2785
535.172	67.656		535.172	74.1673		535.172	84.2606
535.413	67.7951		535.413	74.266		535.413	84.2434
535.654	67.933		535.654	74.3637		535.654	84.2267
535.895	68.0695		535.895	74.4602		535.895	84.2107
536.136	68.2046		536.136	74.5554		536.136	84.1954
536.378	68.3383		536.378	74.6492		536.378	84.1808
536.619	68.4704		536.619	74.7416		536.619	84.1669
536.86	68.601		536.86	74.8325		536.86	84.1538
537.101	68.73		537.101	74.922		537.101	84.1413
537.342	68.8574		537.342	75.0098		537.342	84.1296
537.583	68.9832		537.583	75.096		537.583	84.1186
537.824	69.1072		537.824	75.1806		537.824	84.1083
538.065	69.2297		538.065	75.2635		538.065	84.0986
538.306	69.3504		538.306	75.3448		538.306	84.0897
538.547	69.4696		538.547	75.4245		538.547	84.0814
538.788	69.5871		538.788	75.5025		538.788	84.0737
539.029	69.7029		539.029	75.579		539.029	84.0666
539.27	69.8172		539.27	75.6538		539.27	84.06
539.511	69.93		539.511	75.7271		539.511	84.054
539.753	70.0412		539.753	75.7989		539.753	84.0484
539.994	70.151		539.994	75.8693		539.994	84.0433
540.235	70.2594		540.235	75.9384		540.235	84.0385
540.476	70.3665		540.476	76.0061		540.476	84.0341
540.717	70.4723		540.717	76.0727		540.717	84.0301
540.958	70.5768		540.958	76.1381		540.958	84.0263
541.199	70.6803		541.199	76.2024		541.199	84.0227
541.44	70.7827		541.44	76.2658		541.44	84.0193
541.681	70.8842		541.681	76.3284		541.681	84.016
541.922	70.9848		541.922	76.3901		541.922	84.0128
542.163	71.0845		542.163	76.4513		542.163	84.0097
542.404	71.1835		542.404	76.5118		542.404	84.0066
542.645	71.2819		542.645	76.5719		542.645	84.0035
542.886	71.3798		542.886	76.6317		542.886	84.0003
543.128	71.4772		543.128	76.6912		543.128	83.997
543.369	71.5742		543.369	76.7505		543.369	83.9936
543.61	71.6708		543.61	76.8098		543.61	83.99
543.851	71.7673		543.851	76.8691		543.851	83.9863
544.092	71.8636		544.092	76.9285		544.092	83.9823
544.333	71.9598		544.333	76.9882		544.333	83.9782
544.574	72.056		544.574	77.0481		544.574	83.9738
544.815	72.1523		544.815	77.1084		544.815	83.9691
545.056	72.2487		545.056	77.1691		545.056	83.9642
545.297	72.3452		545.297	77.2303		545.297	83.959
545.538	72.442		545.538	77.292		545.538	83.9535
545.779	72.539		545.779	77.3544		545.779	83.9478
546.02	72.6364		546.02	77.4173		546.02	83.9418
546.261	72.734		546.261	77.481		546.261	83.9354
546.502	72.8321		546.502	77.5453		546.502	83.9288
546.744	72.9305		546.744	77.6102		546.744	83.922
546.985	73.0293		546.985	77.6759		546.985	83.9149
547.226	73.1285		547.226	77.7423		547.226	83.9075
547.467	73.228		547.467	77.8094		547.467	83.8999
547.708	73.328		547.708	77.8771		547.708	83.8921
547.949	73.4284		547.949	77.9454		547.949	83.884
548.19	73.5291		548.19	78.0144		548.19	83.8758
548.431	73.6302		548.431	78.0839		548.431	83.8674
548.672	73.7315		548.672	78.1538		548.672	83.8588
548.913	73.8331		548.913	78.2242		548.913	83.8501
549.154	73.935		549.154	78.295		549.154	83.8413
549.395	74.037		549.395	78.366		549.395	83.8323
549.636	74.1391		549.636	78.4373		549.636	83.8233
549.877	74.2413		549.877	78.5087		549.877	83.8142
550.119	74.3435		550.119	78.58		550.119	83.8051
550.36	74.4456		550.36	78.6514		550.36	83.7959
550.601	74.5477		550.601	78.7226		550.601	83.7867
550.842	74.6495		550.842	78.7935		550.842	83.7775
551.083	74.751		551.083	78.8641		551.083	83.7683
551.324	74.8521		551.324	78.9341		551.324	83.7591
551.565	74.9529		551.565	79.0037		551.565	83.7499
551.806	75.0531		551.806	79.0725		551.806	83.7408
552.047	75.1528		552.047	79.1405		552.047	83.7317
552.288	75.2517		552.288	79.2077		552.288	83.7227
552.529	75.35		552.529	79.2739		552.529	83.7138
552.77	75.4474		552.77	79.339		552.77	83.7049
553.011	75.5439		553.011	79.4029		553.011	83.696
553.252	75.6394		553.252	79.4655		553.252	83.6872
553.493	75.7338		553.493	79.5267		553.493	83.6785
553.735	75.8272		553.735	79.5865		553.735	83.6699
553.976	75.9193		553.976	79.6447		553.976	83.6612
554.217	76.0101		554.217	79.7013		554.217	83.6527
554.458	76.0996		554.458	79.7563		554.458	83.6441
554.699	76.1878		554.699	79.8095		554.699	83.6357
554.94	76.2745		554.94	79.8609		554.94	83.6272
555.181	76.3596		555.181	79.9105		555.181	83.6187
555.422	76.4433		555.422	79.9581		555.422	83.6103
555.663	76.5253		555.663	80.0039		555.663	83.6018
555.904	76.6056		555.904	80.0477		555.904	83.5933
556.145	76.6843		556.145	80.0895		556.145	83.5848
556.386	76.7613		556.386	80.1293		556.386	83.5763
556.627	76.8366		556.627	80.1671		556.627	83.5676
556.868	76.9101		556.868	80.203		556.868	83.5589
557.109	76.9818		557.109	80.2368		557.109	83.5502
557.351	77.0517		557.351	80.2687		557.351	83.5413
557.592	77.1198		557.592	80.2987		557.592	83.5324
557.833	77.1861		557.833	80.3267		557.833	83.5233
558.074	77.2506		558.074	80.3529		558.074	83.5141
558.315	77.3132		558.315	80.3773		558.315	83.5048
558.556	77.3741		558.556	80.3998		558.556	83.4953
558.797	77.4332		558.797	80.4207		558.797	83.4856
559.038	77.4905		559.038	80.4398		559.038	83.4758
559.279	77.546		559.279	80.4574		559.279	83.4659
559.52	77.5998		559.52	80.4734		559.52	83.4557
559.761	77.6519		559.761	80.488		559.761	83.4454
560.002	77.7024		560.002	80.5012		560.002	83.4349
560.243	77.7511		560.243	80.5131		560.243	83.4242
560.484	77.7983		560.484	80.5237		560.484	83.4133
560.726	77.8439		560.726	80.5332		560.726	83.4022
560.967	77.8879		560.967	80.5417		560.967	83.3909
561.208	77.9304		561.208	80.5492		561.208	83.3794
561.449	77.9715		561.449	80.5558		561.449	83.3678
561.69	78.0111		561.69	80.5617		561.69	83.3559
561.931	78.0494		561.931	80.5668		561.931	83.3438
562.172	78.0864		562.172	80.5713		562.172	83.3315
562.413	78.1221		562.413	80.5753		562.413	83.3191
562.654	78.1565		562.654	80.5788		562.654	83.3064
562.895	78.1898		562.895	80.582		562.895	83.2936
563.136	78.2219		563.136	80.585		563.136	83.2806
563.377	78.253		563.377	80.5877		563.377	83.2673
563.618	78.283		563.618	80.5903		563.618	83.254
563.859	78.3121		563.859	80.5929		563.859	83.2404
564.101	78.3402		564.101	80.5955		564.101	83.2266
564.342	78.3674		564.342	80.5982		564.342	83.2127
564.583	78.3939		564.583	80.6011		564.583	83.1985
564.824	78.4195		564.824	80.6042		564.824	83.1843
565.065	78.4444		565.065	80.6076		565.065	83.1698
565.306	78.4686		565.306	80.6113		565.306	83.1551
565.547	78.4921		565.547	80.6154		565.547	83.1403
565.788	78.5151		565.788	80.6199		565.788	83.1253
566.029	78.5375		566.029	80.6249		566.029	83.1101
566.27	78.5593		566.27	80.6304		566.27	83.0947
566.511	78.5808		566.511	80.6364		566.511	83.0792
566.752	78.6018		566.752	80.643		566.752	83.0634
566.993	78.6224		566.993	80.6502		566.993	83.0474
567.234	78.6426		567.234	80.6579		567.234	83.0313
567.475	78.6625		567.475	80.6663		567.475	83.0149
567.716	78.6822		567.716	80.6753		567.716	82.9984
567.957	78.7016		567.957	80.6849		567.957	82.9816
568.199	78.7208		568.199	80.6952		568.199	82.9646
568.44	78.7398		568.44	80.7061		568.44	82.9474
568.681	78.7586		568.681	80.7176		568.681	82.9299
568.922	78.7773		568.922	80.7297		568.922	82.9123
569.163	78.7959		569.163	80.7424		569.163	82.8943
569.404	78.8144		569.404	80.7557		569.404	82.8762
569.645	78.8328		569.645	80.7695		569.645	82.8578
569.886	78.8512		569.886	80.7839		569.886	82.8391
570.127	78.8696		570.127	80.7988		570.127	82.8202
570.368	78.888		570.368	80.8142		570.368	82.8011
570.609	78.9063		570.609	80.83		570.609	82.7817
570.85	78.9247		570.85	80.8463		570.85	82.7621
571.091	78.9431		571.091	80.863		571.091	82.7422
571.332	78.9616		571.332	80.88		571.332	82.7221
571.574	78.98		571.574	80.8973		571.574	82.7018
571.815	78.9985		571.815	80.9149		571.815	82.6812
572.056	79.0171		572.056	80.9327		572.056	82.6605
572.297	79.0357		572.297	80.9508		572.297	82.6395
572.538	79.0543		572.538	80.969		572.538	82.6184
572.779	79.073		572.779	80.9873		572.779	82.597
573.02	79.0917		573.02	81.0057		573.02	82.5756
573.261	79.1105		573.261	81.0241		573.261	82.554
573.502	79.1292		573.502	81.0425		573.502	82.5323
573.743	79.148		573.743	81.0609		573.743	82.5104
573.984	79.1668		573.984	81.0792		573.984	82.4886
574.225	79.1855		574.225	81.0974		574.225	82.4667
574.466	79.2043		574.466	81.1153		574.466	82.4447
574.707	79.223		574.707	81.1331		574.707	82.4228
574.948	79.2416		574.948	81.1507		574.948	82.401
575.19	79.2602		575.19	81.168		575.19	82.3792
575.431	79.2787		575.431	81.1849		575.431	82.3576
575.672	79.297		575.672	81.2016		575.672	82.336
575.913	79.3153		575.913	81.2178		575.913	82.3147
576.154	79.3334		576.154	81.2337		576.154	82.2936
576.395	79.3514		576.395	81.2492		576.395	82.2727
576.636	79.3692		576.636	81.2642		576.636	82.2522
576.877	79.3868		576.877	81.2788		576.877	82.2319
577.118	79.4041		577.118	81.2929		577.118	82.212
577.359	79.4213		577.359	81.3065		577.359	82.1926
577.6	79.4382		577.6	81.3196		577.6	82.1735
577.841	79.4549		577.841	81.3322		577.841	82.1549
578.082	79.4713		578.082	81.3443		578.082	82.1368
578.323	79.4874		578.323	81.3559		578.323	82.1193
578.565	79.5032		578.565	81.3669		578.565	82.1023
578.806	79.5188		578.806	81.3775		578.806	82.0859
579.047	79.534		579.047	81.3875		579.047	82.07
579.288	79.5489		579.288	81.3971		579.288	82.0549
579.529	79.5636		579.529	81.4061		579.529	82.0404
579.77	79.5779		579.77	81.4147		579.77	82.0265
580.011	79.5919		580.011	81.4229		580.011	82.0134
580.252	79.6056		580.252	81.4307		580.252	82.0009
580.493	79.619		580.493	81.438		580.493	81.9892
580.734	79.6321		580.734	81.445		580.734	81.9781
580.975	79.645		580.975	81.4516		580.975	81.9678
581.216	79.6576		581.216	81.458		581.216	81.9582
581.457	79.67		581.457	81.4641		581.457	81.9493
581.698	79.6821		581.698	81.4699		581.698	81.9411
581.939	79.6941		581.939	81.4756		581.939	81.9336
582.181	79.7059		582.181	81.4812		582.181	81.9268
582.422	79.7176		582.422	81.4866		582.422	81.9206
582.663	79.7291		582.663	81.492		582.663	81.9151
582.904	79.7406		582.904	81.4975		582.904	81.9102
583.145	79.7521		583.145	81.5029		583.145	81.9058
583.386	79.7635		583.386	81.5085		583.386	81.902
583.627	79.775		583.627	81.5143		583.627	81.8987
583.868	79.7866		583.868	81.5202		583.868	81.8959
584.109	79.7983		584.109	81.5264		584.109	81.8935
584.35	79.8102		584.35	81.533		584.35	81.8915
584.591	79.8223		584.591	81.5399		584.591	81.8899
584.832	79.8346		584.832	81.5473		584.832	81.8886
585.073	79.8473		585.073	81.5551		585.073	81.8875
585.314	79.8603		585.314	81.5635		585.314	81.8866
585.556	79.8737		585.556	81.5725		585.556	81.8859
585.797	79.8875		585.797	81.5821		585.797	81.8853
586.038	79.9018		586.038	81.5924		586.038	81.8847
586.279	79.9167		586.279	81.6035		586.279	81.8841
586.52	79.9321		586.52	81.6153		586.52	81.8835
586.761	79.9482		586.761	81.6279		586.761	81.8827
587.002	79.9649		587.002	81.6414		587.002	81.8818
587.243	79.9823		587.243	81.6558		587.243	81.8807
587.484	80.0005		587.484	81.6711		587.484	81.8794
587.725	80.0194		587.725	81.6874		587.725	81.8777
587.966	80.0391		587.966	81.7047		587.966	81.8757
588.207	80.0596		588.207	81.723		588.207	81.8733
588.448	80.0809		588.448	81.7423		588.448	81.8704
588.689	80.1032		588.689	81.7627		588.689	81.8671
588.931	80.1263		588.931	81.7841		588.931	81.8633
589.172	80.1503		589.172	81.8066		589.172	81.8589
589.413	80.1752		589.413	81.8302		589.413	81.854
589.654	80.201		589.654	81.8548		589.654	81.8485
589.895	80.2277		589.895	81.8805		589.895	81.8423
590.136	80.2554		590.136	81.9072		590.136	81.8356
590.377	80.2839		590.377	81.935		590.377	81.8282
590.618	80.3133		590.618	81.9638		590.618	81.8201
590.859	80.3436		590.859	81.9936		590.859	81.8114
591.1	80.3748		591.1	82.0243		591.1	81.8019
591.341	80.4068		591.341	82.0561		591.341	81.7919
591.582	80.4396		591.582	82.0887		591.582	81.7811
591.823	80.4732		591.823	82.1222		591.823	81.7697
592.064	80.5075		592.064	82.1565		592.064	81.7577
592.306	80.5425		592.306	82.1916		592.306	81.745
592.547	80.5781		592.547	82.2274		592.547	81.7317
592.788	80.6144		592.788	82.2639		592.788	81.7178
593.029	80.6513		593.029	82.3011		593.029	81.7034
593.27	80.6887		593.27	82.3388		593.27	81.6884
593.511	80.7265		593.511	82.377		593.511	81.673
593.752	80.7648		593.752	82.4158		593.752	81.657
593.993	80.8034		593.993	82.4548		593.993	81.6406
594.234	80.8423		594.234	82.4943		594.234	81.6239
594.475	80.8814		594.475	82.534		594.475	81.6067
594.716	80.9207		594.716	82.5738		594.716	81.5893
594.957	80.9602		594.957	82.6139		594.957	81.5715
595.198	80.9997		595.198	82.654		595.198	81.5535
595.439	81.0392		595.439	82.6941		595.439	81.5354
595.68	81.0787		595.68	82.7341		595.68	81.517
595.922	81.118		595.922	82.774		595.922	81.4986
596.163	81.1572		596.163	82.8138		596.163	81.4801
596.404	81.1962		596.404	82.8532		596.404	81.4616
596.645	81.2348		596.645	82.8924		596.645	81.4432
596.886	81.2732		596.886	82.9312		596.886	81.4247
597.127	81.3111		597.127	82.9695		597.127	81.4064
597.368	81.3486		597.368	83.0074		597.368	81.3882
597.609	81.3857		597.609	83.0448		597.609	81.3702
597.85	81.4222		597.85	83.0815		597.85	81.3525
598.091	81.4582		598.091	83.1176		598.091	81.3349
598.332	81.4936		598.332	83.1531		598.332	81.3177
598.573	81.5284		598.573	83.1878		598.573	81.3007
598.814	81.5625		598.814	83.2218		598.814	81.284
599.055	81.596		599.055	83.2549		599.055	81.2677
599.296	81.6287		599.296	83.2873		599.296	81.2518
599.538	81.6608		599.538	83.3188		599.538	81.2362
599.779	81.6921		599.779	83.3494		599.779	81.2211
600.02	81.7227		600.02	83.3792		600.02	81.2064
600.261	81.7525		600.261	83.408		600.261	81.192
600.502	81.7816		600.502	83.4359		600.502	81.1781
600.743	81.8099		600.743	83.4629		600.743	81.1646
600.984	81.8374		600.984	83.489		600.984	81.1516
601.225	81.8642		601.225	83.514		601.225	81.139
601.466	81.8902		601.466	83.5382		601.466	81.1267
601.707	81.9155		601.707	83.5614		601.707	81.1149
601.948	81.9401		601.948	83.5837		601.948	81.1035
602.189	81.9639		602.189	83.6051		602.189	81.0925
602.43	81.9871		602.43	83.6255		602.43	81.0818
602.671	82.0095		602.671	83.6451		602.671	81.0715
602.913	82.0313		602.913	83.6638		602.913	81.0615
603.154	82.0524		603.154	83.6816		603.154	81.0518
603.395	82.0728		603.395	83.6985		603.395	81.0424
603.636	82.0926		603.636	83.7147		603.636	81.0333
603.877	82.1118		603.877	83.73		603.877	81.0244
604.118	82.1304		604.118	83.7446		604.118	81.0157
604.359	82.1484		604.359	83.7585		604.359	81.0073
604.6	82.1658		604.6	83.7716		604.6	80.999
604.841	82.1827		604.841	83.784		604.841	80.9908
605.082	82.199		605.082	83.7957		605.082	80.9828
605.323	82.2148		605.323	83.8069		605.323	80.9749
605.564	82.23		605.564	83.8174		605.564	80.967
605.805	82.2447		605.805	83.8273		605.805	80.9592
606.046	82.2588		606.046	83.8367		606.046	80.9514
606.288	82.2725		606.288	83.8455		606.288	80.9436
606.529	82.2855		606.529	83.8538		606.529	80.9358
606.77	82.2981		606.77	83.8617		606.77	80.9279
607.011	82.3101		607.011	83.8691		607.011	80.92
607.252	82.3215		607.252	83.8761		607.252	80.912
607.493	82.3323		607.493	83.8826		607.493	80.904
607.734	82.3425		607.734	83.8888		607.734	80.8958
607.975	82.3521		607.975	83.8945		607.975	80.8875
608.216	82.3611		608.216	83.9		608.216	80.8791
608.457	82.3694		608.457	83.905		608.457	80.8705
608.698	82.377		608.698	83.9098		608.698	80.8618
608.939	82.3838		608.939	83.9142		608.939	80.853
609.18	82.3899		609.18	83.9183		609.18	80.844
609.421	82.3953		609.421	83.9221		609.421	80.8349
609.662	82.3997		609.662	83.9256		609.662	80.8256
609.903	82.4033		609.903	83.9289		609.903	80.8162
610.144	82.406		610.144	83.9318		610.144	80.8066
610.386	82.4077		610.386	83.9345		610.386	80.7969
610.627	82.4085		610.627	83.9369		610.627	80.7871
610.868	82.4082		610.868	83.939		610.868	80.7771
611.109	82.4069		611.109	83.9408		611.109	80.767
611.35	82.4044		611.35	83.9423		611.35	80.7568
611.591	82.4008		611.591	83.9436		611.591	80.7466
611.832	82.3961		611.832	83.9446		611.832	80.7362
612.073	82.3901		612.073	83.9452		612.073	80.7258
612.314	82.3829		612.314	83.9456		612.314	80.7153
612.555	82.3744		612.555	83.9457		612.555	80.7048
612.796	82.3646		612.796	83.9455		612.796	80.6942
613.037	82.3535		613.037	83.9449		613.037	80.6837
613.278	82.3411		613.278	83.9441		613.278	80.6731
613.519	82.3273		613.519	83.9429		613.519	80.6626
613.761	82.3122		613.761	83.9414		613.761	80.6521
614.002	82.2957		614.002	83.9396		614.002	80.6416
614.243	82.2779		614.243	83.9375		614.243	80.6312
614.484	82.2587		614.484	83.9351		614.484	80.6208
614.725	82.2381		614.725	83.9323		614.725	80.6106
614.966	82.2163		614.966	83.9293		614.966	80.6004
615.207	82.1932		615.207	83.9259		615.207	80.5904
615.448	82.1688		615.448	83.9223		615.448	80.5804
615.689	82.1431		615.689	83.9183		615.689	80.5706
615.93	82.1163		615.93	83.9141		615.93	80.5609
616.171	82.0884		616.171	83.9096		616.171	80.5513
616.412	82.0594		616.412	83.9049		616.412	80.5419
616.653	82.0294		616.653	83.8999		616.653	80.5327
616.894	81.9984		616.894	83.8947		616.894	80.5236
617.135	81.9666		617.135	83.8893		617.135	80.5147
617.377	81.934		617.377	83.8838		617.377	80.5059
617.618	81.9007		617.618	83.8781		617.618	80.4973
617.859	81.8668		617.859	83.8723		617.859	80.4888
618.1	81.8324		618.1	83.8664		618.1	80.4805
618.341	81.7976		618.341	83.8605		618.341	80.4724
618.582	81.7625		618.582	83.8545		618.582	80.4644
618.823	81.7272		618.823	83.8486		618.823	80.4565
619.064	81.6918		619.064	83.8427		619.064	80.4488
619.305	81.6565		619.305	83.8369		619.305	80.4413
619.546	81.6213		619.546	83.8312		619.546	80.4339
619.787	81.5864		619.787	83.8257		619.787	80.4266
620.028	81.552		620.028	83.8204		620.028	80.4194
620.269	81.5181		620.269	83.8154		620.269	80.4123
620.51	81.4849		620.51	83.8107		620.51	80.4053
620.752	81.4525		620.752	83.8063		620.752	80.3984
620.993	81.421		620.993	83.8023		620.993	80.3916
621.234	81.3906		621.234	83.7987		621.234	80.3849
621.475	81.3614		621.475	83.7956		621.475	80.3782
621.716	81.3334		621.716	83.7931		621.716	80.3715
621.957	81.307		621.957	83.7911		621.957	80.3649
622.198	81.282		622.198	83.7897		622.198	80.3584
622.439	81.2588		622.439	83.789		622.439	80.3518
622.68	81.2373		622.68	83.7889		622.68	80.3453
622.921	81.2177		622.921	83.7896		622.921	80.3387
623.162	81.2001		623.162	83.791		623.162	80.3321
623.403	81.1846		623.403	83.7933		623.403	80.3255
623.644	81.1713		623.644	83.7964		623.644	80.3189
623.885	81.1602		623.885	83.8003		623.885	80.3122
624.126	81.1515		624.126	83.8051		624.126	80.3055
624.368	81.1452		624.368	83.8109		624.368	80.2987
624.609	81.1414		624.609	83.8176		624.609	80.2918
624.85	81.1401		624.85	83.8252		624.85	80.2849
625.091	81.1414		625.091	83.8338		625.091	80.2778
625.332	81.1454		625.332	83.8435		625.332	80.2707
625.573	81.152		625.573	83.8541		625.573	80.2634
625.814	81.1613		625.814	83.8657		625.814	80.256
626.055	81.1733		626.055	83.8783		626.055	80.2485
626.296	81.1881		626.296	83.8919		626.296	80.2409
626.537	81.2055		626.537	83.9065		626.537	80.2331
626.778	81.2257		626.778	83.9222		626.778	80.2252
627.019	81.2486		627.019	83.9388		627.019	80.2171
627.26	81.2742		627.26	83.9564		627.26	80.2089
627.501	81.3024		627.501	83.9749		627.501	80.2005
627.743	81.3333		627.743	83.9944		627.743	80.1919
627.984	81.3667		627.984	84.0148		627.984	80.1831
628.225	81.4026		628.225	84.036		628.225	80.1742
628.466	81.4411		628.466	84.0582		628.466	80.165
628.707	81.4819		628.707	84.0811		628.707	80.1557
628.948	81.5251		628.948	84.1049		628.948	80.1461
629.189	81.5705		629.189	84.1294		629.189	80.1363
629.43	81.6181		629.43	84.1547		629.43	80.1264
629.671	81.6679		629.671	84.1806		629.671	80.1161
629.912	81.7197		629.912	84.2071		629.912	80.1057
630.153	81.7734		630.153	84.2343		630.153	80.095
630.394	81.8289		630.394	84.2619		630.394	80.084
630.635	81.8862		630.635	84.2901		630.635	80.0728
630.876	81.9452		630.876	84.3188		630.876	80.0614
631.117	82.0057		631.117	84.3478		631.117	80.0496
631.359	82.0676		631.359	84.3773		631.359	80.0376
631.6	82.1309		631.6	84.407		631.6	80.0253
631.841	82.1955		631.841	84.437		631.841	80.0127
632.082	82.2612		632.082	84.4673		632.082	79.9999
632.323	82.328		632.323	84.4977		632.323	79.9867
632.564	82.3957		632.564	84.5282		632.564	79.9732
632.805	82.4643		632.805	84.5589		632.805	79.9594
633.046	82.5336		633.046	84.5896		633.046	79.9453
633.287	82.6036		633.287	84.6204		633.287	79.9308
633.528	82.6742		633.528	84.651		633.528	79.916
633.769	82.7453		633.769	84.6817		633.769	79.9009
634.01	82.8168		634.01	84.7123		634.01	79.8855
634.251	82.8886		634.251	84.7427		634.251	79.8697
634.492	82.9607		634.492	84.773		634.492	79.8535
634.734	83.0329		634.734	84.8031		634.734	79.837
634.975	83.1053		634.975	84.8331		634.975	79.8202
635.216	83.1777		635.216	84.8628		635.216	79.803
635.457	83.2502		635.457	84.8923		635.457	79.7854
635.698	83.3225		635.698	84.9215		635.698	79.7675
635.939	83.3948		635.939	84.9505		635.939	79.7492
636.18	83.4668		636.18	84.9792		636.18	79.7306
636.421	83.5387		636.421	85.0076		636.421	79.7116
636.662	83.6103		636.662	85.0358		636.662	79.6923
636.903	83.6817		636.903	85.0637		636.903	79.6726
637.144	83.7527		637.144	85.0914		637.144	79.6526
637.385	83.8234		637.385	85.1188		637.385	79.6322
637.626	83.8938		637.626	85.1459		637.626	79.6115
637.867	83.9637		637.867	85.1728		637.867	79.5905
638.109	84.0333		638.109	85.1995		638.109	79.5692
638.35	84.1025		638.35	85.226		638.35	79.5475
638.591	84.1713		638.591	85.2522		638.591	79.5255
638.832	84.2396		638.832	85.2783		638.832	79.5033
639.073	84.3075		639.073	85.3042		639.073	79.4808
639.314	84.375		639.314	85.33		639.314	79.4579
639.555	84.4421		639.555	85.3557		639.555	79.4349
639.796	84.5087		639.796	85.3813		639.796	79.4116
640.037	84.575		640.037	85.4068		640.037	79.388
640.278	84.6407		640.278	85.4323		640.278	79.3642
640.519	84.7061		640.519	85.4577		640.519	79.3402
640.76	84.7711		640.76	85.4832		640.76	79.316
641.001	84.8357		641.001	85.5087		641.001	79.2916
641.242	84.8999		641.242	85.5342		641.242	79.2671
641.484	84.9637		641.484	85.5598		641.484	79.2424
641.725	85.0271		641.725	85.5855		641.725	79.2175
641.966	85.0901		641.966	85.6113		641.966	79.1926
642.207	85.1528		642.207	85.6373		642.207	79.1675
642.448	85.2151		642.448	85.6634		642.448	79.1424
642.689	85.277		642.689	85.6897		642.689	79.1171
642.93	85.3386		642.93	85.7161		642.93	79.0919
643.171	85.3998		643.171	85.7428		643.171	79.0665
643.412	85.4607		643.412	85.7697		643.412	79.0412
643.653	85.5212		643.653	85.7968		643.653	79.0159
643.894	85.5813		643.894	85.8241		643.894	78.9905
644.135	85.6411		644.135	85.8517		644.135	78.9652
644.376	85.7005		644.376	85.8795		644.376	78.94
644.617	85.7595		644.617	85.9076		644.617	78.9148
644.858	85.8182		644.858	85.9359		644.858	78.8897
645.1	85.8764		645.1	85.9645		645.1	78.8646
645.341	85.9343		645.341	85.9933		645.341	78.8398
645.582	85.9918		645.582	86.0223		645.582	78.815
645.823	86.0488		645.823	86.0516		645.823	78.7904
646.064	86.1055		646.064	86.0811		646.064	78.766
646.305	86.1617		646.305	86.1108		646.305	78.7417
646.546	86.2174		646.546	86.1408		646.546	78.7177
646.787	86.2727		646.787	86.1709		646.787	78.6939
647.028	86.3276		647.028	86.2012		647.028	78.6703
647.269	86.382		647.269	86.2317		647.269	78.647
647.51	86.4359		647.51	86.2624		647.51	78.624
647.751	86.4892		647.751	86.2932		647.751	78.6012
647.992	86.5421		647.992	86.3241		647.992	78.5788
648.233	86.5945		648.233	86.3552		648.233	78.5567
648.475	86.6464		648.475	86.3864		648.475	78.535
648.716	86.6977		648.716	86.4176		648.716	78.5136
648.957	86.7485		648.957	86.449		648.957	78.4927
649.198	86.7988		649.198	86.4804		649.198	78.4721
649.439	86.8486		649.439	86.5119		649.439	78.452
649.68	86.8978		649.68	86.5435		649.68	78.4323
649.921	86.9465		649.921	86.5751		649.921	78.413
650.162	86.9946		650.162	86.6067		650.162	78.3943
650.403	87.0423		650.403	86.6384		650.403	78.3761
650.644	87.0894		650.644	86.6701		650.644	78.3583
650.885	87.136		650.885	86.7018		650.885	78.3411
651.126	87.1821		651.126	86.7335		651.126	78.3245
651.367	87.2277		651.367	86.7652		651.367	78.3085
651.608	87.2729		651.608	86.797		651.608	78.293
651.849	87.3175		651.849	86.8287		651.849	78.2782
652.091	87.3618		652.091	86.8606		652.091	78.264
652.332	87.4056		652.332	86.8924		652.332	78.2504
652.573	87.449		652.573	86.9243		652.573	78.2375
652.814	87.492		652.814	86.9562		652.814	78.2253
653.055	87.5346		653.055	86.9882		653.055	78.2138
653.296	87.5769		653.296	87.0202		653.296	78.2029
653.537	87.6188		653.537	87.0523		653.537	78.1928
653.778	87.6605		653.778	87.0845		653.778	78.1834
654.019	87.7018		654.019	87.1168		654.019	78.1748
654.26	87.7429		654.26	87.1493		654.26	78.1669
654.501	87.7837		654.501	87.1818		654.501	78.1598
654.742	87.8243		654.742	87.2146		654.742	78.1535
654.983	87.8647		654.983	87.2474		654.983	78.1479
655.224	87.9049		655.224	87.2805		655.224	78.1431
655.466	87.945		655.466	87.3137		655.466	78.1391
655.707	87.9849		655.707	87.3471		655.707	78.1359
655.948	88.0246		655.948	87.3808		655.948	78.1334
656.189	88.0642		656.189	87.4146		656.189	78.1317
656.43	88.1037		656.43	87.4487		656.43	78.1308
656.671	88.1431		656.671	87.483		656.671	78.1306
656.912	88.1823		656.912	87.5176		656.912	78.1312
657.153	88.2215		657.153	87.5524		657.153	78.1326
657.394	88.2605		657.394	87.5874		657.394	78.1346
657.635	88.2994		657.635	87.6226		657.635	78.1374
657.876	88.3382		657.876	87.6582		657.876	78.1409
658.117	88.3769		658.117	87.6939		658.117	78.145
658.358	88.4154		658.358	87.7298		658.358	78.1498
658.599	88.4538		658.599	87.7659		658.599	78.1552
658.84	88.492		658.84	87.8023		658.84	78.1612
659.082	88.53		659.082	87.8387		659.082	78.1678
659.322	88.5678		659.322	87.8753		659.322	78.1749
659.564	88.6053		659.564	87.912		659.564	78.1826
659.805	88.6426		659.805	87.9488		659.805	78.1907
660.046	88.6795		660.046	87.9856		660.046	78.1992
660.287	88.7161		660.287	88.0225		660.287	78.2081
660.528	88.7524		660.528	88.0593		660.528	78.2174
660.769	88.7882		660.769	88.096		660.769	78.2271
661.01	88.8235		661.01	88.1325		661.01	78.237
661.251	88.8584		661.251	88.1689		661.251	78.2471
661.492	88.8927		661.492	88.2051		661.492	78.2574
661.733	88.9265		661.733	88.2409		661.733	78.2679
661.974	88.9595		661.974	88.2765		661.974	78.2785
662.215	88.992		662.215	88.3116		662.215	78.2892
662.456	89.0236		662.456	88.3462		662.456	78.2999
662.697	89.0546		662.697	88.3803		662.697	78.3105
662.939	89.0847		662.939	88.4138		662.939	78.3211
663.18	89.1139		663.18	88.4467		663.18	78.3316
663.421	89.1423		663.421	88.4788		663.421	78.3419
663.662	89.1697		663.662	88.5101		663.662	78.352
663.903	89.1961		663.903	88.5406		663.903	78.3619
664.144	89.2215		664.144	88.5702		664.144	78.3715
664.385	89.2459		664.385	88.5988		664.385	78.3808
664.626	89.2691		664.626	88.6263		664.626	78.3898
664.867	89.2913		664.867	88.6527		664.867	78.3984
665.108	89.3123		665.108	88.6779		665.108	78.4065
665.349	89.3321		665.349	88.702		665.349	78.4143
665.59	89.3508		665.59	88.7247		665.59	78.4215
665.831	89.3682		665.831	88.7461		665.831	78.4283
666.072	89.3845		666.072	88.7662		666.072	78.4346
666.313	89.3995		666.313	88.7848		666.313	78.4403
666.555	89.4133		666.555	88.802		666.555	78.4455
666.796	89.4258		666.796	88.8176		666.796	78.4501
667.037	89.4372		667.037	88.8317		667.037	78.4542
667.278	89.4473		667.278	88.8443		667.278	78.4576
667.519	89.4562		667.519	88.8553		667.519	78.4605
667.76	89.464		667.76	88.8647		667.76	78.4628
668.001	89.4706		668.001	88.8725		668.001	78.4646
668.242	89.476		668.242	88.8786		668.242	78.4657
668.483	89.4803		668.483	88.8832		668.483	78.4663
668.724	89.4836		668.724	88.8861		668.724	78.4663
668.965	89.4858		668.965	88.8874		668.965	78.4658
669.206	89.487		669.206	88.8871		669.206	78.4648
669.447	89.4873		669.447	88.8852		669.447	78.4632
669.688	89.4866		669.688	88.8817		669.688	78.4612
669.93	89.4851		669.93	88.8768		669.93	78.4587
670.171	89.4828		670.171	88.8703		670.171	78.4558
670.412	89.4797		670.412	88.8623		670.412	78.4525
670.653	89.4759		670.653	88.8529		670.653	78.4488
670.894	89.4715		670.894	88.8421		670.894	78.4448
671.135	89.4664		671.135	88.83		671.135	78.4405
671.376	89.4609		671.376	88.8166		671.376	78.4359
671.617	89.4548		671.617	88.8019		671.617	78.4311
671.858	89.4483		671.858	88.7861		671.858	78.4261
672.099	89.4415		672.099	88.7692		672.099	78.4209
672.34	89.4343		672.34	88.7512		672.34	78.4157
672.581	89.4269		672.581	88.7322		672.581	78.4103
672.822	89.4193		672.822	88.7123		672.822	78.4049
673.063	89.4115		673.063	88.6915		673.063	78.3996
673.304	89.4036		673.304	88.6699		673.304	78.3942
673.546	89.3956		673.546	88.6476		673.546	78.389
673.787	89.3876		673.787	88.6246		673.787	78.3839
674.028	89.3797		674.028	88.601		674.028	78.3789
674.269	89.3718		674.269	88.5769		674.269	78.3741
674.51	89.364		674.51	88.5523		674.51	78.3696
674.751	89.3563		674.751	88.5273		674.751	78.3653
674.992	89.3488		674.992	88.5019		674.992	78.3613
675.233	89.3414		675.233	88.4763		675.233	78.3576
675.474	89.3343		675.474	88.4504		675.474	78.3543
675.715	89.3273		675.715	88.4243		675.715	78.3513
675.956	89.3206		675.956	88.3981		675.956	78.3488
676.197	89.314		676.197	88.3718		676.197	78.3466
676.438	89.3077		676.438	88.3455		676.438	78.3449
676.679	89.3016		676.679	88.3191		676.679	78.3437
676.92	89.2957		676.92	88.2928		676.92	78.3429
677.162	89.29		677.162	88.2666		677.162	78.3426
677.403	89.2845		677.403	88.2404		677.403	78.3427
677.644	89.2792		677.644	88.2143		677.644	78.3434
677.885	89.274		677.885	88.1884		677.885	78.3445
678.126	89.2689		678.126	88.1627		678.126	78.3461
678.367	89.2639		678.367	88.1371		678.367	78.3483
678.608	89.259		678.608	88.1116		678.608	78.3508
678.849	89.2541		678.849	88.0864		678.849	78.3539
679.09	89.2492		679.09	88.0613		679.09	78.3574
679.331	89.2443		679.331	88.0364		679.331	78.3614
679.572	89.2393		679.572	88.0116		679.572	78.3658
679.813	89.2341		679.813	87.987		679.813	78.3707
680.054	89.2288		680.054	87.9626		680.054	78.3759
680.295	89.2233		680.295	87.9383		680.295	78.3816
680.537	89.2175		680.537	87.9141		680.537	78.3876
680.778	89.2114		680.778	87.89		680.778	78.3939
681.019	89.2051		681.019	87.866		681.019	78.4006
681.26	89.1983		681.26	87.842		681.26	78.4075
681.501	89.1911		681.501	87.818		681.501	78.4147
681.742	89.1835		681.742	87.794		681.742	78.4222
681.983	89.1754		681.983	87.77		681.983	78.4298
682.224	89.1668		682.224	87.7459		682.224	78.4377
682.465	89.1576		682.465	87.7218		682.465	78.4457
682.706	89.1478		682.706	87.6975		682.706	78.4538
682.947	89.1375		682.947	87.6731		682.947	78.4621
683.188	89.1265		683.188	87.6485		683.188	78.4704
683.429	89.1148		683.429	87.6237		683.429	78.4787
683.67	89.1025		683.67	87.5986		683.67	78.4871
683.912	89.0895		683.912	87.5734		683.912	78.4955
684.153	89.0758		684.153	87.5478		684.153	78.5038
684.394	89.0614		684.394	87.5219		684.394	78.5121
684.635	89.0463		684.635	87.4957		684.635	78.5203
684.876	89.0305		684.876	87.4692		684.876	78.5284
685.117	89.014		685.117	87.4424		685.117	78.5363
685.358	88.9969		685.358	87.4151		685.358	78.5442
685.599	88.979		685.599	87.3875		685.599	78.5519
685.84	88.9605		685.84	87.3595		685.84	78.5593
686.081	88.9413		686.081	87.3312		686.081	78.5666
686.322	88.9216		686.322	87.3024		686.322	78.5737
686.563	88.9012		686.563	87.2732		686.563	78.5806
686.804	88.8803		686.804	87.2437		686.804	78.5873
687.045	88.8588		687.045	87.2138		687.045	78.5937
687.287	88.8369		687.287	87.1835		687.287	78.5999
687.528	88.8145		687.528	87.1528		687.528	78.6058
687.769	88.7916		687.769	87.1218		687.769	78.6115
688.01	88.7684		688.01	87.0904		688.01	78.6169
688.251	88.7449		688.251	87.0587		688.251	78.6221
688.492	88.7211		688.492	87.0267		688.492	78.627
688.733	88.697		688.733	86.9945		688.733	78.6317
688.974	88.6727		688.974	86.9619		688.974	78.6362
689.215	88.6483		689.215	86.9292		689.215	78.6404
689.456	88.6238		689.456	86.8962		689.456	78.6444
689.697	88.5992		689.697	86.8631		689.697	78.6482
689.938	88.5746		689.938	86.8298		689.938	78.6518
690.179	88.55		690.179	86.7964		690.179	78.6552
690.42	88.5255		690.42	86.7628		690.42	78.6585
690.662	88.5012		690.662	86.7293		690.662	78.6615
690.903	88.477		690.903	86.6956		690.903	78.6644
691.144	88.453		691.144	86.662		691.144	78.6672
691.385	88.4293		691.385	86.6284		691.385	78.6699
691.626	88.4058		691.626	86.5949		691.626	78.6724
691.867	88.3827		691.867	86.5614		691.867	78.6749
692.108	88.3599		692.108	86.528		692.108	78.6773
692.349	88.3375		692.349	86.4948		692.349	78.6797
692.59	88.3155		692.59	86.4618		692.59	78.682
692.831	88.294		692.831	86.4289		692.831	78.6843
693.072	88.2729		693.072	86.3962		693.072	78.6866
693.313	88.2522		693.313	86.3638		693.313	78.689
693.554	88.2321		693.554	86.3315		693.554	78.6914
693.795	88.2124		693.795	86.2996		693.795	78.6938
694.036	88.1932		694.036	86.2679		694.036	78.6963
694.278	88.1746		694.278	86.2366		694.278	78.6989
694.519	88.1564		694.519	86.2055		694.519	78.7016
694.76	88.1388		694.76	86.1747		694.76	78.7044
695.001	88.1217		695.001	86.1443		695.001	78.7074
695.242	88.1051		695.242	86.1142		695.242	78.7105
695.483	88.0889		695.483	86.0844		695.483	78.7138
695.724	88.0732		695.724	86.055		695.724	78.7173
695.965	88.058		695.965	86.0258		695.965	78.7209
696.206	88.0432		696.206	85.997		696.206	78.7247
696.447	88.0289		696.447	85.9686		696.447	78.7287
696.688	88.0149		696.688	85.9404		696.688	78.733
696.929	88.0013		696.929	85.9126		696.929	78.7374
697.17	87.988		697.17	85.8851		697.17	78.7421
697.411	87.9751		697.411	85.8578		697.411	78.747
697.653	87.9625		697.653	85.8309		697.653	78.7521
697.894	87.9501		697.894	85.8043		697.894	78.7575
698.135	87.9379		698.135	85.7779		698.135	78.7631
698.376	87.926		698.376	85.7518		698.376	78.7689
698.617	87.9142		698.617	85.7259		698.617	78.7749
698.858	87.9026		698.858	85.7002		698.858	78.7812
699.099	87.891		699.099	85.6748		699.099	78.7877
699.34	87.8795		699.34	85.6496		699.34	78.7945
699.581	87.8681		699.581	85.6246		699.581	78.8014
699.822	87.8567		699.822	85.5998		699.822	78.8086
700.063	87.8453		700.063	85.5751		700.063	78.8159
700.304	87.8338		700.304	85.5507		700.304	78.8235
700.545	87.8223		700.545	85.5263		700.545	78.8312
700.786	87.8107		700.786	85.5022		700.786	78.8391
701.027	87.7989		701.027	85.4782		701.027	78.8471
701.268	87.7871		701.268	85.4543		701.268	78.8553
701.51	87.775		701.51	85.4305		701.51	78.8637
701.751	87.7628		701.751	85.4069		701.751	78.8721
701.992	87.7504		701.992	85.3835		701.992	78.8807
702.233	87.7378		702.233	85.3601		702.233	78.8893
702.474	87.725		702.474	85.3369		702.474	78.898
702.715	87.7119		702.715	85.3139		702.715	78.9068
702.956	87.6986		702.956	85.291		702.956	78.9156
703.197	87.6851		703.197	85.2682		703.197	78.9245
703.438	87.6713		703.438	85.2456		703.438	78.9333
703.679	87.6573		703.679	85.2232		703.679	78.9421
703.92	87.6431		703.92	85.2009		703.92	78.9509
704.161	87.6286		704.161	85.1789		704.161	78.9597
704.402	87.6139		704.402	85.157		704.402	78.9683
704.643	87.599		704.643	85.1354		704.643	78.9769
704.885	87.5839		704.885	85.114		704.885	78.9854
705.126	87.5686		705.126	85.0929		705.126	78.9938
705.367	87.553		705.367	85.072		705.367	79.002
705.608	87.5374		705.608	85.0515		705.608	79.0101
705.849	87.5216		705.849	85.0312		705.849	79.0179
706.09	87.5057		706.09	85.0113		706.09	79.0256
706.331	87.4896		706.331	84.9917		706.331	79.0331
706.572	87.4735		706.572	84.9725		706.572	79.0404
706.813	87.4573		706.813	84.9537		706.813	79.0474
707.054	87.4411		707.054	84.9353		707.054	79.0542
707.295	87.4249		707.295	84.9173		707.295	79.0607
707.536	87.4086		707.536	84.8998		707.536	79.0669
707.777	87.3925		707.777	84.8828		707.777	79.0728
708.018	87.3764		708.018	84.8662		708.018	79.0785
708.26	87.3604		708.26	84.8502		708.26	79.0838
708.5	87.3445		708.5	84.8346		708.5	79.0888
708.742	87.3287		708.742	84.8196		708.742	79.0934
708.983	87.3131		708.983	84.8051		708.983	79.0978
709.224	87.2977		709.224	84.7911		709.224	79.1018
709.465	87.2826		709.465	84.7777		709.465	79.1054
709.706	87.2677		709.706	84.7649		709.706	79.1087
709.947	87.253		709.947	84.7527		709.947	79.1116
710.188	87.2387		710.188	84.741		710.188	79.1142
710.429	87.2246		710.429	84.7298		710.429	79.1165
710.67	87.2109		710.67	84.7193		710.67	79.1184
710.911	87.1976		710.911	84.7093		710.911	79.1199
711.152	87.1846		711.152	84.6998		711.152	79.1211
711.393	87.172		711.393	84.691		711.393	79.122
711.634	87.1598		711.634	84.6826		711.634	79.1225
711.875	87.148		711.875	84.6747		711.875	79.1228
712.117	87.1366		712.117	84.6674		712.117	79.1227
712.358	87.1257		712.358	84.6605		712.358	79.1223
712.599	87.1153		712.599	84.6541		712.599	79.1216
712.84	87.1052		712.84	84.6482		712.84	79.1206
713.081	87.0957		713.081	84.6426		713.081	79.1194
713.322	87.0866		713.322	84.6374		713.322	79.1179
713.563	87.078		713.563	84.6326		713.563	79.1162
713.804	87.0698		713.804	84.6281		713.804	79.1142
714.045	87.0621		714.045	84.6239		714.045	79.1121
714.286	87.0548		714.286	84.62		714.286	79.1098
714.527	87.048		714.527	84.6163		714.527	79.1073
714.768	87.0416		714.768	84.6128		714.768	79.1046
715.009	87.0357		715.009	84.6094		715.009	79.1018
715.25	87.0302		715.25	84.6061		715.25	79.0989
715.491	87.0251		715.491	84.603		715.491	79.0959
715.732	87.0204		715.732	84.5998		715.732	79.0929
715.974	87.0161		715.974	84.5966		715.974	79.0897
716.215	87.0122		716.215	84.5934		716.215	79.0866
716.456	87.0086		716.456	84.5901		716.456	79.0834
716.697	87.0053		716.697	84.5866		716.697	79.0803
716.938	87.0024		716.938	84.5829		716.938	79.0771
717.179	86.9998		717.179	84.5791		717.179	79.074
717.42	86.9974		717.42	84.575		717.42	79.071
717.661	86.9953		717.661	84.5706		717.661	79.068
717.902	86.9934		717.902	84.5658		717.902	79.0651
718.143	86.9917		718.143	84.5607		718.143	79.0624
718.384	86.9902		718.384	84.5552		718.384	79.0597
718.625	86.9889		718.625	84.5493		718.625	79.0572
718.866	86.9877		718.866	84.5429		718.866	79.0549
719.107	86.9867		719.107	84.536		719.107	79.0527
719.349	86.9857		719.349	84.5285		719.349	79.0507
719.59	86.9848		719.59	84.5206		719.59	79.0489
719.831	86.9839		719.831	84.512		719.831	79.0473
720.072	86.9831		720.072	84.5028		720.072	79.0459
720.313	86.9822		720.313	84.4931		720.313	79.0447
720.554	86.9814		720.554	84.4827		720.554	79.0437
720.795	86.9805		720.795	84.4716		720.795	79.043
721.036	86.9796		721.036	84.4599		721.036	79.0424
721.277	86.9786		721.277	84.4476		721.277	79.0422
721.518	86.9775		721.518	84.4345		721.518	79.0421
721.759	86.9762		721.759	84.4208		721.759	79.0423
722	86.9749		722	84.4064		722	79.0427
722.241	86.9734		722.241	84.3913		722.241	79.0433
722.482	86.9718		722.482	84.3756		722.482	79.0442
722.724	86.97		722.724	84.3592		722.724	79.0452
722.965	86.9681		722.965	84.3422		722.965	79.0465
723.206	86.966		723.206	84.3245		723.206	79.048
723.447	86.9637		723.447	84.3062		723.447	79.0497
723.688	86.9612		723.688	84.2872		723.688	79.0516
723.929	86.9586		723.929	84.2677		723.929	79.0536
724.17	86.9557		724.17	84.2476		724.17	79.0558
724.411	86.9527		724.411	84.227		724.411	79.0582
724.652	86.9495		724.652	84.2059		724.652	79.0607
724.893	86.9462		724.893	84.1843		724.893	79.0634
725.134	86.9426		725.134	84.1622		725.134	79.0662
725.375	86.9389		725.375	84.1398		725.375	79.0691
725.616	86.9351		725.616	84.1169		725.616	79.0721
725.857	86.9311		725.857	84.0937		725.857	79.0752
726.098	86.927		726.098	84.0701		726.098	79.0783
726.34	86.9228		726.34	84.0464		726.34	79.0815
726.581	86.9185		726.581	84.0223		726.581	79.0847
726.822	86.9141		726.822	83.9981		726.822	79.088
727.063	86.9097		727.063	83.9737		727.063	79.0913
727.304	86.9052		727.304	83.9493		727.304	79.0945
727.545	86.9008		727.545	83.9247		727.545	79.0978
727.786	86.8963		727.786	83.9002		727.786	79.101
728.027	86.8919		728.027	83.8757		728.027	79.1042
728.268	86.8876		728.268	83.8512		728.268	79.1073
728.509	86.8833		728.509	83.8269		728.509	79.1104
728.75	86.8791		728.75	83.8028		728.75	79.1134
728.991	86.8751		728.991	83.7788		728.991	79.1164
729.232	86.8713		729.232	83.7551		729.232	79.1192
729.473	86.8676		729.473	83.7317		729.473	79.122
729.715	86.8641		729.715	83.7087		729.715	79.1246
729.956	86.8609		729.956	83.686		729.956	79.1272
730.197	86.858		730.197	83.6638		730.197	79.1296
730.438	86.8553		730.438	83.6421		730.438	79.1319
730.679	86.853		730.679	83.6208		730.679	79.1341
730.92	86.851		730.92	83.6002		730.92	79.1362
731.161	86.8494		731.161	83.5801		731.161	79.1381
731.402	86.8481		731.402	83.5606		731.402	79.1399
731.643	86.8472		731.643	83.5419		731.643	79.1416
731.884	86.8468		731.884	83.5238		731.884	79.1432
732.125	86.8468		732.125	83.5064		732.125	79.1446
732.366	86.8472		732.366	83.4899		732.366	79.146
732.607	86.8482		732.607	83.4741		732.607	79.1472
732.848	86.8495		732.848	83.4591		732.848	79.1484
733.09	86.8514		733.09	83.445		733.09	79.1494
733.331	86.8538		733.331	83.4318		733.331	79.1504
733.572	86.8567		733.572	83.4194		733.572	79.1512
733.813	86.86		733.813	83.408		733.813	79.152
734.054	86.8639		734.054	83.3975		734.054	79.1527
734.295	86.8683		734.295	83.388		734.295	79.1534
734.536	86.8731		734.536	83.3794		734.536	79.154
734.777	86.8785		734.777	83.3718		734.777	79.1546
735.018	86.8843		735.018	83.3652		735.018	79.1552
735.259	86.8906		735.259	83.3595		735.259	79.1558
735.5	86.8974		735.5	83.3548		735.5	79.1564
735.741	86.9046		735.741	83.3512		735.741	79.1569
735.982	86.9122		735.982	83.3485		735.982	79.1575
736.223	86.9202		736.223	83.3468		736.223	79.1582
736.465	86.9286		736.465	83.346		736.465	79.1589
736.706	86.9373		736.706	83.3462		736.706	79.1596
736.947	86.9464		736.947	83.3474		736.947	79.1604
737.188	86.9558		737.188	83.3495		737.188	79.1613
737.429	86.9654		737.429	83.3525		737.429	79.1624
737.67	86.9753		737.67	83.3564		737.67	79.1635
737.911	86.9853		737.911	83.3612		737.911	79.1647
738.152	86.9956		738.152	83.3669		738.152	79.166
738.393	87.006		738.393	83.3734		738.393	79.1675
738.634	87.0164		738.634	83.3806		738.634	79.1691
738.875	87.0269		738.875	83.3886		738.875	79.1709
739.116	87.0375		739.116	83.3974		739.116	79.1728
739.357	87.048		739.357	83.4068		739.357	79.1749
739.598	87.0585		739.598	83.4169		739.598	79.1771
739.84	87.0688		739.84	83.4276		739.84	79.1796
740.081	87.079		740.081	83.4389		740.081	79.1822
740.322	87.0891		740.322	83.4506		740.322	79.185
740.563	87.0989		740.563	83.4629		740.563	79.1879
740.804	87.1085		740.804	83.4755		740.804	79.1911
741.045	87.1178		741.045	83.4886		741.045	79.1944
741.286	87.1267		741.286	83.502		741.286	79.1979
741.527	87.1353		741.527	83.5156		741.527	79.2015
741.768	87.1435		741.768	83.5295		741.768	79.2054
742.009	87.1512		742.009	83.5435		742.009	79.2094
742.25	87.1585		742.25	83.5576		742.25	79.2136
742.491	87.1653		742.491	83.5718		742.491	79.218
742.732	87.1716		742.732	83.5859		742.732	79.2225
742.973	87.1773		742.973	83.6001		742.973	79.2271
743.214	87.1825		743.214	83.6141		743.214	79.2319
743.455	87.187		743.455	83.6279		743.455	79.2369
743.697	87.191		743.697	83.6414		743.697	79.2419
743.938	87.1943		743.938	83.6547		743.938	79.2471
744.179	87.197		744.179	83.6676		744.179	79.2523
744.42	87.199		744.42	83.6802		744.42	79.2576
744.661	87.2003		744.661	83.6923		744.661	79.2631
744.902	87.201		744.902	83.7038		744.902	79.2686
745.143	87.201		745.143	83.7148		745.143	79.2741
745.384	87.2002		745.384	83.7252		745.384	79.2797
745.625	87.1988		745.625	83.735		745.625	79.2853
745.866	87.1967		745.866	83.744		745.866	79.2909
746.107	87.194		746.107	83.7523		746.107	79.2965
746.348	87.1905		746.348	83.7597		746.348	79.302
746.589	87.1864		746.589	83.7664		746.589	79.3076
746.83	87.1816		746.83	83.7721		746.83	79.3131
747.072	87.1761		747.072	83.777		747.072	79.3186
747.313	87.17		747.313	83.7809		747.313	79.3239
747.554	87.1632		747.554	83.7838		747.554	79.3293
747.795	87.1559		747.795	83.7857		747.795	79.3345
748.036	87.1479		748.036	83.7866		748.036	79.3396
748.277	87.1393		748.277	83.7865		748.277	79.3445
748.518	87.1302		748.518	83.7853		748.518	79.3494
748.759	87.1205		748.759	83.783		748.759	79.3541
749	87.1103		749	83.7796		749	79.3586
749.241	87.0996		749.241	83.7751		749.241	79.363
749.482	87.0884		749.482	83.7695		749.482	79.3673
749.723	87.0768		749.723	83.7628		749.723	79.3713
749.964	87.0646		749.964	83.7549		749.964	79.3752
750.205	87.0521		750.205	83.746		750.205	79.3789
750.447	87.0392		750.447	83.7359		750.447	79.3824
750.688	87.0259		750.688	83.7248		750.688	79.3857
750.929	87.0122		750.929	83.7125		750.929	79.3888
751.17	86.9981		751.17	83.6992		751.17	79.3917
751.411	86.9838		751.411	83.6849		751.411	79.3944
751.652	86.9691		751.652	83.6695		751.652	79.3969
751.893	86.9541		751.893	83.653		751.893	79.3992
752.134	86.9389		752.134	83.6356		752.134	79.4013
752.375	86.9234		752.375	83.6173		752.375	79.4032
752.616	86.9076		752.616	83.598		752.616	79.4049
752.857	86.8916		752.857	83.5777		752.857	79.4065
753.098	86.8754		753.098	83.5567		753.098	79.4078
753.339	86.8589		753.339	83.5347		753.339	79.409
753.58	86.8423		753.58	83.5119		753.58	79.4101
753.821	86.8254		753.821	83.4884		753.821	79.4109
754.062	86.8084		754.062	83.4641		754.062	79.4117
754.304	86.7911		754.304	83.439		754.304	79.4123
754.545	86.7736		754.545	83.4133		754.545	79.4127
754.786	86.7559		754.786	83.387		754.786	79.4131
755.027	86.738		755.027	83.36		755.027	79.4133
755.268	86.7199		755.268	83.3324		755.268	79.4135
755.509	86.7016		755.509	83.3043		755.509	79.4136
755.75	86.6831		755.75	83.2757		755.75	79.4136
755.991	86.6644		755.991	83.2465		755.991	79.4136
756.232	86.6454		756.232	83.2169		756.232	79.4135
756.473	86.6261		756.473	83.1869		756.473	79.4134
756.714	86.6066		756.714	83.1564		756.714	79.4132
756.955	86.5869		756.955	83.1256		756.955	79.4131
757.196	86.5668		757.196	83.0944		757.196	79.413
757.437	86.5465		757.437	83.0628		757.437	79.4129
757.678	86.5258		757.678	83.0309		757.678	79.4128
757.92	86.5048		757.92	82.9987		757.92	79.4127
758.161	86.4834		758.161	82.9662		758.161	79.4127
758.402	86.4617		758.402	82.9334		758.402	79.4128
758.643	86.4396		758.643	82.9003		758.643	79.4129
758.884	86.4171		758.884	82.8669		758.884	79.4131
759.125	86.3942		759.125	82.8333		759.125	79.4134
759.366	86.3709		759.366	82.7994		759.366	79.4138
759.607	86.3471		759.607	82.7652		759.607	79.4142
759.848	86.3228		759.848	82.7308		759.848	79.4148
760.089	86.298		760.089	82.696		760.089	79.4155
760.33	86.2727		760.33	82.661		760.33	79.4162
760.571	86.2469		760.571	82.6257		760.571	79.4171
760.812	86.2206		760.812	82.5901		760.812	79.418
761.053	86.1937		761.053	82.5542		761.053	79.4191
761.295	86.1662		761.295	82.518		761.295	79.4203
761.536	86.1382		761.536	82.4815		761.536	79.4215
761.777	86.1095		761.777	82.4446		761.777	79.4229
762.018	86.0803		762.018	82.4073		762.018	79.4243
762.259	86.0504		762.259	82.3696		762.259	79.4258
762.5	86.0198		762.5	82.3316		762.5	79.4274
762.741	85.9887		762.741	82.2931		762.741	79.429
762.982	85.9568		762.982	82.2543		762.982	79.4307
763.223	85.9243		763.223	82.2149		763.223	79.4324
763.464	85.8911		763.464	82.1751		763.464	79.4341
763.705	85.8573		763.705	82.1349		763.705	79.4359
763.946	85.8227		763.946	82.0941		763.946	79.4376
764.187	85.7875		764.187	82.0529		764.187	79.4394
764.428	85.7516		764.428	82.0111		764.428	79.4411
764.67	85.715		764.67	81.9688		764.67	79.4428
764.911	85.6777		764.911	81.9259		764.911	79.4444
765.152	85.6397		765.152	81.8825		765.152	79.4459
765.393	85.601		765.393	81.8386		765.393	79.4474
765.634	85.5616		765.634	81.794		765.634	79.4488
765.875	85.5215		765.875	81.749		765.875	79.4501
766.116	85.4808		766.116	81.7034		766.116	79.4512
766.357	85.4393		766.357	81.6572		766.357	79.4522
766.598	85.3972		766.598	81.6104		766.598	79.453
766.839	85.3544		766.839	81.5631		766.839	79.4537
767.08	85.3109		767.08	81.5153		767.08	79.4542
767.321	85.2668		767.321	81.4669		767.321	79.4544
767.562	85.2221		767.562	81.418		767.562	79.4545
767.803	85.1767		767.803	81.3686		767.803	79.4544
768.044	85.1307		768.044	81.3187		768.044	79.454
768.285	85.0841		768.285	81.2683		768.285	79.4535
768.527	85.0369		768.527	81.2175		768.527	79.4526
768.768	84.989		768.768	81.1662		768.768	79.4516
769.009	84.9407		769.009	81.1146		769.009	79.4502
769.25	84.8917		769.25	81.0625		769.25	79.4487
769.491	84.8422		769.491	81.0101		769.491	79.4468
769.732	84.7922		769.732	80.9574		769.732	79.4447
769.973	84.7417		769.973	80.9044		769.973	79.4424
770.214	84.6906		770.214	80.8511		770.214	79.4398
770.455	84.6391		770.455	80.7976		770.455	79.4369
770.696	84.5871		770.696	80.7438		770.696	79.4338
770.937	84.5347		770.937	80.6899		770.937	79.4305
771.178	84.4818		771.178	80.6359		771.178	79.4269
771.419	84.4285		771.419	80.5817		771.419	79.4231
771.66	84.3749		771.66	80.5275		771.66	79.4191
771.902	84.3208		771.902	80.4732		771.902	79.4148
772.143	84.2664		772.143	80.4188		772.143	79.4104
772.384	84.2117		772.384	80.3645		772.384	79.4058
772.625	84.1566		772.625	80.3103		772.625	79.401
772.866	84.1012		772.866	80.2561		772.866	79.3961
773.107	84.0456		773.107	80.202		773.107	79.3911
773.348	83.9897		773.348	80.148		773.348	79.3859
773.589	83.9336		773.589	80.0941		773.589	79.3806
773.83	83.8772		773.83	80.0405		773.83	79.3752
774.071	83.8207		774.071	79.987		774.071	79.3698
774.312	83.764		774.312	79.9337		774.312	79.3643
774.553	83.7071		774.553	79.8806		774.553	79.3588
774.794	83.6501		774.794	79.8278		774.794	79.3533
775.035	83.593		775.035	79.7752		775.035	79.3478
775.277	83.5357		775.277	79.7229		775.277	79.3424
775.518	83.4784		775.518	79.6709		775.518	79.337
775.759	83.4211		775.759	79.6192		775.759	79.3316
776	83.3637		776	79.5677		776	79.3263
776.241	83.3063		776.241	79.5165		776.241	79.3212
776.482	83.2489		776.482	79.4657		776.482	79.3161
776.723	83.1915		776.723	79.4151		776.723	79.3112
776.964	83.1342		776.964	79.3649		776.964	79.3064
777.205	83.0769		777.205	79.315		777.205	79.3019
777.446	83.0197		777.446	79.2654		777.446	79.2974
777.687	82.9626		777.687	79.2161		777.687	79.2932
777.928	82.9056		777.928	79.1671		777.928	79.2892
778.169	82.8487		778.169	79.1184		778.169	79.2853
778.41	82.792		778.41	79.07		778.41	79.2817
778.652	82.7354		778.652	79.0219		778.652	79.2783
778.893	82.679		778.893	78.9742		778.893	79.2751
779.134	82.6228		779.134	78.9267		779.134	79.2722
779.375	82.5668		779.375	78.8796		779.375	79.2695
779.616	82.511		779.616	78.8328		779.616	79.267
779.857	82.4554		779.857	78.7863		779.857	79.2647
780.098	82.4		780.098	78.7401		780.098	79.2627
780.339	82.3449		780.339	78.6942		780.339	79.2609
780.58	82.2901		780.58	78.6487		780.58	79.2593
780.821	82.2355		780.821	78.6035		780.821	79.258
781.062	82.1812		781.062	78.5586		781.062	79.2568
781.303	82.1272		781.303	78.5141		781.303	79.2558
781.544	82.0735		781.544	78.47		781.544	79.255
781.785	82.0201		781.785	78.4262		781.785	79.2544
782.027	81.9671		782.027	78.3829		782.027	79.2539
782.268	81.9143		782.268	78.3399		782.268	79.2536
782.509	81.8619		782.509	78.2974		782.509	79.2534
782.75	81.8099		782.75	78.2554		782.75	79.2533
782.991	81.7582		782.991	78.2138		782.991	79.2533
783.232	81.707		783.232	78.1727		783.232	79.2534
783.473	81.656		783.473	78.1321		783.473	79.2536
783.714	81.6055		783.714	78.0921		783.714	79.2537
783.955	81.5554		783.955	78.0526		783.955	79.254
784.196	81.5058		784.196	78.0136		784.196	79.2542
784.437	81.4566		784.437	77.9753		784.437	79.2544
784.678	81.4078		784.678	77.9376		784.678	79.2545
784.919	81.3596		784.919	77.9005		784.919	79.2546
785.16	81.3118		785.16	77.8641		785.16	79.2547
785.401	81.2646		785.401	77.8284		785.401	79.2546
785.643	81.2179		785.643	77.7933		785.643	79.2545
785.884	81.1718		785.884	77.7589		785.884	79.2542
786.125	81.1263		786.125	77.7252		786.125	79.2538
786.366	81.0814		786.366	77.6923		786.366	79.2532
786.607	81.0372		786.607	77.66		786.607	79.2525
786.848	80.9937		786.848	77.6284		786.848	79.2516
787.089	80.951		787.089	77.5975		787.089	79.2504
787.33	80.909		787.33	77.5672		787.33	79.2491
787.571	80.8678		787.571	77.5376		787.571	79.2476
787.812	80.8275		787.812	77.5086		787.812	79.2458
788.053	80.7881		788.053	77.4802		788.053	79.2438
788.294	80.7496		788.294	77.4523		788.294	79.2416
788.535	80.7122		788.535	77.4249		788.535	79.2391
788.776	80.6758		788.776	77.3979		788.776	79.2364
789.018	80.6405		789.018	77.3713		789.018	79.2334
789.259	80.6064		789.259	77.3449		789.259	79.2302
789.5	80.5736		789.5	77.3188		789.5	79.2268
789.741	80.542		789.741	77.2927		789.741	79.2231
789.982	80.5118		789.982	77.2667		789.982	79.2191
790.223	80.483		790.223	77.2406		790.223	79.2149
790.464	80.4557		790.464	77.2143		790.464	79.2105
790.705	80.4299		790.705	77.1877		790.705	79.2058
790.946	80.4058		790.946	77.1605		790.946	79.201
791.187	80.3833		791.187	77.1328		791.187	79.1959
791.428	80.3626		791.428	77.1043		791.428	79.1907
791.669	80.3438		791.669	77.075		791.669	79.1852
791.91	80.3268		791.91	77.0445		791.91	79.1796
792.151	80.3119		792.151	77.0129		792.151	79.1739
792.392	80.2989		792.392	76.9798		792.392	79.1679
792.633	80.2881		792.633	76.9451		792.633	79.1619
792.875	80.2794		792.875	76.9087		792.875	79.1557
793.116	80.273		793.116	76.8704		793.116	79.1495
793.357	80.2689		793.357	76.8298		793.357	79.1432
793.598	80.2672		793.598	76.787		793.598	79.1368
793.839	80.2679		793.839	76.7417		793.839	79.1303
794.08	80.271		794.08	76.6936		794.08	79.1238
794.321	80.2767		794.321	76.6427		794.321	79.1174
794.562	80.285		794.562	76.5887		794.562	79.1109
794.803	80.2959		794.803	76.5314		794.803	79.1044
795.044	80.3094		795.044	76.4706		795.044	79.098
795.285	80.3256		795.285	76.4062		795.285	79.0916
795.526	80.3446		795.526	76.3381		795.526	79.0853
795.767	80.3663		795.767	76.266		795.767	79.0791
796.008	80.3908		796.008	76.1897		796.008	79.0729
796.25	80.418		796.25	76.1092		796.25	79.0669
796.491	80.4481		796.491	76.0243		796.491	79.061
796.732	80.4809		796.732	75.9349		796.732	79.0553
796.973	80.5165		796.973	75.8409		796.973	79.0497
797.214	80.5549		797.214	75.7421		797.214	79.0442
797.455	80.5961		797.455	75.6386		797.455	79.0389
797.696	80.6399		797.696	75.5302		797.696	79.0338
797.937	80.6865		797.937	75.4169		797.937	79.0289
798.178	80.7358		798.178	75.2986		798.178	79.0242
798.419	80.7876		798.419	75.1754		798.419	79.0197
798.66	80.842		798.66	75.0473		798.66	79.0154
798.901	80.899		798.901	74.9143		798.901	79.0113
799.142	80.9583		799.142	74.7764		799.142	79.0074
799.383	81.02		799.383	74.6337		799.383	79.0037
799.625	81.0841		799.625	74.4863		799.625	79.0003
799.865	81.1503		799.865	74.3343		799.865	78.9971
800.107	81.2186		800.107	74.1779		800.107	78.9941
800.348	81.289		800.348	74.0172		800.348	78.9913
800.589	81.3613		800.589	73.8523		800.589	78.9887
800.83	81.4354		800.83	73.6836		800.83	78.9864
801.071	81.5112		801.071	73.5112		801.071	78.9843
801.312	81.5887		801.312	73.3353		801.312	78.9824
801.553	81.6676		801.553	73.1563		801.553	78.9807
801.794	81.7478		801.794	72.9744		801.794	78.9792
802.035	81.8294		802.035	72.7899		802.035	78.9779
802.276	81.912		802.276	72.6032		802.276	78.9769
802.517	81.9956		802.517	72.4146		802.517	78.976
802.758	82.0801		802.758	72.2245		802.758	78.9753
802.999	82.1653		802.999	72.0333		802.999	78.9748
803.24	82.2511		803.24	71.8413		803.24	78.9745
803.482	82.3374		803.482	71.649		803.482	78.9744
803.723	82.424		803.723	71.4568		803.723	78.9745
803.964	82.5109		803.964	71.2652		803.964	78.9747
804.205	82.5978		804.205	71.0746		804.205	78.9751
804.446	82.6847		804.446	70.8854		804.446	78.9757
804.687	82.7715		804.687	70.6982		804.687	78.9764
804.928	82.858		804.928	70.5134		804.928	78.9773
805.169	82.944		805.169	70.3315		805.169	78.9783
805.41	83.0297		805.41	70.1529		805.41	78.9795
805.651	83.1146		805.651	69.9783		805.651	78.9809
805.892	83.1989		805.892	69.808		805.892	78.9824
806.133	83.2824		806.133	69.6425		806.133	78.9841
806.374	83.365		806.374	69.4824		806.374	78.9859
806.615	83.4466		806.615	69.3281		806.615	78.9879
806.856	83.5272		806.856	69.18		806.856	78.99
807.098	83.6066		807.098	69.0387		807.098	78.9923
807.339	83.6848		807.339	68.9045		807.339	78.9948
807.58	83.7618		807.58	68.7779		807.58	78.9974
807.821	83.8374		807.821	68.6594		807.821	79.0002
808.062	83.9116		808.062	68.5493		808.062	79.0032
808.303	83.9844		808.303	68.448		808.303	79.0063
808.544	84.0558		808.544	68.356		808.544	79.0096
808.785	84.1257		808.785	68.2734		808.785	79.0131
809.026	84.1941		809.026	68.2008		809.026	79.0168
809.267	84.2609		809.267	68.1383		809.267	79.0207
809.508	84.3263		809.508	68.0863		809.508	79.0248
809.749	84.39		809.749	68.045		809.749	79.0291
809.99	84.4522		809.99	68.0147		809.99	79.0336
810.231	84.5129		810.231	67.9955		810.231	79.0383
810.472	84.5721		810.472	67.9877		810.472	79.0433
810.714	84.6297		810.714	67.9914		810.714	79.0485
810.955	84.6858		810.955	68.0066		810.955	79.0539
811.196	84.7404		811.196	68.0335		811.196	79.0596
811.437	84.7936		811.437	68.0722		811.437	79.0655
811.678	84.8453		811.678	68.1227		811.678	79.0717
811.919	84.8957		811.919	68.185		811.919	79.0781
812.16	84.9447		812.16	68.259		812.16	79.0848
812.401	84.9924		812.401	68.3447		812.401	79.0918
812.642	85.0388		812.642	68.442		812.642	79.099
812.883	85.084		812.883	68.5508		812.883	79.1065
813.124	85.1279		813.124	68.6709		813.124	79.1143
813.365	85.1707		813.365	68.8022		813.365	79.1223
813.606	85.2124		813.606	68.9445		813.606	79.1306
813.847	85.2529		813.847	69.0975		813.847	79.1392
814.089	85.2925		814.089	69.261		814.089	79.1481
814.33	85.331		814.33	69.4347		814.33	79.1572
814.571	85.3686		814.571	69.6183		814.571	79.1666
814.812	85.4052		814.812	69.8114		814.812	79.1763
815.053	85.4409		815.053	70.0138		815.053	79.1862
815.294	85.4758		815.294	70.2251		815.294	79.1964
815.535	85.5098		815.535	70.4448		815.535	79.2068
815.776	85.543		815.776	70.6726		815.776	79.2174
816.017	85.5754		816.017	70.9081		816.017	79.2283
816.258	85.607		816.258	71.1507		816.258	79.2394
816.499	85.6379		816.499	71.4002		816.499	79.2507
816.74	85.668		816.74	71.656		816.74	79.2622
816.981	85.6973		816.981	71.9176		816.981	79.2738
817.222	85.7259		817.222	72.1846		817.222	79.2857
817.463	85.7538		817.463	72.4565		817.463	79.2977
817.705	85.7809		817.705	72.7329		817.705	79.3098
817.946	85.8073		817.946	73.0132		817.946	79.3221
818.187	85.833		818.187	73.2969		818.187	79.3345
818.428	85.8578		818.428	73.5836		818.428	79.3469
818.669	85.8819		818.669	73.8727		818.669	79.3594
818.91	85.9052		818.91	74.1639		818.91	79.372
819.151	85.9277		819.151	74.4565		819.151	79.3847
819.392	85.9493		819.392	74.7502		819.392	79.3973
819.633	85.97		819.633	75.0445		819.633	79.41
819.874	85.9899		819.874	75.3389		819.874	79.4226
820.115	86.0088		820.115	75.633		820.115	79.4352
820.356	86.0268		820.356	75.9263		820.356	79.4477
820.597	86.0437		820.597	76.2185		820.597	79.4602
820.838	86.0597		820.838	76.509		820.838	79.4726
821.08	86.0746		821.08	76.7976		821.08	79.4849
821.321	86.0884		821.321	77.0838		821.321	79.497
821.562	86.1011		821.562	77.3674		821.562	79.509
821.803	86.1126		821.803	77.6479		821.803	79.5209
822.044	86.123		822.044	77.9249		822.044	79.5326
822.285	86.1322		822.285	78.1983		822.285	79.544
822.526	86.1401		822.526	78.4677		822.526	79.5553
822.767	86.1467		822.767	78.7329		822.767	79.5663
823.008	86.1521		823.008	78.9936		823.008	79.5772
823.249	86.1562		823.249	79.2495		823.249	79.5877
823.49	86.1589		823.49	79.5005		823.49	79.598
823.731	86.1603		823.731	79.7464		823.731	79.6081
823.972	86.1604		823.972	79.9869		823.972	79.6178
824.213	86.1591		824.213	80.222		824.213	79.6273
824.455	86.1564		824.455	80.4514		824.455	79.6364
824.696	86.1523		824.696	80.6752		824.696	79.6453
824.937	86.1469		824.937	80.8932		824.937	79.6539
825.178	86.1401		825.178	81.1052		825.178	79.6621
825.419	86.132		825.419	81.3114		825.419	79.67
825.66	86.1225		825.66	81.5115		825.66	79.6776
825.901	86.1117		825.901	81.7057		825.901	79.6848
826.142	86.0995		826.142	81.8937		826.142	79.6918
826.383	86.0862		826.383	82.0758		826.383	79.6984
826.624	86.0715		826.624	82.2519		826.624	79.7047
826.865	86.0556		826.865	82.4221		826.865	79.7107
827.106	86.0386		827.106	82.5863		827.106	79.7163
827.347	86.0204		827.347	82.7446		827.347	79.7216
827.588	86.0011		827.588	82.8972		827.588	79.7267
827.83	85.9807		827.83	83.0441		827.83	79.7314
828.071	85.9594		828.071	83.1854		828.071	79.7358
828.312	85.937		828.312	83.3211		828.312	79.7399
828.553	85.9138		828.553	83.4515		828.553	79.7438
828.794	85.8897		828.794	83.5766		828.794	79.7474
829.035	85.8647		829.035	83.6965		829.035	79.7507
829.276	85.8391		829.276	83.8114		829.276	79.7537
829.517	85.8127		829.517	83.9215		829.517	79.7565
829.758	85.7858		829.758	84.0267		829.758	79.7591
829.999	85.7582		829.999	84.1274		829.999	79.7614
830.24	85.7302		830.24	84.2236		830.24	79.7635
830.481	85.7017		830.481	84.3154		830.481	79.7654
830.722	85.6728		830.722	84.4031		830.722	79.7671
830.963	85.6436		830.963	84.4867		830.963	79.7686
831.205	85.6141		831.205	84.5665		831.205	79.7699
831.446	85.5844		831.446	84.6425		831.446	79.7711
831.687	85.5545		831.687	84.7149		831.687	79.7721
831.928	85.5245		831.928	84.7839		831.928	79.773
832.169	85.4945		832.169	84.8495		832.169	79.7737
832.41	85.4644		832.41	84.912		832.41	79.7743
832.651	85.4344		832.651	84.9714		832.651	79.7747
832.892	85.4045		832.892	85.0279		832.892	79.7751
833.133	85.3747		833.133	85.0815		833.133	79.7753
833.374	85.3451		833.374	85.1325		833.374	79.7755
833.615	85.3156		833.615	85.181		833.615	79.7755
833.856	85.2864		833.856	85.227		833.856	79.7755
834.097	85.2575		834.097	85.2706		834.097	79.7754
834.338	85.2289		834.338	85.312		834.338	79.7752
834.579	85.2005		834.579	85.3512		834.579	79.775
834.82	85.1726		834.82	85.3884		834.82	79.7747
835.062	85.1449		835.062	85.4236		835.062	79.7743
835.303	85.1177		835.303	85.4569		835.303	79.7739
835.544	85.0908		835.544	85.4884		835.544	79.7735
835.785	85.0643		835.785	85.5181		835.785	79.773
836.026	85.0382		836.026	85.5462		836.026	79.7724
836.267	85.0125		836.267	85.5726		836.267	79.7719
836.508	84.9873		836.508	85.5974		836.508	79.7712
836.749	84.9624		836.749	85.6207		836.749	79.7706
836.99	84.9379		836.99	85.6425		836.99	79.7699
837.231	84.9138		837.231	85.6629		837.231	79.7692
837.472	84.8901		837.472	85.6819		837.472	79.7685
837.713	84.8668		837.713	85.6995		837.713	79.7677
837.954	84.8439		837.954	85.7158		837.954	79.7669
838.195	84.8213		838.195	85.7308		838.195	79.7661
838.437	84.799		838.437	85.7445		838.437	79.7652
838.678	84.7771		838.678	85.7569		838.678	79.7643
838.919	84.7554		838.919	85.7681		838.919	79.7634
839.16	84.7341		839.16	85.7781		839.16	79.7625
839.401	84.713		839.401	85.7869		839.401	79.7615
839.642	84.6922		839.642	85.7945		839.642	79.7605
839.883	84.6717		839.883	85.8009		839.883	79.7596
840.124	84.6514		840.124	85.8062		840.124	79.7585
840.365	84.6312		840.365	85.8103		840.365	79.7575
840.606	84.6113		840.606	85.8133		840.606	79.7565
840.847	84.5916		840.847	85.8151		840.847	79.7554
841.088	84.572		841.088	85.8159		841.088	79.7543
841.329	84.5526		841.329	85.8156		841.329	79.7532
841.57	84.5333		841.57	85.8141		841.57	79.7522
841.812	84.5142		841.812	85.8117		841.812	79.7511
842.053	84.4951		842.053	85.8081		842.053	79.75
842.294	84.4762		842.294	85.8035		842.294	79.7489
842.535	84.4574		842.535	85.7979		842.535	79.7478
842.776	84.4387		842.776	85.7912		842.776	79.7468
843.017	84.42		843.017	85.7836		843.017	79.7457
843.258	84.4015		843.258	85.7749		843.258	79.7447
843.499	84.383		843.499	85.7653		843.499	79.7437
843.74	84.3646		843.74	85.7548		843.74	79.7427
843.981	84.3463		843.981	85.7433		843.981	79.7418
844.222	84.328		844.222	85.7309		844.222	79.7409
844.463	84.3099		844.463	85.7176		844.463	79.74
844.704	84.2918		844.704	85.7035		844.704	79.7392
844.945	84.2738		844.945	85.6885		844.945	79.7384
845.186	84.2559		845.186	85.6727		845.186	79.7377
845.428	84.2381		845.428	85.656		845.428	79.7371
845.669	84.2204		845.669	85.6386		845.669	79.7365
845.91	84.2029		845.91	85.6205		845.91	79.736
846.151	84.1854		846.151	85.6016		846.151	79.7356
846.392	84.1681		846.392	85.5821		846.392	79.7352
846.633	84.1509		846.633	85.5618		846.633	79.7349
846.874	84.1339		846.874	85.5409		846.874	79.7347
847.115	84.1171		847.115	85.5194		847.115	79.7346
847.356	84.1004		847.356	85.4973		847.356	79.7345
847.597	84.0838		847.597	85.4746		847.597	79.7346
847.838	84.0675		847.838	85.4513		847.838	79.7347
848.079	84.0513		848.079	85.4275		848.079	79.7349
848.32	84.0354		848.32	85.4032		848.32	79.7352
848.561	84.0196		848.561	85.3784		848.561	79.7356
848.803	84.0041		848.803	85.3531		848.803	79.736
849.043	83.9888		849.043	85.3273		849.043	79.7366
849.284	83.9737		849.284	85.3011		849.284	79.7372
849.526	83.9588		849.526	85.2745		849.526	79.7378
849.767	83.9442		849.767	85.2474		849.767	79.7386
850.008	83.9298		850.008	85.2199		850.008	79.7394
850.249	83.9156		850.249	85.192		850.249	79.7403
850.49	83.9017		850.49	85.1638		850.49	79.7412
850.731	83.8879		850.731	85.1351		850.731	79.7421
850.972	83.8744		850.972	85.106		850.972	79.7431
851.213	83.8611		851.213	85.0766		851.213	79.7441
851.454	83.8481		851.454	85.0468		851.454	79.7452
851.695	83.8352		851.695	85.0165		851.695	79.7462
851.936	83.8225		851.936	84.9859		851.936	79.7473
852.177	83.8099		852.177	84.9549		852.177	79.7483
852.418	83.7976		852.418	84.9234		852.418	79.7494
852.659	83.7853		852.659	84.8915		852.659	79.7504
852.901	83.7732		852.901	84.8592		852.901	79.7514
853.142	83.7612		853.142	84.8264		853.142	79.7523
853.383	83.7493		853.383	84.7931		853.383	79.7532
853.624	83.7375		853.624	84.7593		853.624	79.754
853.865	83.7257		853.865	84.725		853.865	79.7548
854.106	83.7138		854.106	84.6902		854.106	79.7554
854.347	83.702		854.347	84.6548		854.347	79.756
854.588	83.6902		854.588	84.6188		854.588	79.7565
854.829	83.6782		854.829	84.5822		854.829	79.7569
855.07	83.6662		855.07	84.5449		855.07	79.7572
855.311	83.654		855.311	84.507		855.311	79.7574
855.552	83.6416		855.552	84.4683		855.552	79.7574
855.793	83.629		855.793	84.4289		855.793	79.7573
856.034	83.6161		856.034	84.3888		856.034	79.7571
856.276	83.603		856.276	84.3478		856.276	79.7567
856.517	83.5895		856.517	84.306		856.517	79.7562
856.758	83.5756		856.758	84.2634		856.758	79.7555
856.999	83.5613		856.999	84.2199		856.999	79.7547
857.24	83.5466		857.24	84.1754		857.24	79.7537
857.481	83.5313		857.481	84.13		857.481	79.7526
857.722	83.5155		857.722	84.0837		857.722	79.7513
857.963	83.4991		857.963	84.0363		857.963	79.7498
858.204	83.482		858.204	83.9878		858.204	79.7482
858.445	83.4642		858.445	83.9384		858.445	79.7464
858.686	83.4457		858.686	83.8878		858.686	79.7445
858.927	83.4264		858.927	83.8362		858.927	79.7424
859.168	83.4062		859.168	83.7834		859.168	79.7401
859.409	83.3851		859.409	83.7294		859.409	79.7378
859.65	83.3631		859.65	83.6744		859.65	79.7352
859.892	83.3401		859.892	83.6181		859.892	79.7325
860.133	83.3161		860.133	83.5606		860.133	79.7297
860.374	83.291		860.374	83.502		860.374	79.7268
860.615	83.2648		860.615	83.4421		860.615	79.7237
860.856	83.2374		860.856	83.3811		860.856	79.7205
861.097	83.2087		861.097	83.3188		861.097	79.7172
861.338	83.1788		861.338	83.2554		861.338	79.7138
861.579	83.1476		861.579	83.1907		861.579	79.7103
861.82	83.1151		861.82	83.1248		861.82	79.7067
862.061	83.0812		862.061	83.0577		862.061	79.7031
862.302	83.0459		862.302	82.9895		862.302	79.6993
862.543	83.0091		862.543	82.9201		862.543	79.6955
862.784	82.9709		862.784	82.8496		862.784	79.6916
863.025	82.9312		863.025	82.778		863.025	79.6876
863.267	82.8899		863.267	82.7052		863.267	79.6836
863.508	82.8471		863.508	82.6315		863.508	79.6795
863.749	82.8028		863.749	82.5566		863.749	79.6754
863.99	82.7568		863.99	82.4808		863.99	79.6712
864.231	82.7093		864.231	82.404		864.231	79.667
864.472	82.6602		864.472	82.3264		864.472	79.6628
864.713	82.6095		864.713	82.2478		864.713	79.6586
864.954	82.5572		864.954	82.1684		864.954	79.6543
865.195	82.5034		865.195	82.0882		865.195	79.65
865.436	82.448		865.436	82.0073		865.436	79.6457
865.677	82.391		865.677	81.9257		865.677	79.6413
865.918	82.3325		865.918	81.8434		865.918	79.637
866.159	82.2725		866.159	81.7606		866.159	79.6326
866.4	82.211		866.4	81.6773		866.4	79.6282
866.641	82.1482		866.641	81.5935		866.641	79.6238
866.883	82.0839		866.883	81.5093		866.883	79.6194
867.124	82.0183		867.124	81.4248		867.124	79.6149
867.365	81.9514		867.365	81.34		867.365	79.6105
867.606	81.8833		867.606	81.255		867.606	79.606
867.847	81.814		867.847	81.1699		867.847	79.6015
868.088	81.7436		868.088	81.0847		868.088	79.597
868.329	81.6723		868.329	80.9995		868.329	79.5924
868.57	81.6		868.57	80.9143		868.57	79.5878
868.811	81.5268		868.811	80.8292		868.811	79.5832
869.052	81.4529		869.052	80.7443		869.052	79.5786
869.293	81.3783		869.293	80.6597		869.293	79.5739
869.534	81.3031		869.534	80.5754		869.534	79.5692
869.775	81.2274		869.775	80.4914		869.775	79.5644
870.016	81.1514		870.016	80.4079		870.016	79.5597
870.258	81.0751		870.258	80.3248		870.258	79.5548
870.499	80.9987		870.499	80.2424		870.499	79.55
870.74	80.9222		870.74	80.1605		870.74	79.5451
870.981	80.8458		870.981	80.0793		870.981	79.5401
871.222	80.7696		871.222	79.9988		871.222	79.5351
871.463	80.6937		871.463	79.919		871.463	79.5301
871.704	80.6182		871.704	79.8401		871.704	79.525
871.945	80.5432		871.945	79.762		871.945	79.5199
872.186	80.469		872.186	79.6849		872.186	79.5148
872.427	80.3954		872.427	79.6087		872.427	79.5097
872.668	80.3229		872.668	79.5334		872.668	79.5045
872.909	80.2513		872.909	79.4592		872.909	79.4994
873.15	80.1808		873.15	79.3861		873.15	79.4942
873.391	80.1116		873.391	79.314		873.391	79.489
873.633	80.0437		873.633	79.2431		873.633	79.4838
873.874	79.9773		873.874	79.1733		873.874	79.4787
874.115	79.9125		874.115	79.1047		874.115	79.4736
874.356	79.8493		874.356	79.0372		874.356	79.4685
874.597	79.7878		874.597	78.971		874.597	79.4634
874.838	79.7282		874.838	78.906		874.838	79.4584
875.079	79.6705		875.079	78.8422		875.079	79.4535
875.32	79.6147		875.32	78.7796		875.32	79.4487
875.561	79.5611		875.561	78.7183		875.561	79.4439
875.802	79.5095		875.802	78.6582		875.802	79.4393
876.043	79.4601		876.043	78.5994		876.043	79.4348
876.284	79.413		876.284	78.5418		876.284	79.4304
876.525	79.3681		876.525	78.4855		876.525	79.4262
876.766	79.3256		876.766	78.4304		876.766	79.4221
877.007	79.2853		877.007	78.3765		877.007	79.4181
877.249	79.2474		877.249	78.3239		877.249	79.4144
877.49	79.2118		877.49	78.2725		877.49	79.4109
877.731	79.1787		877.731	78.2223		877.731	79.4075
877.972	79.1478		877.972	78.1732		877.972	79.4044
878.213	79.1193		878.213	78.1254		878.213	79.4016
878.454	79.0931		878.454	78.0787		878.454	79.3989
878.695	79.0692		878.695	78.0332		878.695	79.3965
878.936	79.0475		878.936	77.9888		878.936	79.3944
879.177	79.028		879.177	77.9455		879.177	79.3925
879.418	79.0107		879.418	77.9033		879.418	79.391
879.659	78.9955		879.659	77.8623		879.659	79.3896
879.9	78.9823		879.9	77.8222		879.9	79.3886
880.141	78.971		880.141	77.7832		880.141	79.3879
880.382	78.9616		880.382	77.7453		880.382	79.3875
880.624	78.954		880.624	77.7084		880.624	79.3873
880.865	78.9481		880.865	77.6725		880.865	79.3875
881.106	78.9437		881.106	77.6375		881.106	79.3879
881.347	78.9409		881.347	77.6036		881.347	79.3887
[truncated: 12,937 more rows]

## Sheet: Fig.3b
	NFC			FC/M			NFC/M
	Raman shift (cm-1)	Intensity (a.u.)		Raman shift (cm-1)	Intensity (a.u.)		Raman shift (cm-1)	Intensity (a.u.)
	100.564	19.6427		100.564	25.3618		100.564	24.3575
	102.4	26.8305		102.4	16.3142		102.4	29.8215
	104.234	6.89053		104.234	21.7564		104.234	28.7547
	106.07	17.3345		106.07	18.0474		106.07	26.9781
	107.906	20.3963		107.906	14.4876		107.906	27.9313
	109.739	25.8076		109.739	18.1497		109.739	23.0204
	111.574	17.4606		111.574	12.3474		111.574	28.2669
	113.408	8.5825		113.408	12.2216		113.408	19.7462
	115.24	10.3929		115.24	17.227		115.24	26.6769
	117.074	5.72474		117.074	15.4779		117.074	19.2911
	118.907	13.0315		118.907	16.0691		118.907	21.8011
	120.738	-0.4651		120.738	11.7973		120.738	22.0046
	122.571	2.24589		122.571	14.1347		122.571	21.7927
	124.401	9.0232		124.401	12.8283		124.401	20.4995
	126.233	-0.89633		126.233	7.25645		126.233	17.6528
	128.065	15.1785		128.065	14.0769		128.065	22.6144
	129.894	10.0251		129.894	16.6886		129.894	18.6574
	131.725	5.60056		131.725	9.75446		131.725	15.12
	133.553	16.9185		133.553	6.2518		133.553	20.5475
	135.383	11.9873		135.383	6.29427		135.383	18.7538
	137.213	7.33978		137.213	10.679		137.213	19.801
	139.04	4.67346		139.04	8.35693		139.04	13.6522
	140.87	13.4446		140.87	4.05621		140.87	17.7149
	142.696	4.91969		142.696	6.96353		142.696	14.807
	144.525	0.00891		144.525	8.90611		144.525	9.95573
	146.35	2.34975		146.35	4.40473		146.35	11.1396
	148.178	11.2361		148.178	4.0982		148.178	16.3466
	150.005	-0.26844		150.005	6.64443		150.005	11.9537
	151.83	6.94309		151.83	1.24004		151.83	10.4046
	153.657	-2.92857		153.657	-0.84149		153.657	10.0196
	155.481	5.58462		155.481	2.71302		155.481	13.7765
	157.307	0.1757		157.307	4.11159		157.307	8.9089
	159.13	-5.62554		159.13	3.36858		159.13	9.86398
	160.955	3.91325		160.955	-0.5134		160.955	6.85189
	162.778	3.07224		162.778	4.71096		162.778	7.80437
	164.602	-4.55766		164.602	2.09342		164.602	9.53329
	166.424	-0.98351		166.424	1.57335		166.424	6.55898
	168.248	-11.4062		168.248	2.00827		168.248	12.1483
	170.069	-17.5443		170.069	0.28984		170.069	9.4603
	171.89	-1.99979		171.89	0.7292		171.89	5.63537
	173.713	-17.4761		173.713	0.01226		173.713	8.07617
	175.533	-6.09332		175.533	-1.05408		175.533	7.03172
	177.355	-7.09227		177.355	1.30283		177.355	3.33302
	179.175	-17.6835		179.175	-0.95007		179.175	8.97343
	180.996	1.89222		180.996	2.37164		180.996	8.21971
	182.815	-10.3773		182.815	1.44556		182.815	6.33585
	184.633	-10.8648		184.633	4.92462		184.633	5.76318
	186.453	-3.61012		186.453	-3.65936		186.453	9.57502
	188.271	-6.6184		188.271	1.26804		188.271	9.79928
	190.09	-1.51394		190.09	2.47189		190.09	5.34538
	191.907	-2.40586		191.907	-3.24435		191.907	9.05431
	193.724	0.78365		193.724	-1.15424		193.724	7.28468
	195.542	-3.67168		195.542	0.44133		195.542	2.2791
	197.358	-6.97837		197.358	1.04283		197.358	5.17299
	199.176	7.71463		199.176	-2.55949		199.176	0.46994
	200.991	-3.71998		200.991	0.31202		200.991	3.05077
	202.806	2.13307		202.806	1.29794		202.806	7.77537
	204.623	-3.20523		204.623	-0.07494		204.623	1.45293
	206.437	5.40025		206.437	0.5196		206.437	5.31116
	208.25	3.28106		208.25	-2.58116		208.25	0.48486
	210.066	4.30439		210.066	-1.82881		210.066	4.50248
	211.879	7.13428		211.879	-7.6965		211.879	6.08557
	213.692	7.23614		213.692	-1.18541		213.692	2.17097
	215.504	-9.59939		215.504	0.94894		215.504	1.76952
	217.318	3.89418		217.318	-2.90359		217.318	1.17085
	219.13	-3.58511		219.13	0.77081		219.13	4.39545
	220.941	1.35544		220.941	-2.47843		220.941	-1.8717
	222.754	2.30711		222.754	-6.99864		222.754	1.17648
	224.565	-4.16033		224.565	3.07684		224.565	4.2344
	226.375	-2.71166		226.375	2.90286		226.375	2.81651
	228.185	7.47931		228.185	-2.87197		228.185	0.59499
	229.997	-13.1285		229.997	-1.62527		229.997	0.11678
	231.806	0.03526		231.806	-2.626		231.806	1.22173
	233.615	-3.40897		233.615	-0.12126		233.615	-0.70402
	235.423	-7.47873		235.423	-3.82707		235.423	5.64851
	237.234	3.61668		237.234	-0.22731		237.234	1.95981
	239.041	-0.29335		239.041	-5.23424		239.041	-1.43345
	240.849	3.35732		240.849	0.20029		240.849	4.18073
	242.656	-8.19224		242.656	0.08125		242.656	2.34347
	244.463	-8.70991		244.463	-5.2103		244.463	-2.76304
	246.271	-4.2429		246.271	-1.60545		246.271	-1.64829
	248.077	-0.23428		248.077	2.66818		248.077	-1.74756
	249.883	5.91389		249.883	-2.02723		249.883	1.94694
	251.688	8.78516		251.688	0.82157		251.688	4.04526
	253.493	-8.49035		253.493	-0.13088		253.493	-0.96153
	255.3	5.97579		255.3	1.42877		255.3	0.63559
	257.104	-1.02753		257.104	3.17235		257.104	-4.48981
	258.908	6.21251		258.908	1.04687		258.908	0.96672
	260.712	10.9443		260.712	2.28165		260.712	4.60839
	262.515	9.24451		262.515	1.98827		262.515	3.74335
	264.318	-0.1315		264.318	0.43987		264.318	1.93792
	266.12	-8.16419		266.12	-0.03828		266.12	0.41257
	267.922	0.9875		267.922	2.27874		267.922	2.30781
	269.726	-2.14459		269.726	-0.30656		269.726	0.55826
	271.528	4.66959		271.528	0.25993		271.528	0.54418
	273.329	6.08631		273.329	3.20317		273.329	1.6486
	275.13	2.51971		275.13	1.27153		275.13	0.71372
	276.93	3.95583		276.93	-2.87231		276.93	1.82107
	278.73	5.65845		278.73	-1.19365		278.73	2.44874
	280.53	-0.17223		280.53	-0.61413		280.53	-4.95729
	282.329	-1.49734		282.329	0.76566		282.329	-2.26381
	284.128	9.02964		284.128	-0.84748		284.128	4.21967
	285.927	-2.5563		285.927	3.66495		285.927	3.10637
	287.725	0.23018		287.725	-1.34452		287.725	0.50778
	289.523	7.75493		289.523	3.96932		289.523	-0.12765
	291.321	4.0041		291.321	1.0186		291.321	4.81806
	293.118	14.5657		293.118	-0.38949		293.118	0.9167
	294.915	2.29392		294.915	1.50478		294.915	-1.70653
	296.712	12.8918		296.712	2.65205		296.712	-0.52412
	298.508	-4.63158		298.508	2.12043		298.508	0.54374
	300.304	3.3894		300.304	1.28968		300.304	4.73982
	302.099	5.90527		302.099	5.26323		302.099	-1.22353
	303.894	21.4557		303.894	0.16658		303.894	-2.86163
	305.689	13.2607		305.689	2.50169		305.689	1.6748
	307.484	12.5775		307.484	1.87292		307.484	1.37919
	309.278	3.39975		309.278	-0.45206		309.278	4.01881
	311.072	9.52103		311.072	1.85684		311.072	-1.36584
	312.865	19.6017		312.865	2.77059		312.865	-1.50065
	314.658	13.2732		314.658	-0.45569		314.658	0.36739
	316.451	12.3965		316.451	2.02539		316.451	2.56533
	318.243	22.6339		318.243	1.03193		318.243	-2.68061
	320.035	15.6036		320.035	6.36639		320.035	-2.65335
	321.827	13.6817		321.827	4.10361		321.827	-1.04889
	323.618	7.44242		323.618	1.55097		323.618	0.11131
	325.409	10.3889		325.409	2.03642		325.409	1.25219
	327.2	12.8151		327.2	2.95194		327.2	-1.2989
	328.988	9.63726		328.988	3.24168		328.988	-2.7952
	330.778	16.7091		330.778	3.07955		330.778	2.41686
	332.568	15.2359		332.568	2.78289		332.568	-2.55477
	334.357	15.4344		334.357	5.243		334.357	-4.0022
	336.146	14.2679		336.146	0.42203		336.146	-3.60292
	337.934	11.4941		337.934	5.81659		337.934	-0.74175
	339.723	10.2247		339.723	5.31748		339.723	-4.53216
	341.511	18.8104		341.511	4.09121		341.511	1.14524
	343.296	3.63323		343.296	3.64099		343.296	-1.37497
	345.083	10.9427		345.083	4.55544		345.083	-3.44783
	346.87	18.2451		346.87	1.48539		346.87	-0.51508
	348.657	21.2303		348.657	5.2494		348.657	-2.33576
	350.443	21.2842		350.443	2.12843		350.443	0.39231
	352.226	19.3624		352.226	-1.46803		352.226	1.2701
	354.012	14.8985		354.012	6.35666		354.012	5.1816
	355.797	15.6742		355.797	12.0308		355.797	3.13414
	357.582	9.86501		357.582	6.40493		357.582	0.45268
	359.366	20.878		359.366	2.86913		359.366	-2.27751
	361.148	13.6973		361.148	5.95893		361.148	-3.25151
	362.932	8.92041		362.932	2.15308		362.932	2.98615
	364.715	1.86131		364.715	6.20509		364.715	0.09628
	366.498	0.04327		366.498	4.9873		366.498	-2.14491
	368.279	21.331		368.279	6.24789		368.279	-2.65213
	370.061	13.3588		370.061	2.89529		370.061	2.62228
	371.843	15.4855		371.843	3.77943		371.843	2.0433
	373.625	16.2055		373.625	8.99413		373.625	-3.82121
	375.404	9.92401		375.404	0.64244		375.404	-0.87283
	377.185	8.28076		377.185	5.00795		377.185	2.0212
	378.966	14.6737		378.966	0.8332		378.966	4.00206
	380.744	17.1751		380.744	4.89866		380.744	-0.56641
	382.524	13.558		382.524	7.33054		382.524	-0.33281
	384.304	14.0254		384.304	4.55615		384.304	-1.43076
	386.081	20.8059		386.081	6.55227		386.081	-2.81242
	387.86	22.7047		387.86	6.04364		387.86	-0.16054
	389.638	6.55656		389.638	6.91184		389.638	-2.21172
	391.414	13.0316		391.414	7.52981		391.414	1.27324
	393.192	16.2145		393.192	6.8475		393.192	-0.39219
	394.97	23.0525		394.97	7.80713		394.97	2.25262
	396.745	31.11		396.745	6.2519		396.745	-5.02436
	398.522	15.7392		398.522	11.6763		398.522	0.01279
	400.298	16.0719		400.298	11.5085		400.298	3.46261
	402.072	15.3115		402.072	6.04862		402.072	0.14632
	403.848	10.2925		403.848	3.4421		403.848	-2.23825
	405.622	25.419		405.622	9.93018		405.622	-0.88013
	407.397	10.1572		407.397	7.65976		407.397	2.88178
	409.172	26.2482		409.172	7.02998		409.172	3.82732
	410.944	18.1937		410.944	6.2505		410.944	-0.30505
	412.718	12.0386		412.718	9.80893		412.718	2.28575
	414.49	24.98		414.49	6.16615		414.49	-0.52805
	416.263	24.9068		416.263	2.79607		416.263	-2.91786
	418.036	30.8524		418.036	4.96461		418.036	2.93967
	419.807	27.0162		419.807	4.70928		419.807	1.40999
	421.579	25.8398		421.579	3.52528		421.579	2.11139
	423.349	27.8734		423.349	4.42019		423.349	0.21423
	425.121	24.0504		425.121	6.49023		425.121	0.39043
	426.89	25.1426		426.89	11.7038		426.89	4.15923
	428.661	15.3839		428.661	7.84663		428.661	0.21353
	430.43	22.3778		430.43	7.89439		430.43	3.79187
	432.2	18.09		432.2	5.64738		432.2	0.54479
	433.968	19.0235		433.968	3.20944		433.968	3.27962
	435.738	11.404		435.738	5.86102		435.738	1.90782
	437.505	29.0363		437.505	6.85067		437.505	3.99377
	439.274	3.84874		439.274	5.15495		439.274	1.14256
	441.041	22.5557		441.041	3.01721		441.041	-2.59756
	442.809	32.7466		442.809	10.1285		442.809	-1.58542
	444.575	8.62242		444.575	3.51482		444.575	0.66409
	446.341	18.5156		446.341	7.26997		446.341	0.70174
	448.108	12.425		448.108	7.08298		448.108	5.87207
	449.873	13.9841		449.873	0.54233		449.873	4.79999
	451.639	5.12331		451.639	5.29688		451.639	2.16296
	453.404	22.63		453.404	6.52673		453.404	6.78819
	455.17	22.5288		455.17	2.60984		455.17	-0.9414
	456.933	12.4889		456.933	2.48544		456.933	3.03473
	458.696	13.1023		458.696	2.04827		458.696	0.69156
	460.461	3.58765		460.461	6.5761		460.461	0.1331
	462.224	5.74171		462.224	5.64414		462.224	2.99335
	463.988	20.5998		463.988	-0.11906		463.988	0.44209
	465.75	18.3629		465.75	3.57536		465.75	0.99111
	467.511	9.32022		467.511	1.77308		467.511	1.10196
	469.274	17.895		469.274	1.96194		469.274	-1.13068
	471.035	24.7692		471.035	0.84512		471.035	-0.20337
	472.796	11.6031		472.796	1.64184		472.796	-1.67047
	474.558	7.81824		474.558	0.94144		474.558	-4.32879
	476.318	22.2633		476.318	0.89461		476.318	2.73022
	478.077	18.4963		478.077	2.32008		478.077	-5.82964
	479.838	17.8109		479.838	-0.57667		479.838	0.836
	481.597	11.6501		481.597	3.41305		481.597	-3.44781
	483.356	23.5889		483.356	-0.49882		483.356	0.62828
	485.116	11.6454		485.116	-1.77399		485.116	-6.9009
	486.874	13.3703		486.874	-2.27004		486.874	-3.26495
	488.631	16.1		488.631	-1.71104		488.631	-1.29662
	490.388	25.6783		490.388	0.17226		490.388	-2.63097
	492.147	22.2583		492.147	1.04992		492.147	-0.48144
	493.903	22.2325		493.903	-1.411		493.903	-2.39072
	495.659	20.9135		495.659	1.97089		495.659	-2.82835
	497.415	20.0654		497.415	-1.63396		497.415	-1.0496
	499.173	26.607		499.173	0.32276		499.173	2.21335
	500.928	11.4049		500.928	-2.87648		500.928	1.20645
	502.682	13.5287		502.682	-3.02707		502.682	1.62904
	504.437	15.5275		504.437	-7.34525		504.437	-3.30327
	506.193	28.6453		506.193	-0.44646		506.193	-6.05231
	507.947	1.79031		507.947	-0.78713		507.947	-3.02785
	509.7	14.8197		509.7	1.54681		509.7	-4.14837
	511.453	15.9928		511.453	-2.22864		511.453	-1.5723
	513.206	19.2928		513.206	-0.54677		513.206	-0.53255
	514.96	13.8258		514.96	-4.73798		514.96	-1.65396
	516.712	19.4806		516.712	-3.46809		516.712	-1.20271
	518.464	16.2238		518.464	-0.13861		518.464	1.15192
	520.215	14.7118		520.215	-0.09474		520.215	-5.89159
	521.966	20.4766		521.966	0.84021		521.966	1.81883
	523.717	2.63745		523.717	-0.63201		523.717	-1.52818
	525.47	12.8203		525.47	-4.67931		525.47	-2.99318
	527.22	7.86766		527.22	2.22499		527.22	-1.2561
	528.969	5.06091		528.969	1.92592		528.969	2.47981
	530.719	2.93765		530.719	-2.57076		530.719	-2.15668
	532.468	5.93321		532.468	-0.16223		532.468	-1.37553
	534.216	-1.36002		534.216	-1.78297		534.216	-2.85994
	535.965	1.89708		535.965	-3.99791		535.965	-3.33379
	537.713	5.97849		537.713	-0.49318		537.713	-5.39368
	539.461	1.32269		539.461	-0.90583		539.461	-6.23633
	541.208	2.99315		541.208	-2.01851		541.208	-4.00174
	542.957	13.3413		542.957	-0.82467		542.957	-0.49646
	544.704	11.7995		544.704	-1.4137		544.704	4.22382
	546.45	-1.983		546.45	-5.34885		546.45	-2.49274
	548.196	13.274		548.196	-3.13013		548.196	-1.18206
	549.942	2.82629		549.942	-1.62263		549.942	0.56783
	551.687	14.6123		551.687	-1.92039		551.687	-1.46105
	553.432	4.81686		553.432	-4.13803		553.432	-0.01245
	555.177	4.12256		555.177	-0.51641		555.177	-0.76804
	556.921	10.8826		556.921	-0.1182		556.921	-1.76469
	558.665	10.1824		558.665	-3.21581		558.665	-2.73738
	560.409	5.44164		560.409	-4.74313		560.409	-0.74231
	562.152	22.4987		562.152	-4.15655		562.152	6.29469
	563.895	21.0995		563.895	-1.19401		563.895	0.46408
	565.638	18.2246		565.638	-1.30328		565.638	1.07367
	567.38	14.4162		567.38	-1.67291		567.38	2.26097
	569.122	6.94138		569.122	1.61075		569.122	0.98996
	570.864	12.3381		570.864	-1.31279		570.864	2.56625
	572.605	20.7098		572.605	3.31894		572.605	4.48366
	574.346	18.9798		574.346	-0.91012		574.346	1.58009
	576.087	15.8579		576.087	-2.34682		576.087	-0.0555
	577.825	20.5827		577.825	0.53307		577.825	2.62738
	579.565	15.5339		579.565	-2.27992		579.565	-2.46722
	581.305	8.69926		581.305	-1.04066		581.305	1.36702
	583.044	10.6476		583.044	-2.01437		583.044	2.57892
	584.783	15.2912		584.783	2.87344		584.783	5.47243
	586.522	22.1047		586.522	-1.73305		586.522	-1.5526
	588.26	27.8601		588.26	0.76981		588.26	1.04085
	589.999	37.955		589.999	4.81367		589.999	0.14172
	591.736	16.972		591.736	-0.78071		591.736	2.19452
	593.474	24.4029		593.474	0.49423		593.474	2.87077
	595.209	13.8406		595.209	0.79797		595.209	2.15668
	596.945	16.7901		596.945	5.02376		596.945	0.16663
	598.682	12.1827		598.682	3.60964		598.682	0.24634
	600.418	17.6179		600.418	-0.0923		600.418	3.37114
	602.153	28.3566		602.153	-0.03454		602.153	3.36258
	603.889	26.9726		603.889	-0.13564		603.889	4.87578
	605.622	20.6621		605.622	5.10027		605.622	0.90817
	607.357	22.1416		607.357	1.7728		607.357	4.81602
	609.091	19.2336		609.091	2.375		609.091	2.679
	610.825	11.703		610.825	-0.42115		610.825	2.61273
	612.559	22.6143		612.559	4.30898		612.559	4.30241
	614.29	23.0064		614.29	3.36732		614.29	6.47449
	616.023	12.732		616.023	-0.121		616.023	2.02522
	617.756	15.2694		617.756	4.2261		617.756	2.90501
	619.488	11.3361		619.488	2.74518		619.488	8.56973
	621.218	10.5391		621.218	3.80972		621.218	7.02888
	622.95	5.44247		622.95	1.53503		622.95	5.07539
	624.682	9.96741		624.682	6.7256		624.682	4.32286
	626.413	15.5317		626.413	5.59423		626.413	5.98555
	628.141	16.5448		628.141	3.99793		628.141	10.0592
	629.872	15.821		629.872	4.73197		629.872	1.94653
	631.602	17.0174		631.602	3.27534		631.602	8.74821
	633.33	11.4292		633.33	2.82365		633.33	4.86282
	635.059	10.5294		635.059	4.60948		635.059	4.88571
	636.788	14.921		636.788	5.60753		636.788	7.55699
	638.517	8.58623		638.517	4.43988		638.517	7.79169
	640.243	15.2507		640.243	3.0041		640.243	7.07336
	641.971	11.6661		641.971	6.19019		641.971	7.83568
	643.699	18.8074		643.699	3.08952		643.699	8.16402
	645.425	27.1563		645.425	6.92812		645.425	6.45403
	647.152	20.6015		647.152	8.21188		647.152	4.65598
	648.877	23.338		648.877	5.08194		648.877	8.36668
	650.603	14.9491		650.603	3.38068		650.603	7.69228
	652.329	21.3281		652.329	0.91746		652.329	4.78165
	654.053	26.0746		654.053	3.91042		654.053	3.80313
	655.779	30.736		655.779	2.01736		655.779	8.40373
	657.504	20.6546		657.504	5.0151		657.504	3.34189
	659.227	28.5181		659.227	8.5605		659.227	6.44193
	660.951	30.1006		660.951	3.3973		660.951	6.56296
	662.673	29.6707		662.673	2.48537		662.673	5.22311
	664.397	30.3843		664.397	4.89918		664.397	6.12878
	666.119	18.9165		666.119	6.95434		666.119	4.21626
	667.842	24.1653		667.842	9.72041		667.842	9.59566
	669.565	32.0849		669.565	7.65325		669.565	13.7258
	671.285	27.8688		671.285	9.11631		671.285	13.9472
	673.008	16.4791		673.008	6.55146		673.008	7.09042
	674.727	23.7648		674.727	4.82692		674.727	8.81192
	676.449	29.5168		676.449	7.16801		676.449	7.28455
	678.168	26.7349		678.168	5.12241		678.168	12.3434
	679.889	19.2766		679.889	5.99862		679.889	11.0307
	681.608	30.3822		681.608	7.39639		681.608	6.58551
	683.328	27.5132		683.328	8.17776		683.328	8.05672
	685.046	17.4566		685.046	7.9323		685.046	10.1696
	686.766	22.801		686.766	6.27011		686.766	6.9424
	688.483	13.8374		688.483	5.88045		688.483	9.47913
	690.202	23.0455		690.202	4.668		690.202	6.9924
	691.918	29.8384		691.918	7.26055		691.918	6.90297
	693.637	20.323		693.637	7.02905		693.637	1.72359
	695.353	18.4964		695.353	7.18517		695.353	7.63324
	697.068	17.3217		697.068	4.04491		697.068	4.45384
	698.786	17.3059		698.786	11.1527		698.786	6.70639
	700.501	19.0506		700.501	6.91567		700.501	11.8533
	702.217	29.5785		702.217	7.86076		702.217	7.2135
	703.932	13.3939		703.932	7.2321		703.932	9.03093
	705.648	20.0679		705.648	8.70379		705.648	12.2365
	707.361	18.337		707.361	7.07053		707.361	5.86736
	709.075	16.5455		709.075	5.70085		709.075	9.44749
	710.79	20.0243		710.79	5.28126		710.79	9.60898
	712.502	9.39958		712.502	7.33758		712.502	5.38387
	714.215	-1.81497		714.215	1.54224		714.215	10.467
	715.929	12.4793		715.929	7.56423		715.929	6.3145
	717.641	5.50317		717.641	9.93592		717.641	7.01813
	719.354	16.6611		719.354	8.83965		719.354	6.74998
	721.065	-0.78299		721.065	6.66		721.065	7.46368
	722.776	23.6662		722.776	9.45631		722.776	5.72304
	724.488	8.06856		724.488	9.64493		724.488	7.02019
	726.199	23.6364		726.199	7.49974		726.199	11.9904
	727.908	8.54866		727.908	7.92447		727.908	5.44034
	729.618	13.9567		729.618	8.44225		729.618	10.1557
	731.329	14.2451		731.329	8.52877		731.329	10.0716
	733.038	16.5321		733.038	6.88621		733.038	7.86279
	734.746	17.5869		734.746	7.34115		734.746	14.7769
	736.456	19.717		736.456	9.08762		736.456	9.95143
	738.164	6.48885		738.164	5.33544		738.164	9.17786
	739.872	11.8414		739.872	5.83253		739.872	12.0893
	741.579	1.65947		741.579	9.8903		741.579	12.2574
	743.288	-0.1243		743.288	8.7279		743.288	4.15982
	744.995	7.43018		744.995	8.82634		744.995	7.73929
	746.701	13.2966		746.701	9.81162		746.701	11.2923
	748.407	8.05566		748.407	10.0744		748.407	8.30333
	750.112	12.9883		750.112	6.37915		750.112	5.87686
	751.82	20.8968		751.82	7.83823		751.82	12.5767
	753.525	9.61877		753.525	7.81453		753.525	8.50116
	755.229	6.09827		755.229	9.93069		755.229	8.29886
	756.934	10.9994		756.934	10.4013		756.934	8.99268
	758.638	22.2365		758.638	10.4496		758.638	3.32501
	760.343	19.0861		760.343	15.6426		760.343	3.8685
	762.047	9.62973		762.047	11.1674		762.047	4.59683
	763.75	22.0712		763.75	10.9349		763.75	9.19016
	765.452	22.8356		765.452	10.5301		765.452	5.05081
	767.155	27.7104		767.155	10.6264		767.155	4.3414
	768.857	8.63478		768.857	11.5101		768.857	6.83124
	770.558	23.6125		770.558	13.8687		770.558	8.10733
	772.262	19.7356		772.262	10.5697		772.262	5.74384
	773.963	13.4344		773.963	6.85701		773.963	7.15524
	775.664	21.5568		775.664	14.0961		775.664	6.55753
	777.364	4.98714		777.364	9.32543		777.364	5.98499
	779.064	3.92805		779.064	8.63276		779.064	5.84906
	780.764	7.27788		780.764	8.63721		780.764	7.50743
	782.464	6.53378		782.464	11.6537		782.464	6.18906
	784.163	16.8855		784.163	9.08189		784.163	2.81702
	785.862	18.2923		785.862	11.5583		785.862	8.73517
	787.56	18.6563		787.56	9.21539		787.56	6.68449
	789.258	12.4807		789.258	12.4667		789.258	8.1553
	790.956	13.9888		790.956	13.6164		790.956	12.8788
	792.654	7.45638		792.654	9.89325		792.654	5.8291
	794.351	12.693		794.351	12.4574		794.351	9.73726
	796.048	7.88068		796.048	11.7933		796.048	6.81552
	797.745	6.58678		797.745	12.87		797.745	6.17377
	799.441	8.45566		799.441	8.40685		799.441	7.69804
	801.137	6.74272		801.137	9.3168		801.137	3.30377
	802.833	8.10663		802.833	13.4065		802.833	1.69058
	804.528	4.65469		804.528	12.5587		804.528	6.8291
	806.223	-8.13971		806.223	12.7945		806.223	4.93863
	807.918	19.0738		807.918	11.8814		807.918	4.35936
	809.612	5.58138		809.612	11.0396		809.612	1.77983
	811.306	-8.12164		811.306	13.0123		811.306	5.55902
	813	-3.45459		813	10.7289		813	3.84128
	814.693	0.61475		814.693	12.9518		814.693	6.76579
	816.386	8.02411		816.386	12.7502		816.386	1.71103
	818.079	-6.13922		818.079	6.60834		818.079	1.56168
	819.772	-10.0308		819.772	11.8122		819.772	2.8736
	821.464	-1.4894		821.464	12.3736		821.464	1.7063
	823.156	-7.26083		823.156	8.33624		823.156	-0.16554
	824.847	-17.9661		824.847	14.4904		824.847	1.58426
	826.538	-8.18512		826.538	9.96471		826.538	0.6919
	828.227	0.59369		828.227	10.2942		828.227	0.3859
	829.918	9.8199		829.918	8.38671		829.918	-1.086
	831.608	-8.37473		831.608	10.1922		831.608	4.20073
	833.298	-1.27353		833.298	12.7503		833.298	2.67648
	834.987	3.98019		834.987	7.73943		834.987	0.45363
	836.677	-5.43144		836.677	7.73689		836.677	1.37729
	838.364	-5.97572		838.364	10.6353		838.364	1.39864
	840.052	-3.84613		840.052	8.98746		840.052	-2.31512
	841.741	-7.27814		841.741	7.40656		841.741	2.54849
	843.429	-5.5994		843.429	13.0582		843.429	-1.13965
	845.116	-16.5528		845.116	10.6616		845.116	2.00797
	846.804	4.83232		846.804	6.86517		846.804	-0.0213
	848.489	-11.3405		848.489	9.47409		848.489	4.22946
	850.176	-6.87079		850.176	9.62828		850.176	-0.60916
	851.862	-7.52071		851.862	10.9768		851.862	1.09088
	853.548	-6.70952		853.548	11.5745		853.548	-0.5574
	855.232	-6.2014		855.232	9.60211		855.232	0.31387
	856.917	6.60767		856.917	9.48325		856.917	-2.68987
	858.603	13.2688		858.603	11.0718		858.603	1.6273
	860.287	-3.44832		860.287	11.6053		860.287	4.76183
	861.97	-0.27907		861.97	9.90312		861.97	1.47433
	863.654	3.73166		863.654	12.4087		863.654	-0.74815
	865.338	3.95334		865.338	11.3016		865.338	0.89668
	867.02	10.8389		867.02	11.1739		867.02	4.0733
	868.703	-0.51654		868.703	10.0231		868.703	2.69139
	870.386	7.10806		870.386	10.571		870.386	0.36014
	872.069	7.93105		872.069	13.8671		872.069	9.76257
	873.749	3.26625		873.749	13.7062		873.749	2.98705
	875.431	11.2176		875.431	16.085		875.431	0.45764
	877.113	-6.40897		877.113	11.5694		877.113	3.41237
	878.792	10.6404		878.792	12.3785		878.792	0.63977
	880.473	2.19261		880.473	12.7609		880.473	4.9144
	882.152	8.12434		882.152	13.1088		882.152	1.5174
	883.832	-1.59294		883.832	12.7767		883.832	-0.02243
	885.512	-0.64993		885.512	13.5403		885.512	0.74503
	887.19	1.04245		887.19	12.0364		887.19	2.75517
	888.87	-1.96861		888.87	8.48802		888.87	1.38098
	890.549	7.3515		890.549	12.5859		890.549	1.5593
	892.226	6.19467		892.226	14.5982		892.226	5.85489
	893.904	-7.90388		893.904	16.5762		893.904	7.40129
	895.581	-8.28262		895.581	10.7024		895.581	5.70383
	897.258	3.90459		897.258	18.1327		897.258	4.44164
	898.934	-4.5829		898.934	10.1118		898.934	-0.74889
	900.611	-2.20818		900.611	12.7794		900.611	5.56108
	902.288	-5.34407		902.288	12.8175		902.288	4.20572
	903.963	-3.27698		903.963	9.4101		903.963	2.51328
	905.639	4.47678		905.639	15.0507		905.639	0.63338
	907.313	-12.3023		907.313	18.6045		907.313	2.49716
	908.989	-8.8728		908.989	14.1125		908.989	3.60995
	910.663	-17.4293		910.663	12.1335		910.663	6.38609
	912.338	1.62892		912.338	16.4435		912.338	-0.99371
	914.01	-6.21014		914.01	16.5899		914.01	6.17407
	915.685	-13.6924		915.685	13.5725		915.685	-0.14941
	917.357	3.09148		917.357	17.4147		917.357	-2.26433
	919.031	-15.1704		919.031	16.985		919.031	1.90703
	920.703	-15.2097		920.703	15.7352		920.703	1.11044
	922.376	-8.95297		922.376	12.3291		922.376	0.13969
	924.047	-2.12485		924.047	13.9384		924.047	3.36974
	925.717	-8.09924		925.717	14.9878		925.717	2.0634
	927.39	-6.11768		927.39	16.5462		927.39	2.06694
	929.06	0.70795		929.06	13.763		929.06	5.35226
	930.731	-8.53415		930.731	15.0617		930.731	0.38124
	932.401	4.21796		932.401	16.76		932.401	2.76695
	934.07	-4.42145		934.07	14.56		934.07	8.02594
	935.74	-11.7101		935.74	13.9446		935.74	4.83392
	937.409	5.10056		937.409	18.9143		937.409	5.68646
	939.079	2.18329		939.079	15.586		939.079	5.75983
	940.747	7.87744		940.747	16.6545		940.747	2.34358
	942.414	2.97241		942.414	17.0725		942.414	4.08914
	944.083	12.7285		944.083	20.5844		944.083	1.47717
	945.75	-3.22958		945.75	18.6079		945.75	2.38066
	947.417	-0.48554		947.417	16.6896		947.417	4.11084
	949.085	5.37759		949.085	21.0886		949.085	7.17348
	950.751	4.48123		950.751	19.6328		950.751	2.21782
	952.416	15.4537		952.416	16.6592		952.416	2.51978
	954.084	14.5035		954.084	20.2077		954.084	7.04475
	955.749	9.39346		955.749	22.1134		955.749	6.48537
	957.413	4.44092		957.413	20.7322		957.413	6.47398
	959.08	18.8407		959.08	22.5783		959.08	7.01788
	960.744	8.966		960.744	22.4221		960.744	6.58784
	962.408	6.35077		962.408	20.2614		962.408	10.2968
	964.071	18.5564		964.071	20.951		964.071	5.48788
	965.736	15.0459		965.736	21.8002		965.736	7.62329
	967.399	16.7375		967.399	22.917		967.399	11.4451
	969.062	20.0058		969.062	21.0677		969.062	8.06282
	970.724	15.948		970.724	22.4193		970.724	11.9958
	972.388	21.7443		972.388	21.3305		972.388	7.3058
	974.049	20.7782		974.049	25.4424		974.049	7.683
	975.71	21.0643		975.71	21.7232		975.71	10.9745
	977.371	34.0907		977.371	22.4444		977.371	11.2191
	979.032	25.9711		979.032	20.7098		979.032	14.7402
	980.694	18.2044		980.694	25.0901		980.694	11.0803
	982.354	34.8883		982.354	26.715		982.354	9.46178
	984.014	21.2805		984.014	26.3575		984.014	16.8647
	985.674	31.6649		985.674	27.0485		985.674	14.8298
	987.333	21.414		987.333	29.2092		987.333	12.1459
	988.993	27.2945		988.993	25.9826		988.993	12.3822
	990.652	25.4607		990.652	26.4578		990.652	18.8591
	992.31	35.8357		992.31	29.1784		992.31	12.4604
	993.968	32.8414		993.968	26.809		993.968	15.5704
	995.626	27.3396		995.626	31.9791		995.626	16.7568
	997.283	40.9944		997.283	29.8966		997.283	16.9469
	998.94	36.0614		998.94	31.5192		998.94	15.4913
	1000.6	23.5403		1000.6	30.8596		1000.6	18.1708
	1002.25	34.9038		1002.25	31.4114		1002.25	17.6482
	1003.91	33.7387		1003.91	33.7141		1003.91	16.998
	1005.57	20.9488		1005.57	34.1326		1005.57	19.961
	1007.22	42.1849		1007.22	35.6008		1007.22	21.0171
	1008.88	41.2627		1008.88	32.4674		1008.88	17.0616
	1010.53	31.3555		1010.53	35.0856		1010.53	18.3141
	1012.19	34.5112		1012.19	35.7921		1012.19	17.3802
	1013.84	30.408		1013.84	32.6858		1013.84	25.9365
	1015.49	35.0712		1015.49	36.3584		1015.49	24.4476
	1017.15	30.1032		1017.15	42.2089		1017.15	17.0845
	1018.8	20.6796		1018.8	40.6028		1018.8	21.0402
	1020.45	39.8218		1020.45	40.45		1020.45	18.278
	1022.11	17.9421		1022.11	36.9955		1022.11	17.4241
	1023.76	33.4545		1023.76	40.2446		1023.76	21.4084
	1025.41	34.3556		1025.41	41.6457		1025.41	22.0856
	1027.06	34.7557		1027.06	40.512		1027.06	22.0836
	1028.71	37.4002		1028.71	41.5975		1028.71	22.4401
	1030.37	32.091		1030.37	41.7187		1030.37	24.7326
	1032.02	44.4287		1032.02	38.5146		1032.02	24.7364
	1033.67	45.1058		1033.67	41.196		1033.67	22.7272
	1035.32	27.2808		1035.32	40.1599		1035.32	25.2643
	1036.97	36.3814		1036.97	45.7586		1036.97	31.5406
	1038.61	41.196		1038.61	42.23		1038.61	26.4767
	1040.26	39.8821		1040.26	44.4572		1040.26	26.7946
	1041.91	32.6337		1041.91	44.7662		1041.91	26.8908
	1043.56	33.6485		1043.56	42.6369		1043.56	26.2281
	1045.21	42.4518		1045.21	45.1418		1045.21	26.0758
	1046.86	38.4591		1046.86	44.2923		1046.86	33.6115
	1048.51	48.2514		1048.51	48.5737		1048.51	25.6415
	1050.15	43.6587		1050.15	46.9909		1050.15	28.0783
	1051.8	57.1606		1051.8	52.1958		1051.8	28.5028
	1053.45	56.4541		1053.45	50.0355		1053.45	29.2102
	1055.09	50.2042		1055.09	42.449		1055.09	32.0954
	1056.74	48.7128		1056.74	49.6026		1056.74	28.2846
	1058.38	58.8349		1058.38	52.2105		1058.38	29.1982
	1060.03	53.7933		1060.03	50.8049		1060.03	29.2652
	1061.67	74.0528		1061.67	50.5772		1061.67	32.5316
	1063.32	53.5975		1063.32	51.2723		1063.32	34.9559
	1064.96	59.4061		1064.96	53.5149		1064.96	34.7707
	1066.61	60.2227		1066.61	53.1323		1066.61	33.8562
	1068.25	58.4633		1068.25	51.8767		1068.25	31.44
	1069.89	70.8584		1069.89	56.5501		1069.89	38.8613
	1071.54	72.0535		1071.54	53.5534		1071.54	37.859
	1073.18	67.6732		1073.18	56.023		1073.18	36.7835
	1074.82	79.569		1074.82	54.903		1074.82	33.3858
	1076.46	86.0495		1076.46	57.7627		1076.46	42.8164
	1078.11	76.5595		1078.11	60.4218		1078.11	35.1142
	1079.75	79.2133		1079.75	59.3039		1079.75	41.4778
	1081.39	79.233		1081.39	57.1692		1081.39	42.4061
	1083.03	89.1918		1083.03	59.0996		1083.03	45.5027
	1084.67	85.6877		1084.67	61.2927		1084.67	46.4451
	1086.31	80.9646		1086.31	59.0175		1086.31	39.8503
	1087.95	79.0534		1087.95	57.8699		1087.95	39.7367
	1089.59	76.563		1089.59	60.6798		1089.59	42.9425
	1091.23	80.7095		1091.23	64.1537		1091.23	45.7897
	1092.87	88.1258		1092.87	59.3286		1092.87	44.4538
	1094.51	91.328		1094.51	62.9065		1094.51	50.9005
	1096.14	95.8448		1096.14	65.1172		1096.14	49.8031
	1097.78	88.6946		1097.78	63.7088		1097.78	51.0233
	1099.42	98.9319		1099.42	62.5051		1099.42	46.2259
	1101.06	81.168		1101.06	62.0093		1101.06	54.4558
	1102.69	101.093		1102.69	67.1849		1102.69	53.0199
	1104.33	96.8129		1104.33	64.9264		1104.33	53.5089
	1105.97	102.771		1105.97	65.0023		1105.97	55.2943
	1107.6	102.161		1107.6	71.3204		1107.6	57.4454
	1109.24	106.504		1109.24	68.3152		1109.24	50.9101
	1110.87	104.655		1110.87	65.3757		1110.87	51.6165
	1112.51	91.7528		1112.51	68.9425		1112.51	53.4669
	1114.14	94.9003		1114.14	72.5249		1114.14	55.7269
	1115.78	108.671		1115.78	69.2007		1115.78	55.0063
	1117.41	109.503		1117.41	72.0045		1117.41	60.2818
	1119.05	119.652		1119.05	70.2922		1119.05	59.5902
	1120.68	97.1995		1120.68	74.6441		1120.68	61.9415
	1122.31	116.813		1122.31	73.7262		1122.31	62.6753
	1123.95	123.442		1123.95	72.6931		1123.95	65.12
	1125.58	103.925		1125.58	78.077		1125.58	61.7275
	1127.21	113.272		1127.21	76.2761		1127.21	67.5749
	1128.84	124.053		1128.84	76.7484		1128.84	63.5665
	1130.47	107.542		1130.47	77.109		1130.47	65.1561
	1132.1	124.181		1132.1	76.7135		1132.1	69.8523
	1133.73	141.009		1133.73	77.1529		1133.73	69.2707
	1135.37	121.999		1135.37	82.5838		1135.37	68.4017
	1137	113.737		1137	79.7809		1137	68.0695
	1138.63	120.544		1138.63	83.4396		1138.63	68.8148
	1140.26	115.029		1140.26	79.3416		1140.26	71.2784
	1141.89	114.722		1141.89	81.1563		1141.89	76.3169
	1143.51	125.835		1143.51	84.4848		1143.51	73.3169
	1145.14	134.517		1145.14	85.2273		1145.14	76.3808
	1146.77	149.624		1146.77	84.4123		1146.77	80.7793
	1148.4	133.402		1148.4	87.1232		1148.4	80.2188
	1150.03	142.372		1150.03	88.8218		1150.03	86.5944
	1151.65	142.95		1151.65	86.7552		1151.65	84.2868
	1153.28	151.962		1153.28	85.5643		1153.28	85.1074
	1154.91	154.613		1154.91	92.0928		1154.91	78.3964
	1156.53	153.528		1156.53	90.5991		1156.53	85.6487
	1158.16	149.011		1158.16	88.89		1158.16	87.9234
	1159.79	156.27		1159.79	89.9871		1159.79	88.6644
	1161.41	161.923		1161.41	93.2798		1161.41	94.7159
	1163.04	160.086		1163.04	95.0412		1163.04	94.9246
	1164.66	176.313		1164.66	88.4533		1164.66	97.2853
	1166.29	170.142		1166.29	93.3523		1166.29	98.7913
	1167.91	172.255		1167.91	95.7819		1167.91	94.2641
	1169.54	174.019		1169.54	96.1377		1169.54	101.215
	1171.16	183.091		1171.16	94.3256		1171.16	101.328
	1172.78	192.492		1172.78	101.786		1172.78	96.4637
	1174.41	191.196		1174.41	100.062		1174.41	105.291
	1176.03	195.092		1176.03	105.491		1176.03	103.821
	1177.65	209.035		1177.65	100.503		1177.65	103.006
	1179.27	198.324		1179.27	101.974		1179.27	109.651
	1180.89	199.566		1180.89	102.808		1180.89	107.811
	1182.52	189.124		1182.52	104.607		1182.52	106.831
	1184.14	202.493		1184.14	105.976		1184.14	112.467
	1185.76	203.032		1185.76	111.681		1185.76	115.648
	1187.38	215.033		1187.38	109.315		1187.38	116.692
	1189	211.286		1189	113.274		1189	114.756
	1190.62	226.523		1190.62	112.216		1190.62	119.872
	1192.24	235.2		1192.24	114.785		1192.24	117.818
	1193.86	228.126		1193.86	112.621		1193.86	124.058
	1195.48	240.466		1195.48	114.52		1195.48	122.117
	1197.1	243.729		1197.1	114.992		1197.1	126.529
	1198.71	241.319		1198.71	118.509		1198.71	120.063
	1200.33	245.013		1200.33	114.463		1200.33	125.492
	1201.95	244.38		1201.95	118.912		1201.95	131.579
	1203.57	255.378		1203.57	115.694		1203.57	130.541
	1205.18	266.943		1205.18	124.964		1205.18	137.683
	1206.8	265.675		1206.8	122.388		1206.8	138.619
	1208.42	256.918		1208.42	122.95		1208.42	145.662
	1210.03	262.876		1210.03	131.294		1210.03	144.999
	1211.65	279.694		1211.65	125.648		1211.65	142.586
	1213.26	281.972		1213.26	127.529		1213.26	147.334
	1214.88	275.22		1214.88	134.811		1214.88	146.45
	1216.5	272.175		1216.5	136.385		1216.5	150.905
	1218.11	279.221		1218.11	129.221		1218.11	152.893
	1219.72	290.84		1219.72	139.829		1219.72	155.863
	1221.34	275.988		1221.34	141.276		1221.34	149.617
	1222.95	290.846		1222.95	137.828		1222.95	151.59
	1224.57	300.391		1224.57	136.267		1224.57	158.367
	1226.18	298.288		1226.18	142.153		1226.18	159.33
	1227.79	307.639		1227.79	144.778		1227.79	167.973
	1229.4	288.962		1229.4	144.823		1229.4	162.276
	1231.02	315.491		1231.02	142.862		1231.02	175.933
	1232.63	297.174		1232.63	148.527		1232.63	169.815
	1234.24	319.288		1234.24	149.846		1234.24	170.555
	1235.85	314.278		1235.85	147.042		1235.85	168.747
	1237.46	325.764		1237.46	156.134		1237.46	172.775
	1239.07	303.154		1239.07	152.308		1239.07	178.259
	1240.68	315.123		1240.68	151.849		1240.68	167.458
	1242.29	333.441		1242.29	153.891		1242.29	184.925
	1243.9	328.183		1243.9	157.358		1243.9	181.936
	1245.51	335.93		1245.51	158.363		1245.51	189.712
	1247.12	337.891		1247.12	160.383		1247.12	186.449
	1248.73	326.462		1248.73	159.12		1248.73	187.219
	1250.34	327.271		1250.34	168.983		1250.34	191.165
	1251.95	340.293		1251.95	169.787		1251.95	188.918
	1253.55	342.072		1253.55	171.349		1253.55	195.97
	1255.16	359.666		1255.16	164.965		1255.16	198.401
	1256.77	346.318		1256.77	172.167		1256.77	197.694
	1258.37	358.087		1258.37	173.579		1258.37	201.491
	1259.98	362.118		1259.98	177.721		1259.98	207.601
	1261.59	366.206		1261.59	177.506		1261.59	208.288
	1263.19	372.38		1263.19	178.583		1263.19	204.651
	1264.8	381.812		1264.8	182.919		1264.8	210.496
	1266.4	377.362		1266.4	181.863		1266.4	205.913
	1268.01	389.745		1268.01	180.755		1268.01	212.244
	1269.61	378.651		1269.61	187.691		1269.61	214.811
	1271.22	401.105		1271.22	187.205		1271.22	224.952
	1272.82	402.621		1272.82	189.08		1272.82	215.869
	1274.42	381.822		1274.42	194.219		1274.42	221.289
	1276.03	392.075		1276.03	195.348		1276.03	235.958
	1277.63	409.898		1277.63	193.849		1277.63	227.351
	1279.23	410.938		1279.23	197.437		1279.23	224.487
	1280.84	404.745		1280.84	203.446		1280.84	232.421
	1282.44	425.964		1282.44	197.033		1282.44	231.844
	1284.04	409.645		1284.04	206.348		1284.04	232.303
	1285.64	437.3		1285.64	205.853		1285.64	241.45
	1287.24	430.994		1287.24	205.142		1287.24	241.857
	1288.85	434.697		1288.85	214.574		1288.85	240.987
	1290.45	442.63		1290.45	214.977		1290.45	245.136
	1292.05	439.434		1292.05	217.273		1292.05	242.667
	1293.65	448.187		1293.65	210.558		1293.65	254.329
	1295.25	458.296		1295.25	223.405		1295.25	248.273
	1296.85	460.428		1296.85	226.225		1296.85	248.139
	1298.45	461.331		1298.45	219.964		1298.45	248.672
	1300.04	479.954		1300.04	228.719		1300.04	254.398
	1301.64	455.118		1301.64	220.048		1301.64	258.831
	1303.24	480.28		1303.24	232.407		1303.24	258.376
	1304.84	475.97		1304.84	236.429		1304.84	261.17
	1306.44	477.086		1306.44	233.441		1306.44	263.066
	1308.03	496.81		1308.03	232.862		1308.03	261.735
	1309.63	490.624		1309.63	239.478		1309.63	264.047
	1311.23	490.041		1311.23	241.493		1311.23	272.988
	1312.82	490.975		1312.82	242.6		1312.82	276.407
	1314.42	494.936		1314.42	243.335		1314.42	273.915
	1316.01	497.069		1316.01	239.475		1316.01	277.878
	1317.61	500.542		1317.61	244.386		1317.61	276.422
	1319.2	509.116		1319.2	243.38		1319.2	275.879
	1320.8	519.162		1320.8	238.834		1320.8	275.938
	1322.39	508.723		1322.39	245.488		1322.39	279.171
	1323.99	531.626		1323.99	250.834		1323.99	281.716
	1325.58	524.52		1325.58	240.404		1325.58	286.845
	1327.18	498.426		1327.18	244.65		1327.18	288.193
	1328.77	517.125		1328.77	248.885		1328.77	287.715
	1330.36	521.962		1330.36	246.303		1330.36	287.54
	1331.95	540.078		1331.95	246.071		1331.95	284.323
	1333.55	525.614		1333.55	256.705		1333.55	290.657
	1335.14	539.588		1335.14	255.872		1335.14	296.06
	1336.73	530.521		1336.73	248.395		1336.73	292.38
	1338.32	527.366		1338.32	249.344		1338.32	299.45
	1339.91	525.356		1339.91	251.737		1339.91	298.753
	1341.5	524.778		1341.5	253.378		1341.5	292.851
	1343.09	520.578		1343.09	251.071		1343.09	290.247
	1344.69	516.761		1344.69	255.164		1344.69	291.577
	1346.28	522.391		1346.28	250.87		1346.28	291.177
	1347.87	533.821		1347.87	248.558		1347.87	304.267
	1349.45	523.126		1349.45	258.456		1349.45	296.912
	1351.04	545.173		1351.04	255.364		1351.04	292.576
	1352.63	525.505		1352.63	249.528		1352.63	299.308
	1354.22	511.81		1354.22	252.874		1354.22	305.997
	1355.81	509.496		1355.81	249.247		1355.81	301.478
	1357.4	519.03		1357.4	253.756		1357.4	295.808
	1358.98	517.895		1358.98	255.367		1358.98	304.851
	1360.57	512.364		1360.57	249.591		1360.57	298.95
	1362.16	507.642		1362.16	245.448		1362.16	290.281
	1363.74	522.735		1363.74	252.004		1363.74	294.018
	1365.33	531.854		1365.33	247.11		1365.33	303.295
	1366.92	526.525		1366.92	247.028		1366.92	297.111
	1368.5	533.853		1368.5	245.712		1368.5	297.931
	1370.09	524.031		1370.09	248.443		1370.09	298.215
	1371.67	514.847		1371.67	247.795		1371.67	297.92
	1373.26	511.499		1373.26	248.122		1373.26	293.461
	1374.84	516.313		1374.84	244.894		1374.84	299.525
	1376.43	512.044		1376.43	241.074		1376.43	288.02
	1378.01	511.248		1378.01	239.538		1378.01	292.923
	1379.59	501.562		1379.59	243.133		1379.59	295.436
	1381.18	492.344		1381.18	240.228		1381.18	294.09
	1382.76	501.553		1382.76	239.36		1382.76	295.398
	1384.34	499.603		1384.34	240.06		1384.34	291.646
	1385.92	500.253		1385.92	242.326		1385.92	294.25
	1387.51	508.915		1387.51	239.267		1387.51	291.29
	1389.09	518.52		1389.09	238.707		1389.09	288.718
	1390.67	506.371		1390.67	232.82		1390.67	288.992
	1392.25	491.996		1392.25	238.57		1392.25	290.757
	1393.83	499.746		1393.83	230.544		1393.83	289.847
	1395.41	493.986		1395.41	225.782		1395.41	292.173
	1396.99	486.745		1396.99	235.376		1396.99	287.166
	1398.57	480.359		1398.57	229.805		1398.57	286.724
	1400.15	490.886		1400.15	226.252		1400.15	287.314
	1401.73	485.697		1401.73	229.594		1401.73	277.068
	1403.31	492.606		1403.31	222.099		1403.31	278.256
	1404.89	491.271		1404.89	231.413		1404.89	286.682
	1406.47	483.451		1406.47	223.954		1406.47	283.675
	1408.05	492.598		1408.05	227.197		1408.05	279.667
	1409.62	503.711		1409.62	224.368		1409.62	285.428
	1411.2	494.137		1411.2	226.596		1411.2	275.296
	1412.78	495.386		1412.78	224.359		1412.78	275.085
	1414.35	487.832		1414.35	223.978		1414.35	279.635
	1415.93	483.984		1415.93	221.447		1415.93	279.991
	1417.51	489.772		1417.51	219.782		1417.51	277.005
	1419.08	483.349		1419.08	220.086		1419.08	274.433
	1420.66	490.922		1420.66	222.275		1420.66	268.945
	1422.23	480.27		1422.23	216.138		1422.23	280.498
	1423.81	480.538		1423.81	221.022		1423.81	267.761
	1425.38	481.789		1425.38	212.78		1425.38	274.457
	1426.96	479.265		1426.96	214.957		1426.96	268.629
	1428.53	478.093		1428.53	219.9		1428.53	267.012
	1430.11	475.915		1430.11	217.325		1430.11	268.949
	1431.68	493.388		1431.68	213.751		1431.68	267.463
	1433.25	481.009		1433.25	208.804		1433.25	264.37
	1434.83	488.145		1434.83	213.553		1434.83	271.598
	1436.4	485.86		1436.4	213.401		1436.4	273.572
	1437.97	474.232		1437.97	207.572		1437.97	264.568
	1439.54	475.371		1439.54	206.831		1439.54	268.584
	1441.12	491.265		1441.12	207.267		1441.12	257.65
	1442.69	477.622		1442.69	209.89		1442.69	264.332
	1444.26	476.558		1444.26	209.176		1444.26	266.085
	1445.83	472.971		1445.83	208.684		1445.83	264.171
	1447.4	491.918		1447.4	211.667		1447.4	264.949
	1448.97	488.833		1448.97	209.429		1448.97	265.409
	1450.54	472.105		1450.54	207.017		1450.54	265.574
	1452.11	493.652		1452.11	206.337		1452.11	265.055
	1453.68	476.181		1453.68	208.52		1453.68	266.229
	1455.25	483.949		1455.25	208.312		1455.25	263.823
	1456.82	466.572		1456.82	206.479		1456.82	261.29
	1458.39	485.961		1458.39	207.949		1458.39	258.198
	1459.95	476.574		1459.95	194.416		1459.95	264.284
	1461.52	474.819		1461.52	202.03		1461.52	264.935
	1463.09	470.263		1463.09	197.411		1463.09	258.107
	1464.66	465.429		1464.66	204.095		1464.66	254.775
	1466.22	481.441		1466.22	201.723		1466.22	267.604
	1467.79	461.568		1467.79	203.906		1467.79	257.063
	1469.36	469.175		1469.36	206.164		1469.36	260.202
	1470.92	470.734		1470.92	200.213		1470.92	261.376
	1472.49	470.867		1472.49	201.912		1472.49	259.523
	1474.05	473.098		1474.05	192.982		1474.05	263.565
	1475.62	466.879		1475.62	195.141		1475.62	263.404
	1477.18	468.156		1477.18	198.598		1477.18	260.058
	1478.75	462.532		1478.75	199.063		1478.75	265.666
	1480.31	469.573		1480.31	191.886		1480.31	259.683
	1481.88	460.929		1481.88	201.56		1481.88	261.946
	1483.44	472.761		1483.44	198.063		1483.44	260.91
	1485	454.936		1485	200.784		1485	260.635
	1486.57	459.815		1486.57	202.592		1486.57	262.433
	1488.13	471.949		1488.13	200.652		1488.13	269.275
	1489.69	459.898		1489.69	201.038		1489.69	257.764
	1491.26	481.087		1491.26	211.184		1491.26	269.054
	1492.82	474.267		1492.82	200.759		1492.82	260.515
	1494.38	475.62		1494.38	198.352		1494.38	265.21
	1495.94	463.325		1495.94	200.072		1495.94	262.56
	1497.5	469.642		1497.5	199.672		1497.5	269.154
	1499.06	469.062		1499.06	200.526		1499.06	267.276
	1500.62	474.809		1500.62	199.592		1500.62	266.418
	1502.18	473.639		1502.18	206.607		1502.18	270.33
	1503.74	477.176		1503.74	201.521		1503.74	267.563
	1505.3	475.698		1505.3	203.07		1505.3	266.485
	1506.86	480.893		1506.86	206.343		1506.86	270.527
	1508.42	475.655		1508.42	204.389		1508.42	269.977
	1509.98	467.577		1509.98	206.13		1509.98	271.146
	1511.54	476.959		1511.54	209.777		1511.54	270.145
	1513.09	488.632		1513.09	211.419		1513.09	266.174
	1514.65	491.577		1514.65	210.777		1514.65	268.456
	1516.21	489.324		1516.21	209.819		1516.21	272.224
	1517.77	485.467		1517.77	217.278		1517.77	274.056
	1519.32	492.004		1519.32	209.034		1519.32	275.624
	1520.88	508.537		1520.88	221.25		1520.88	275.432
	1522.44	490.391		1522.44	208.956		1522.44	272.344
	1523.99	489.603		1523.99	214.307		1523.99	271.021
	1525.55	493.203		1525.55	217.825		1525.55	273.741
	1527.1	501.274		1527.1	218.29		1527.1	276.583
	1528.66	503.695		1528.66	218.328		1528.66	271.412
	1530.21	491.419		1530.21	226.793		1530.21	274.443
	1531.77	512.022		1531.77	222.926		1531.77	278.009
	1533.32	513.956		1533.32	224.184		1533.32	271.299
	1534.88	503.21		1534.88	227.478		1534.88	269.77
	1536.43	509.242		1536.43	235.524		1536.43	274.829
	1537.98	511.329		1537.98	235.005		1537.98	273.286
	1539.54	508.363		1539.54	233.125		1539.54	275.57
	1541.09	497.116		1541.09	229.357		1541.09	276.958
	1542.64	500.409		1542.64	236.291		1542.64	280.822
	1544.19	508.443		1544.19	235.832		1544.19	277.414
	1545.74	510.885		1545.74	241.12		1545.74	275.087
	1547.3	518.814		1547.3	247.391		1547.3	277.451
	1548.85	517.732		1548.85	246.886		1548.85	275.319
	1550.4	520.198		1550.4	248.845		1550.4	272.307
	1551.95	528.881		1551.95	249.825		1551.95	275.767
	1553.5	525.296		1553.5	256.94		1553.5	278.061
	1555.05	512.989		1555.05	257.099		1555.05	280.389
	1556.6	519.683		1556.6	253.716		1556.6	275.58
	1558.15	531.749		1558.15	256.854		1558.15	274.625
	1559.7	518.089		1559.7	260.926		1559.7	265.858
	1561.25	516.712		1561.25	262.671		1561.25	278.863
	1562.8	510.209		1562.8	263.352		1562.8	276.257
	1564.35	517.745		1564.35	258.402		1564.35	274.97
	1565.89	499.095		1565.89	260.88		1565.89	271.861
	1567.44	523.546		1567.44	265.799		1567.44	273.261
	1568.99	519.198		1568.99	272.018		1568.99	263.902
	1570.53	519.415		1570.53	271.473		1570.53	269.996
	1572.08	511.903		1572.08	273.571		1572.08	268.874
	1573.63	514.208		1573.63	275.733		1573.63	267.667
	1575.17	507.106		1575.17	277.976		1575.17	257.95
	1576.72	512.037		1576.72	267.527		1576.72	266.237
	1578.27	496.079		1578.27	274.67		1578.27	256.762
	1579.81	504.967		1579.81	270.273		1579.81	263.578
	1581.36	505.851		1581.36	278.836		1581.36	257.059
	1582.9	496.252		1582.9	280.797		1582.9	262.485
	1584.45	490.778		1584.45	276.934		1584.45	256.677
	1585.99	495.535		1585.99	280.556		1585.99	250.361
	1587.53	492.712		1587.53	281.38		1587.53	254.645
	1589.08	480.102		1589.08	268.171		1589.08	241.851
	1590.62	477.527		1590.62	281.631		1590.62	247.447
	1592.16	479.058		1592.16	278.123		1592.16	247.269
	1593.71	484.152		1593.71	276.323		1593.71	239.622
	1595.25	472.112		1595.25	272.335		1595.25	245.491
	1596.79	469.603		1596.79	273.284		1596.79	234.182
	1598.33	459.572		1598.33	269.215		1598.33	237.696
	1599.87	458.22		1599.87	266.288		1599.87	236.848
	1601.42	457.604		1601.42	261.362		1601.42	234.128
	1602.96	455.82		1602.96	262.808		1602.96	226.581
	1604.5	443.586		1604.5	253.317		1604.5	228.294
	1606.04	432.25		1606.04	251.615		1606.04	221.451
	1607.58	428.918		1607.58	249.246		1607.58	222.819
	1609.12	431.496		1609.12	244.274		1609.12	210.262
	1610.66	423.896		1610.66	236.414		1610.66	211.792
	1612.2	417.494		1612.2	226.685		1612.2	215.421
	1613.74	401.624		1613.74	232.966		1613.74	205.124
	1615.27	401.597		1615.27	220.006		1615.27	204.089
	1616.81	372.623		1616.81	218.789		1616.81	206.453
	1618.35	377.25		1618.35	218.27		1618.35	199.779
	1619.89	393.485		1619.89	209.163		1619.89	189.389
	1621.43	364.088		1621.43	205.861		1621.43	190.556
	1622.96	367.709		1622.96	197.444		1622.96	187.482
	1624.5	364.394		1624.5	192.385		1624.5	176.765
	1626.04	338.482		1626.04	185.52		1626.04	165.787
	1627.57	328.975		1627.57	180.239		1627.57	176.497
	1629.11	344.246		1629.11	179.11		1629.11	166.183
	1630.65	323.475		1630.65	171.085		1630.65	168.914
	1632.18	315.163		1632.18	168.953		1632.18	161.687
	1633.71	322.218		1633.71	162.78		1633.71	160.556
	1635.25	321.457		1635.25	156.453		1635.25	147.874
	1636.78	305.559		1636.78	152.726		1636.78	151.185
	1638.32	306.69		1638.32	151.48		1638.32	145.726
	1639.85	294.863		1639.85	146.589		1639.85	142.174
	1641.39	290.627		1641.39	138.008		1641.39	131.544
	1642.92	281.473		1642.92	135.326		1642.92	132.615
	1644.45	278.627		1644.45	138.765		1644.45	127.382
	1645.99	271.118		1645.99	122.777		1645.99	134.63
	1647.52	265.653		1647.52	126.643		1647.52	120.3
	1649.05	258.513		1649.05	120.237		1649.05	116.151
	1650.58	260.286		1650.58	116.382		1650.58	113.158
	1652.11	251.114		1652.11	115.664		1652.11	106.946
	1653.65	236.148		1653.65	107.56		1653.65	111.189
	1655.18	238.418		1655.18	107.731		1655.18	99.9955
	1656.71	224.364		1656.71	103.368		1656.71	100.58
	1658.24	230.542		1658.24	97.9968		1658.24	96.01
	1659.77	223.669		1659.77	101.693		1659.77	94.5643
	1661.3	224.335		1661.3	94.0683		1661.3	90.0598
	1662.83	221.362		1662.83	91.9792		1662.83	85.5206
	1664.36	220.195		1664.36	88.6967		1664.36	82.7197
	1665.89	227.618		1665.89	88.3345		1665.89	83.41
	1667.41	206.274		1667.41	83.8817		1667.41	78.2324
	1668.94	209.281		1668.94	82.9456		1668.94	79.1541
	1670.47	196.656		1670.47	82.1695		1670.47	69.0649
	1672	195.25		1672	81.4269		1672	73.1284
	1673.53	186.933		1673.53	76.1111		1673.53	65.7205
	1675.05	198.171		1675.05	74.5812		1675.05	61.5996
	1676.58	182.632		1676.58	73.1264		1676.58	66.7328
	1678.11	185.898		1678.11	68.5004		1678.11	63.7493
	1679.64	180.916		1679.64	66.9984		1679.64	58.2553
	1681.16	179.144		1681.16	67.2395		1681.16	54.7762
	1682.69	178.791		1682.69	66.097		1682.69	51.9137
	1684.21	160.549		1684.21	60.5674		1684.21	51.82
	1685.74	163.017		1685.74	64.3167		1685.74	48.1432
	1687.26	170.577		1687.26	57.9061		1687.26	44.449
	1688.79	163.589		1688.79	62.2054		1688.79	48.3414
	1690.31	155.42		1690.31	57.1897		1690.31	47.3214
	1691.84	153.788		1691.84	56.4252		1691.84	42.7581
	1693.36	155.691		1693.36	52.7234		1693.36	40.4362
	1694.88	160.75		1694.88	51.4888		1694.88	38.9451
	1696.41	157.765		1696.41	49.3806		1696.41	37.696
	1697.93	149.536		1697.93	52.1979		1697.93	37.2508
	1699.45	153.774		1699.45	49.3648		1699.45	32.9349
	1700.98	143.734		1700.98	46.0945		1700.98	32.6474
	1702.5	143.681		1702.5	47.7609		1702.5	32.988
	1704.02	142.603		1704.02	46.3684		1704.02	34.0129
	1705.54	139.51		1705.54	45.5863		1705.54	31.6019
	1707.06	135.848		1707.06	43.7822		1707.06	29.9447
	1708.58	135.919		1708.58	42.1184		1708.58	27.9685
	1710.11	133.004		1710.11	40.367		1710.11	29.8376
	1711.63	135.759		1711.63	37.7855		1711.63	27.0263
	1713.14	125.816		1713.14	42.1674		1713.14	23.2357
	1714.67	126.775		1714.67	39.9845		1714.67	24.9338
	1716.18	124.415		1716.18	36.571		1716.18	21.0726
	1717.7	118.985		1717.7	34.9095		1717.7	25.9959
	1719.22	125.893		1719.22	36.0685		1719.22	22.3487
	1720.74	120.065		1720.74	35.572		1720.74	21.0806
	1722.26	115.065		1722.26	33.7884		1722.26	19.4274
	1723.78	116.301		1723.78	31.9751		1723.78	17.4152
	1725.3	116.453		1725.3	31.0446		1725.3	16.3018
	1726.81	119.704		1726.81	29.133		1726.81	19.451
	1728.33	120.77		1728.33	31.4276		1728.33	18.0911
	1729.85	109.791		1729.85	29.8173		1729.85	17.8314
	1731.36	110.018		1731.36	29.1289		1731.36	18.0319
	1732.88	112.107		1732.88	27.6417		1732.88	20.3153
	1734.4	104.624		1734.4	26.659		1734.4	15.4026
	1735.91	107.132		1735.91	24.0284		1735.91	16.8416
	1737.43	108.329		1737.43	27.4836		1737.43	15.8571
	1738.94	102.786		1738.94	22.9086		1738.94	14.6367
	1740.46	102.202		1740.46	23.6895		1740.46	12.9131
	1741.97	100.617		1741.97	22.7332		1741.97	11.2367
	1743.49	97.2347		1743.49	23.4601		1743.49	9.332
	1745	100.331		1745	21.4712		1745	11.1015
	1746.52	94.7174		1746.52	24.4848		1746.52	11.5586
	1748.03	90.2033		1748.03	22.691		1748.03	9.72069
	1749.54	99.2228		1749.54	20.5314		1749.54	11.3542
	1751.06	97.1027		1751.06	19.1463		1751.06	10.7074
	1752.57	103.25		1752.57	18.7861		1752.57	11.968
	1754.08	101.364		1754.08	15.9411		1754.08	9.66597
	1755.59	89.3918		1755.59	19.7881		1755.59	10.5541
	1757.11	101.786		1757.11	18.471		1757.11	8.60095
	1758.62	89.8394		1758.62	18.3693		1758.62	10.5404
	1760.13	94.1667		1760.13	20.3815		1760.13	12.6553
	1761.64	95.1962		1761.64	18.878		1761.64	7.55623
	1763.15	101.519		1763.15	16.6861		1763.15	9.22276
	1764.66	105.587		1764.66	15.762		1764.66	8.44128
	1766.17	105.869		1766.17	18.1479		1766.17	7.95799
	1767.68	97.5473		1767.68	16.4288		1767.68	7.2588
	1769.19	91.0067		1769.19	19.8355		1769.19	5.799
	1770.7	95.1047		1770.7	18.7709		1770.7	6.22365
	1772.21	98.2966		1772.21	18.2067		1772.21	4.93413
	1773.72	99.933		1773.72	14.3668		1773.72	5.6076
	1775.23	91.046		1775.23	15.3801		1775.23	4.88202
	1776.73	99.314		1776.73	15.3911		1776.73	7.54999
	1778.24	99.3543		1778.24	15.0968		1778.24	6.83456
	1779.75	108.191		1779.75	15.6936		1779.75	5.8194
	1781.26	101.578		1781.26	13.9158		1781.26	6.52773
	1782.77	95.3595		1782.77	15.4887		1782.77	4.25258
	1784.27	100.133		1784.27	15.7103		1784.27	3.48158
	1785.78	99.5273		1785.78	13.0546		1785.78	7.39917
	1787.28	102.348		1787.28	12.3616		1787.28	5.11134
	1788.79	111.046		1788.79	14.3595		1788.79	6.13901
	1790.3	108.989		1790.3	14.6018		1790.3	4.20508
	1791.8	97.4173		1791.8	12.7118		1791.8	2.60641
	1793.31	103.466		1793.31	11.4306		1793.31	7.79063
	1794.81	104.955		1794.81	14.5681		1794.81	6.07935
	1796.32	100.299		1796.32	10.0069		1796.32	5.04996
	1797.82	108.413		1797.82	10.6802		1797.82	4.84615
	1799.32	111.898		1799.32	16.7801		1799.32	6.80557
	1799.39	112.199		1799.39	17.0747		1799.39	6.90414
	1800.9	108.601		1800.9	13.9742		1800.9	3.72984
	1802.41	115.137		1802.41	12.062		1802.41	7.39615
	1803.92	105.153		1803.92	9.74381		1803.92	4.23279
	1805.42	112.989		1805.42	12.2415		1805.42	1.98122
	1806.93	107.468		1806.93	12.4035		1806.93	8.51094
	1808.44	103.606		1808.44	10.9696		1808.44	-0.82141
	1809.95	106.571		1809.95	11.4432		1809.95	3.64574
	1811.46	100.136		1811.46	8.2102		1811.46	3.78081
	1812.97	99.9364		1812.97	9.77036		1812.97	7.82077
	1814.48	107.916		1814.48	9.28679		1814.48	6.25327
	1815.99	95.5302		1815.99	5.89113		1815.99	3.30968
	1817.49	94.5175		1817.49	9.94974		1817.49	2.20729
	1819	105.023		1819	8.17144		1819	10.0052
	1820.51	105.944		1820.51	10.3827		1820.51	3.19804
	1822.01	113.282		1822.01	7.55084		1822.01	1.35136
	1823.52	103.55		1823.52	10.6003		1823.52	0.20953
	1825.02	94.5623		1825.02	11.8029		1825.02	6.12413
	1826.53	107.08		1826.53	12.9875		1826.53	5.67975
	1828.04	84.1694		1828.04	10.81		1828.04	0.96222
	1829.54	92.1152		1829.54	8.12862		1829.54	-1.27226
	1831.04	104.552		1831.04	8.05701		1831.04	3.92618
	1832.55	96.8378		1832.55	12.2805		1832.55	1.17375
	1834.05	102.93		1834.05	8.51155		1834.05	3.72334
	1835.56	94.6483		1835.56	9.00205		1835.56	5.95804
	1837.06	96.3055		1837.06	5.14143		1837.06	2.13353
	1838.57	97.7868		1838.57	7.42506		1838.57	3.01199
	1840.07	93.6445		1840.07	5.80487		1840.07	1.03955
	1841.57	85.807		1841.57	10.1171		1841.57	1.20412
	1843.07	94.9964		1843.07	8.68174		1843.07	1.92052
	1844.57	90.3401		1844.57	8.15794		1844.57	-1.70802
	1846.08	99.8264		1846.08	6.94547		1846.08	5.15141
	1847.58	92.8898		1847.58	6.47803		1847.58	-0.28586
	1849.08	90.1487		1849.08	8.99317		1849.08	2.3817
	1850.58	96.1269		1850.58	7.90685		1850.58	5.51938
	1852.08	96.8459		1852.08	7.97231		1852.08	2.42358
	1853.58	94.3294		1853.58	7.75613		1853.58	1.54469
	1855.08	101.36		1855.08	12.0041		1855.08	0.26726
	1856.58	88.5592		1856.58	6.13457		1856.58	1.75043
	1858.08	75.2055		1858.08	7.88014		1858.08	0.73271
	1859.58	77.707		1859.58	4.36529		1859.58	4.41739
	1861.08	75.2813		1861.08	8.95664		1861.08	5.18982
	1862.58	90.3658		1862.58	6.33231		1862.58	1.23642
	1864.08	86.3477		1864.08	8.54603		1864.08	-2.96777
	1865.58	87.0437		1865.58	4.24561		1865.58	1.20045
	1867.08	71.6022		1867.08	4.13665		1867.08	2.77048
	1868.57	75.4491		1868.57	6.63022		1868.57	-1.65033
	1870.07	90.0808		1870.07	4.02608		1870.07	0.41008
	1871.57	77.3568		1871.57	8.26852		1871.57	1.11681
	1873.07	74.8552		1873.07	7.40466		1873.07	3.19551
	1874.56	83.621		1874.56	3.93839		1874.56	3.81609
	1876.06	83.3058		1876.06	9.25278		1876.06	-1.75633
	1877.56	96.334		1877.56	5.16097		1877.56	-1.89117
	1879.05	78.8132		1879.05	1.60514		1879.05	-1.89066
	1880.55	68.7912		1880.55	4.59687		1880.55	0.79938
	1882.04	80.9157		1882.04	5.01837		1882.04	3.86034
	1883.54	81.5753		1883.54	1.7444		1883.54	1.17569
	1885.03	74.0522		1885.03	8.93133		1885.03	-0.21434
	1886.53	72.3515		1886.53	5.79309		1886.53	3.60471
	1888.02	76.8598		1888.02	4.30379		1888.02	0.03845
	1889.52	75.191		1889.52	9.64493		1889.52	2.67696
	1891.01	86.7372		1891.01	6.63828		1891.01	0.38974
	1892.5	76.5756		1892.5	4.42275		1892.5	1.41684
	1893.99	84.7935		1893.99	-0.89925		1893.99	-0.28717
	1895.49	69.1624		1895.49	5.2508		1895.49	2.94609
	1896.98	72.765		1896.98	4.87099		1896.98	1.54245
	1898.47	92.9692		1898.47	3.4846		1898.47	-0.74129
	1899.96	89.6031		1899.96	9.35026		1899.96	3.60094
	1901.46	74.2489		1901.46	2.20283		1901.46	3.68217
	1902.95	84.9817		1902.95	3.45449		1902.95	0.66686
	1904.44	80.9868		1904.44	6.98125		1904.44	-2.29942
	1905.93	80.8812		1905.93	2.06215		1905.93	1.26303
	1907.42	88.1317		1907.42	2.52666		1907.42	-2.25163
	1908.91	76.8829		1908.91	0.87873		1908.91	-0.02666
	1910.4	65.4703		1910.4	1.84312		1910.4	2.06746
	1911.89	85.1715		1911.89	4.29933		1911.89	3.66023
	1913.38	75.5027		1913.38	4.27691		1913.38	1.534
	1914.87	79.7687		1914.87	5.2821		1914.87	-1.29785
	1916.36	77.0057		1916.36	1.35505		1916.36	1.03789
	1917.85	96.94		1917.85	0.71661		1917.85	-1.04102
	1919.34	90.688		1919.34	4.36353		1919.34	-2.3229
	1920.82	65.8089		1920.82	1.7804		1920.82	3.16466
	1922.31	82.5371		1922.31	3.93649		1922.31	0.12988
	1923.8	90.2315		1923.8	0.17567		1923.8	-0.43735
	1925.29	77.3007		1925.29	1.66778		1925.29	1.73918
	1926.77	73.5072		1926.77	3.42458		1926.77	-1.72638
	1928.26	86.9305		1928.26	4.20856		1928.26	-1.25818
	1929.75	82.0183		1929.75	5.78928		1929.75	-1.75156
	1931.23	83.5346		1931.23	2.34964		1931.23	3.48695
	1932.72	88.6454		1932.72	1.45471		1932.72	1.93518
	1934.21	84.8416		1934.21	2.86211		1934.21	-0.61797
	1935.69	85.3744		1935.69	3.39744		1935.69	-0.10819
	1937.18	84.0973		1937.18	4.84025		1937.18	0.03249
	1938.66	81.3797		1938.66	3.86356		1938.66	-3.27796
	1940.15	83.5509		1940.15	3.27941		1940.15	-1.18817
	1941.63	84.0847		1941.63	1.54284		1941.63	4.6769
	1943.11	84.3167		1943.11	2.52246		1943.11	2.16951
	1944.6	59.1512		1944.6	2.07461		1944.6	1.19949
	1946.08	89.4849		1946.08	0.56718		1946.08	1.90096
	1947.56	87.2584		1947.56	3.35265		1947.56	0.49368
	1949.05	86.46		1949.05	4.70039		1949.05	-1.1994
	1950.53	88.2162		1950.53	5.5235		1950.53	-0.67328
	1952.01	78.0873		1952.01	6.48212		1952.01	-3.31364
	1953.49	79.0856		1953.49	5.20187		1953.49	3.56946
	1954.98	82.2188		1954.98	4.05862		1954.98	-1.44173
	1956.46	72.868		1956.46	-0.14306		1956.46	1.52606
	1957.94	82.389		1957.94	4.85881		1957.94	0.24519
	1959.42	75.4489		1959.42	3.05119		1959.42	4.04982
	1960.9	81.2641		1960.9	4.45124		1960.9	-4.24541
	1962.38	85.1717		1962.38	1.11904		1962.38	0.2101
	1963.86	86.5132		1963.86	6.67773		1963.86	2.76501
	1965.34	72.125		1965.34	1.10178		1965.34	2.84543
	1966.82	78.603		1966.82	6.34523		1966.82	-0.3864
	1968.3	75.5814		1968.3	3.81907		1968.3	-1.47992
	1969.78	78.5691		1969.78	6.47318		1969.78	0.83756
	1971.26	69.0501		1971.26	1.08282		1971.26	0.3141
	1972.74	74.743		1972.74	-1.57417		1972.74	2.96179
	1974.22	73.7956		1974.22	4.54951		1974.22	-1.12236
	1975.69	64.3974		1975.69	4.05925		1975.69	2.72995
	1977.17	76.594		1977.17	0.63053		1977.17	-3.52695
	1978.65	78.6623		1978.65	0.32762		1978.65	2.02426
	1980.13	69.7188		1980.13	2.33115		1980.13	-2.0096
	1981.6	66.7777		1981.6	0.56126		1981.6	2.88612
	1983.08	61.4135		1983.08	1.66489		1983.08	-0.55315
	1984.56	64.1318		1984.56	4.28284		1984.56	0.97684
	1986.03	72.9806		1986.03	2.90709		1986.03	4.32542
	1987.51	65.6144		1987.51	1.13675		1987.51	0.78729
	1988.98	57.867		1988.98	5.59515		1988.98	-1.64176
	1990.46	58.153		1990.46	0.89821		1990.46	0.60324
	1991.93	68.7635		1991.93	3.63238		1991.93	-3.56911
	1993.41	45.7061		1993.41	0.65375		1993.41	-3.36585
	1994.88	60.1732		1994.88	2.62096		1994.88	-3.34074
	1996.36	63.897		1996.36	3.73612		1996.36	-2.78917
	1997.83	60.0387		1997.83	1.39285		1997.83	1.87836
	1999.31	51.7288		1999.31	-3.56268		1999.31	2.81223
	2000.78	48.9116		2000.78	1.52039		2000.78	-0.38007
	2002.25	44.9286		2002.25	1.91882		2002.25	-0.966
	2003.72	56.351		2003.72	2.43374		2003.72	-0.75325
	2005.2	50.4057		2005.2	1.13683		2005.2	-1.40431
	2006.67	37.071		2006.67	6.89313		2006.67	0.62116
	2008.14	52.3611		2008.14	3.33903		2008.14	4.35703
	2009.61	45.3782		2009.61	1.81767		2009.61	-0.62947
	2011.08	48.5215		2011.08	2.1925		2011.08	-2.61927
	2012.56	48.3655		2012.56	0.14764		2012.56	-0.94995
	2014.03	43.2479		2014.03	4.30673		2014.03	-2.49828
	2015.5	49.1404		2015.5	-2.39846		2015.5	1.73795
	2016.97	44.0254		2016.97	0.29626		2016.97	-2.18703
	2018.44	47.2003		2018.44	-0.61076		2018.44	0.32192
	2019.91	44.0051		2019.91	2.49082		2019.91	-0.48772
	2021.38	40.3183		2021.38	-0.91116		2021.38	-0.21385
	2022.85	35.0866		2022.85	-0.32282		2022.85	2.18135
	2024.32	47.5395		2024.32	2.36167		2024.32	-4.44118
	2025.78	32.7049		2025.78	-0.13749		2025.78	-0.91975
	2027.25	51.4391		2027.25	-0.80867		2027.25	-0.73677
	2028.72	40.2934		2028.72	2.32282		2028.72	-0.68846
	2030.19	40.9906		2030.19	0.75591		2030.19	-2.70007
	2031.66	47.3134		2031.66	2.49351		2031.66	0.95323
	2033.13	31.3752		2033.13	0.08337		2033.13	-3.44698
	2034.59	50.6319		2034.59	1.32513		2034.59	0.36156
	2036.06	55.4635		2036.06	1.25761		2036.06	-0.52307
	2037.52	47.1951		2037.52	-0.62246		2037.52	2.99521
	2038.99	50.7779		2038.99	-1.57456		2038.99	-4.2001
	2040.46	52.3683		2040.46	2.02042		2040.46	-1.14308
	2041.92	55.9738		2041.92	1.38407		2041.92	2.97548
	2043.39	46.2005		2043.39	0.64422		2043.39	2.483
	2044.85	48.0856		2044.85	-2.90721		2044.85	-2.74504
	2046.32	43.5504		2046.32	-3.6141		2046.32	2.84729
	2047.78	54.768		2047.78	0.05389		2047.78	-5.0475
	2049.25	38.7594		2049.25	1.02187		2049.25	1.44734
	2050.71	49.5572		2050.71	-1.73515		2050.71	-1.56422
	2052.18	51.6301		2052.18	1.15427		2052.18	-1.23712
	2053.64	45.992		2053.64	1.23026		2053.64	-1.92332
	2055.1	46.3551		2055.1	2.73599		2055.1	2.1581
	2056.57	51.4018		2056.57	0.2983		2056.57	-0.89908
	2058.03	48.1204		2058.03	1.09778		2058.03	-3.52895
	2059.49	51.141		2059.49	-0.37514		2059.49	-1.24216
	2060.96	60.8581		2060.96	3.44841		2060.96	-1.34586
	2062.42	68.7643		2062.42	1.01211		2062.42	-1.53901
	2063.88	52.8866		2063.88	0.26662		2063.88	1.64651
	2065.34	59.2039		2065.34	0.56699		2065.34	4.34842
	2066.8	60.3647		2066.8	2.3008		2066.8	1.38667
	2068.26	56.4551		2068.26	-0.35302		2068.26	-1.57445
	2069.72	53.9453		2069.72	1.01615		2069.72	-1.67896
	2071.18	68.9977		2071.18	0.45243		2071.18	1.09387
	2072.65	60.6587		2072.65	1.7237		2072.65	-3.66736
	2074.1	50.0306		2074.1	-0.38822		2074.1	-2.29659
	2075.56	57.6543		2075.56	0.51114		2075.56	0.92577
	2077.02	52.0279		2077.02	-1.07146		2077.02	-1.60355
	2078.48	64.9596		2078.48	-0.80579		2078.48	0.08569
	2079.94	55.0036		2079.94	0.66489		2079.94	-2.16125
	2081.4	59.4474		2081.4	0.16869		2081.4	-6.79171
	2082.86	75.8706		2082.86	1.27522		2082.86	-0.80031
	2084.32	63.1348		2084.32	0.26184		2084.32	-5.16702
	2085.77	55.7407		2085.77	2.46082		2085.77	2.493
	2087.23	58.9322		2087.23	-1.6362		2087.23	0.2679
	2088.69	53.7222		2088.69	0.56774		2088.69	-1.97989
	2090.15	62.0136		2090.15	5.75044		2090.15	-0.74062
	2091.6	45.4443		2091.6	3.76938		2091.6	1.03883
	2093.06	50.0175		2093.06	0.41687		2093.06	2.55992
	2094.52	47.5025		2094.52	3.60614		2094.52	-0.4006
	2095.97	53.6092		2095.97	-1.80065		2095.97	-1.30972
	2097.43	57.3457		2097.43	2.79634		2097.43	-1.39333
	2098.88	66.1332		2098.88	0.65848		2098.88	1.41071
	2100.34	45.8443		2100.34	2.64085		2100.34	0.05766
	2101.79	56.8241		2101.79	-1.21873		2101.79	1.58202
	2103.25	47.3618		2103.25	1.42823		2103.25	3.65214
	2104.7	42.8743		2104.7	-1.63509		2104.7	0.42761
	2106.16	57.7117		2106.16	-0.36016		2106.16	-2.93831
	2107.61	53.7943		2107.61	1.21492		2107.61	-0.68956
	2109.06	46.6058		2109.06	-0.03242		2109.06	-1.96764
	2110.52	49.2043		2110.52	1.07331		2110.52	1.07368
	2111.97	37.3138		2111.97	-0.84518		2111.97	0.09147
	2113.42	40.8563		2113.42	-2.52362		2113.42	2.32137
	2114.87	38.9518		2114.87	-2.50689		2114.87	2.7042
	2116.33	50.4447		2116.33	-1.76424		2116.33	-0.59563
	2117.78	59.0807		2117.78	0.55916		2117.78	0.52646
	2119.23	34.7486		2119.23	-1.12193		2119.23	-1.22012
	2120.68	39.0083		2120.68	-0.25314		2120.68	-0.85342
	2122.13	29.8698		2122.13	2.46312		2122.13	-0.08062
	2123.58	28.7352		2123.58	1.0089		2123.58	1.2505
	2125.04	29.1469		2125.04	2.41006		2125.04	-2.89796
	2126.49	33.4744		2126.49	-0.95694		2126.49	-0.61017
	2127.94	31.3612		2127.94	-0.89676		2127.94	1.93925
	2129.39	14.2924		2129.39	1.45773		2129.39	-0.85141
	2130.83	28.9615		2130.83	0.36061		2130.83	-2.34232
	2132.28	21.2407		2132.28	-1.73938		2132.28	-1.80575
	2133.73	41.0351		2133.73	-3.41253		2133.73	-4.01478
	2135.18	43.1454		2135.18	-1.93142		2135.18	0.24413
	2136.63	29.2762		2136.63	-1.34936		2136.63	-3.3362
	2138.08	31.5528		2138.08	1.35729		2138.08	-4.0808
	2139.53	34.5019		2139.53	-3.33761		2139.53	0.31333
	2140.97	33.1121		2140.97	2.88617		2140.97	-2.12315
	2142.42	13.2939		2142.42	0.57871		2142.42	-2.28713
	2143.87	20.7375		2143.87	2.00433		2143.87	0.8426
	2145.32	32.8712		2145.32	0.28204		2145.32	-1.90207
	2146.76	23.8354		2146.76	-1.27426		2146.76	-0.89208
	2148.21	30.2466		2148.21	0.18789		2148.21	-2.44603
	2149.66	29.0119		2149.66	2.49881		2149.66	-0.85922
	2151.1	20.9993		2151.1	-1.49496		2151.1	-0.58603
	2152.55	29.936		2152.55	1.61862		2152.55	-1.77486
	2153.99	22.566		2153.99	3.40926		2153.99	5.38863
	2155.44	28.7832		2155.44	1.47179		2155.44	1.41491
	2156.88	26.7625		2156.88	-0.62373		2156.88	-0.59234
	2158.33	15.983		2158.33	2.21564		2158.33	1.90718
	2159.77	25.6591		2159.77	1.38028		2159.77	-0.53268
	2161.21	31.3406		2161.21	1.4029		2161.21	1.8271
	2162.66	20.2377		2162.66	-0.79813		2162.66	-1.96362
	2164.1	18.969		2164.1	3.72927		2164.1	0.2869
	2165.54	10.4935		2165.54	-0.54157		2165.54	-1.37128
	2166.99	6.41025		2166.99	-2.29877		2166.99	-0.94735
	2168.43	18.6786		2168.43	-1.28905		2168.43	-1.37849
	2169.87	29.5963		2169.87	-2.65269		2169.87	-2.79697
	2171.32	15.5071		2171.32	-0.84594		2171.32	-0.35792
	2172.76	8.91415		2172.76	-2.21462		2172.76	-1.78593
	2174.2	28.9236		2174.2	-0.13807		2174.2	-1.13811
	2175.64	17.3371		2175.64	-0.25118		2175.64	-5.40651
	2177.08	22.2947		2177.08	0.46463		2177.08	3.60163
	2178.52	7.21579		2178.52	0.49663		2178.52	0.03644
	2179.96	16.1335		2179.96	1.46787		2179.96	1.36488
	2181.4	20.4503		2181.4	-0.5669		2181.4	0.62788
	2182.84	10.2186		2182.84	1.44376		2182.84	3.9233
	2184.28	25.36		2184.28	1.42141		2184.28	-3.03793
	2185.72	4.03902		2185.72	-5.0219		2185.72	-3.61311
	2187.16	14.6739		2187.16	-0.1201		2187.16	0.04225
	2188.6	14.8858		2188.6	-5.74496		2188.6	-2.92259
	2190.04	7.57614		2190.04	-1.0394		2190.04	-1.44022
	2191.48	12.0817		2191.48	-0.10475		2191.48	-3.05892
	2192.92	7.18835		2192.92	0.1311		2192.92	1.68906
	2194.35	19.6684		2194.35	-4.16571		2194.35	-0.90775
	2195.79	18.9363		2195.79	-0.99768		2195.79	0.50365
	2197.23	33.4476		2197.23	0.19296		2197.23	-3.49963
	2198.67	25.4243		2198.67	-2.58038		2198.67	2.06714
	2200.1	28.1837		2200.1	-1.10792		2200.1	1.53701
	2201.54	31.0719		2201.54	-5.71977		2201.54	4.57786
	2202.98	20.8456		2202.98	0.38326		2202.98	3.92597
	2204.41	24.4539		2204.41	-3.53233		2204.41	1.98344
	2205.85	8.43391		2205.85	-0.56071		2205.85	3.76981
	2207.28	6.51608		2207.28	-2.84152		2207.28	0.18096
	2208.72	21.908		2208.72	-5.36845		2208.72	4.39
	2210.15	18.9972		2210.15	-1.55758		2210.15	3.08196
	2211.59	22.1819		2211.59	0.42333		2211.59	5.61519
	2213.02	25.1512		2213.02	-2.1916		2213.02	1.05421
	2214.46	24.303		2214.46	-0.44524		2214.46	6.26306
	2215.89	26.2653		2215.89	1.30622		2215.89	0.66546
	2217.33	34.0318		2217.33	-1.69136		2217.33	5.75085
	2218.76	31.7313		2218.76	1.91706		2218.76	3.19508
	2220.19	30.135		2220.19	-2.63235		2220.19	4.90096
	2221.63	22.7037		2221.63	-0.53154		2221.63	6.5408
	2223.06	31.8251		2223.06	-4.73577		2223.06	2.81968
	2224.49	31.1334		2224.49	-1.35493		2224.49	3.90947
	2225.92	30.9484		2225.92	-0.74426		2225.92	4.75113
	2227.35	25.4855		2227.35	-0.6711		2227.35	3.58675
	2228.79	24.2732		2228.79	0.05832		2228.79	6.00931
	2230.22	10.6347		2230.22	-3.63737		2230.22	1.59999
	2231.65	34.8378		2231.65	0.02496		2231.65	3.33627
	2233.08	18.8998		2233.08	-1.94794		2233.08	4.13265
	2234.51	31.5607		2234.51	-1.91026		2234.51	1.96721
	2235.94	29.7378		2235.94	-0.52011		2235.94	1.82172
	2237.37	14.0873		2237.37	-1.95378		2237.37	1.95786
	2238.8	34.035		2238.8	-0.26219		2238.8	-2.35384
	2240.23	16.1894		2240.23	-2.20448		2240.23	1.08418
	2241.66	14.6996		2241.66	0.50645		2241.66	2.40742
	2243.09	20.3424		2243.09	0.54375		2243.09	3.10997
	2244.52	20.3755		2244.52	1.16491		2244.52	0.84833
	2245.95	20.6646		2245.95	-2.46279		2245.95	1.3356
	2247.37	18.0657		2247.37	0.48566		2247.37	-0.82819
	2248.8	13.257		2248.8	-0.4724		2248.8	2.33097
	2250.23	16.3541		2250.23	-1.62328		2250.23	-0.24741
	2251.66	22.4237		2251.66	-3.07952		2251.66	-0.78005
	2253.09	11.9297		2253.09	1.88343		2253.09	-1.57767
	2254.51	22.4434		2254.51	1.59418		2254.51	-1.35722
	2255.94	21.1276		2255.94	0.77126		2255.94	-0.1178
	2257.37	5.88245		2257.37	1.06905		2257.37	0.14497
	2258.79	15.5176		2258.79	-0.49107		2258.79	-2.44492
	2260.22	12.8543		2260.22	1.58665		2260.22	-2.68314
	2261.64	18.2777		2261.64	5.36404		2261.64	1.74058
	2263.07	15.5188		2263.07	-0.34316		2263.07	-2.31854
	2264.49	24.2838		2264.49	0.78465		2264.49	3.60788
	2265.92	13.1777		2265.92	-0.50243		2265.92	-0.71067
	2267.34	-3.6777		2267.34	-2.96523		2267.34	2.36922
	2268.77	12.1317		2268.77	-0.30888		2268.77	-3.49263
	2270.19	7.81274		2270.19	0.88873		2270.19	5.69142
	2271.62	4.32356		2271.62	1.65688		2271.62	1.64428
	2273.04	3.24313		2273.04	4.33113		2273.04	2.52446
	2274.46	4.33144		2274.46	-0.19672		2274.46	-3.07443
	2275.89	1.28047		2275.89	-2.41737		2275.89	-0.56073
	2277.31	13.9989		2277.31	1.29884		2277.31	-0.24565
	2278.73	8.84859		2278.73	-0.1134		2278.73	0.02096
	2280.16	13.6359		2280.16	1.93679		2280.16	0.67701
	2281.58	-3.22241		2281.58	1.62388		2281.58	2.61518
	2283	13.3739		2283	3.34259		2283	-3.07948
	2284.42	6.41629		2284.42	0.94773		2284.42	-1.1797
	2285.84	7.86531		2285.84	-1.16656		2285.84	3.94052
	2287.26	5.38591		2287.26	2.29839		2287.26	1.29156
	2288.68	13.1124		2288.68	4.17394		2288.68	-0.89584
	2290.1	-1.47746		2290.1	2.55362		2290.1	0.33679
	2291.52	5.66971		2291.52	3.31219		2291.52	2.19377
	2292.94	3.07126		2292.94	1.85565		2292.94	3.90676
	2294.36	3.22972		2294.36	0.80583		2294.36	4.991
	2295.78	15.5706		2295.78	-1.77852		2295.78	3.34441
	2297.2	10.0293		2297.2	1.06126		2297.2	2.95911
	2298.62	5.22032		2298.62	3.41473		2298.62	0.88999
	2300.04	5.16867		2300.04	6.03595		2300.04	1.30452
	2301.46	-10.667		2301.46	0.65662		2301.46	2.1497
	2302.88	-10.4893		2302.88	-1.01829		2302.88	-0.10706
	2304.29	6.61234		2304.29	2.48803		2304.29	1.78555
	2305.71	-3.60355		2305.71	3.77806		2305.71	3.82746
	2307.13	-10.1748		2307.13	1.22227		2307.13	-0.63642
	2308.55	-12.2128		2308.55	1.17327		2308.55	3.01555
	2309.97	-10.931		2309.97	3.7868		2309.97	-1.736
	2311.38	-5.03082		2311.38	5.6804		2311.38	1.35617
	2312.8	2.05516		2312.8	3.75437		2312.8	4.17139
	2314.21	7.58		2314.21	2.70528		2314.21	0.19223
	2315.63	13.762		2315.63	-1.32653		2315.63	-0.1441
	2317.05	-0.13252		2317.05	3.43751		2317.05	1.52388
	2318.46	-1.54642		2318.46	1.98093		2318.46	4.32232
	2319.88	-11.426		2319.88	2.72126		2319.88	2.40189
	2321.29	-7.58795		2321.29	3.17133		2321.29	4.30591
	2322.71	3.01355		2322.71	5.23472		2322.71	3.13409
	2324.12	-14.1004		2324.12	3.33926		2324.12	1.22846
	2325.53	-3.75357		2325.53	5.53391		2325.53	1.3674
	2326.95	2.70479		2326.95	1.45882		2326.95	3.11981
	2328.36	-3.76483		2328.36	6.29944		2328.36	2.12446
	2329.78	5.79884		2329.78	5.61501		2329.78	3.7701
	2331.19	-1.14249		2331.19	2.74543		2331.19	4.2423
	2332.6	-7.2299		2332.6	2.31931		2332.6	-2.44164
	2334.01	-2.73383		2334.01	1.27072		2334.01	6.49455
	2335.43	4.88997		2335.43	6.26917		2335.43	8.26768
	2336.84	0.57401		2336.84	0.84817		2336.84	5.26141
	2338.25	-10.8827		2338.25	4.67074		2338.25	1.40916
	2339.66	-16.2526		2339.66	3.73506		2339.66	5.76453
	2341.07	-2.51057		2341.07	0.94076		2341.07	0.06577
	2342.48	-14.6128		2342.48	-1.4018		2342.48	0.12878
	2343.9	-14.3026		2343.9	0.28571		2343.9	3.7905
	2345.31	0.34564		2345.31	4.27084		2345.31	4.47206
	2346.72	-0.06241		2346.72	0.27613		2346.72	0.88928
	2348.12	2.44949		2348.12	3.96651		2348.12	2.14423
	2349.53	-13.0497		2349.53	-1.16901		2349.53	5.22709
	2350.94	3.36327		2350.94	3.7733		2350.94	2.76761
	2352.35	-2.71564		2352.35	6.29977		2352.35	2.72969
	2353.76	-1.65321		2353.76	2.32423		2353.76	6.23151
	2355.17	7.2477		2355.17	1.03581		2355.17	0.82715
	2356.58	-3.64658		2356.58	3.39491		2356.58	3.86742
	2357.99	-5.45094		2357.99	2.34956		2357.99	3.77588
	2359.4	-3.85596		2359.4	6.346		2359.4	4.9326
	2360.8	-0.91164		2360.8	3.75751		2360.8	6.23664
	2362.21	-9.26805		2362.21	4.14307		2362.21	6.45698
	2363.62	2.89391		2363.62	3.45115		2363.62	1.98358
	2365.03	5.02089		2365.03	1.11832		2365.03	2.85538
	2366.43	-2.55132		2366.43	2.13746		2366.43	3.17496
	2367.84	6.22588		2367.84	5.08033		2367.84	3.60567
	2369.25	-6.58133		2369.25	3.12318		2369.25	8.02472
	2370.65	-5.60747		2370.65	4.90364		2370.65	2.1524
	2372.06	4.71916		2372.06	0.60748		2372.06	3.80204
	2373.46	7.85983		2373.46	-1.14574		2373.46	4.94982
	2374.87	-5.92455		2374.87	5.70982		2374.87	2.68447
	2376.27	-0.46759		2376.27	6.75544		2376.27	3.04942
	2377.68	-1.13565		2377.68	0.17386		2377.68	6.96389
	2379.08	5.91205		2379.08	1.70118		2379.08	4.33578
	2380.49	6.75101		2380.49	4.57468		2380.49	7.4635
	2381.89	-2.89087		2381.89	5.7865		2381.89	7.82832
	2383.29	11.7687		2383.29	4.39894		2383.29	8.89339
	2384.7	-8.11191		2384.7	3.16965		2384.7	3.39922
	2386.1	0.86693		2386.1	5.93327		2386.1	4.65152
	2387.5	-1.57214		2387.5	3.10609		2387.5	6.34005
	2388.91	0.86194		2388.91	1.39875		2388.91	3.13321
	2390.31	4.12047		2390.31	1.34688		2390.31	6.23258
	2391.71	1.395		2391.71	3.75559		2391.71	6.19154
	2393.11	-1.65283		2393.11	3.29059		2393.11	5.87099
	2394.51	9.69736		2394.51	4.59292		2394.51	6.22473
	2395.92	4.10126		2395.92	-0.51565		2395.92	5.75638
	2397.32	-0.38707		2397.32	4.19087		2397.32	5.01756
	2398.72	-6.84148		2398.72	4.5423		2398.72	4.28849
	2400.12	7.56361		2400.12	4.09393		2400.12	13.6515
	2401.52	5.35472		2401.52	5.57695		2401.52	4.94838
	2402.92	9.25429		2402.92	2.32314		2402.92	9.06902
	2404.32	7.12688		2404.32	4.65801		2404.32	6.53421
	2405.72	2.95525		2405.72	4.25749		2405.72	4.2535
	2407.12	-0.26064		2407.12	4.23835		2407.12	4.79725
	2408.52	4.89694		2408.52	6.64799		2408.52	5.72387
	2409.92	10.3251		2409.92	7.15222		2409.92	7.60194
	2411.31	0.67346		2411.31	5.9041		2411.31	8.00243
	2412.71	2.69466		2412.71	7.93044		2412.71	9.36906
	2414.11	18.1299		2414.11	4.92351		2414.11	10.3224
	2415.51	8.96121		2415.51	6.38754		2415.51	7.9963
	2416.91	2.99185		2416.91	9.06618		2416.91	10.0094
	2418.3	3.66649		2418.3	7.13945		2418.3	7.69223
	2419.7	7.05226		2419.7	7.00584		2419.7	7.71819
	2421.1	8.39909		2421.1	5.26988		2421.1	3.97557
	2422.49	1.21153		2422.49	6.40228		2422.49	7.8593
	2423.89	6.57967		2423.89	6.18203		2423.89	8.89895
	2425.29	5.15765		2425.29	5.41805		2425.29	6.94809
	2426.68	13.0818		2426.68	7.37061		2426.68	11.3854
	2428.08	11.8945		2428.08	4.68311		2428.08	7.50571
	2429.47	13.3129		2429.47	9.72849		2429.47	7.67621
	2430.87	19.2135		2430.87	3.99229		2430.87	12.0299
	2432.26	10.683		2432.26	10.2174		2432.26	12.0091
	2433.66	6.91434		2433.66	4.61937		2433.66	9.28533
	2435.05	12.791		2435.05	6.81544		2435.05	9.87761
	2436.45	5.26025		2436.45	9.1977		2436.45	10.6676
	2437.84	10.9503		2437.84	6.29997		2437.84	9.86158
	2439.24	21.7528		2439.24	9.66208		2439.24	10.6802
	2440.63	17.5301		2440.63	9.98135		2440.63	11.3067
	2442.02	10.7181		2442.02	3.96912		2442.02	14.864
	2443.41	14.9288		2443.41	7.4754		2443.41	7.60703
	2444.81	8.37802		2444.81	8.13155		2444.81	12.0973
	2446.2	13.0943		2446.2	8.02094		2446.2	11.3349
	2447.59	10.2746		2447.59	7.55354		2447.59	14.3227
	2448.98	7.79269		2448.98	9.15525		2448.98	9.42133
	2450.38	16.4896		2450.38	6.77896		2450.38	12.8285
	2451.77	27.7627		2451.77	11.4796		2451.77	8.40489
	2453.16	16.8487		2453.16	6.45354		2453.16	8.607
	2454.55	29.532		2454.55	9.91518		2454.55	16.6179
	2455.94	18.9897		2455.94	11.0707		2455.94	10.1465
	2457.33	19.8878		2457.33	8.53709		2457.33	11.6241
	2458.72	16.439		2458.72	7.63533		2458.72	14.7354
	2460.11	19.7761		2460.11	9.59137		2460.11	13.2973
	2461.5	11.5574		2461.5	8.65016		2461.5	11.4239
	2462.89	15.0699		2462.89	6.05652		2462.89	9.95354
	2464.28	5.60638		2464.28	5.66254		2464.28	8.9013
	2465.67	11.0945		2465.67	8.02659		2465.67	10.7478
	2467.05	28.0298		2467.05	5.4698		2467.05	15.0909
	2468.44	23.8826		2468.44	11.858		2468.44	15.7552
	2469.83	7.74042		2469.83	8.36874		2469.83	13.9605
	2471.22	19.3065		2471.22	11.0591		2471.22	13.6688
	2472.61	23.9084		2472.61	8.22265		2472.61	15.6856
	2473.99	20.5084		2473.99	7.96939		2473.99	13.6721
	2475.38	20.4959		2475.38	8.2471		2475.38	14.3862
	2476.77	16.1558		2476.77	12.5252		2476.77	14.6976
	2478.15	16.083		2478.15	7.20893		2478.15	12.5852
	2479.54	20.8386		2479.54	10.8743		2479.54	14.3665
	2480.93	17.4784		2480.93	10.9603		2480.93	15.0491
	2482.31	29.4426		2482.31	9.49998		2482.31	16.1107
	2483.7	25.4194		2483.7	14.6232		2483.7	16.0159
	2485.08	30.7287		2485.08	10.0499		2485.08	12.1511
	2486.47	8.04131		2486.47	13.3297		2486.47	14.8941
	2487.85	11.6665		2487.85	14.1352		2487.85	18.062
	2489.24	13.3019		2489.24	11.2405		2489.24	15.4661
	2490.62	26.3254		2490.62	8.36791		2490.62	18.9686
	2492.01	18.9205		2492.01	9.50906		2492.01	14.9001
	2493.39	22.8668		2493.39	10.6548		2493.39	14.8373
	2494.77	28.88		2494.77	12.4911		2494.77	16.7067
	2496.16	20.6447		2496.16	11.2869		2496.16	15.2589
	2497.54	14.5524		2497.54	11.7336		2497.54	15.5981
	2498.92	23.5056		2498.92	12.0256		2498.92	11.4942
	2500.31	15.0606		2500.31	12.8422		2500.31	17.7198
	2501.69	19.2978		2501.69	13.487		2501.69	17.6844
	2503.07	27.5734		2503.07	13.0011		2503.07	15.6846
	2504.45	14.1125		2504.45	12.5083		2504.45	17.1262
	2505.83	23.7891		2505.83	12.3028		2505.83	17.6147
	2507.22	12.89		2507.22	17.3621		2507.22	20.2038
	2508.6	12.2078		2508.6	10.5902		2508.6	14.8241
	2509.98	18.3448		2509.98	14.1569		2509.98	21.8496
	2511.36	17.6145		2511.36	9.60187		2511.36	13.5938
	2512.74	32.4642		2512.74	11.2451		2512.74	18.0075
	2514.12	30.5691		2514.12	10.0032		2514.12	18.2979
	2515.5	20.4345		2515.5	10.4144		2515.5	19.5536
	2516.88	26.7257		2516.88	10.4037		2516.88	15.4317
	2518.26	25.2658		2518.26	14.2239		2518.26	16.1009
	2519.64	25.4169		2519.64	15.4098		2519.64	19.9064
	2521.02	24.9824		2521.02	13.1565		2521.02	16.5604
	2522.4	31.8457		2522.4	11.8837		2522.4	17.9069
	2523.77	22.2252		2523.77	13.1108		2523.77	19.0141
	2525.15	28.7199		2525.15	16.9664		2525.15	21.3827
	2526.53	29.5578		2526.53	14.3677		2526.53	22.7864
	2527.91	29.585		2527.91	18.3275		2527.91	20.8597
	2529.28	24.3056		2529.28	13.7399		2529.28	16.8267
	2530.66	32.7047		2530.66	12.2773		2530.66	20.2937
	2532.04	34.9319		2532.04	12.3086		2532.04	22.3667
	2533.42	29.3994		2533.42	17.812		2533.42	24.5772
	2534.79	38.2047		2534.79	15.5334		2534.79	19.1525
	2536.17	28.8278		2536.17	13.5448		2536.17	22.4871
	2537.54	28.6592		2537.54	14.1563		2537.54	22.8246
	2538.92	20.7131		2538.92	12.1768		2538.92	22.2061
	2540.3	31.2487		2540.3	15.7773		2540.3	22.8073
	2541.67	33.8491		2541.67	19.7767		2541.67	24.3557
	2543.04	26.9632		2543.04	15.2103		2543.04	21.013
	2544.42	32.5341		2544.42	11.2035		2544.42	22.3053
	2545.79	29.3592		2545.79	17.7987		2545.79	23.2005
	2547.17	34.3231		2547.17	13.126		2547.17	21.7878
	2548.54	40.0795		2548.54	14.0011		2548.54	22.5251
	2549.92	34.3101		2549.92	11.8657		2549.92	22.9515
	2551.29	37.9986		2551.29	20.3862		2551.29	20.226
	2552.66	43.685		2552.66	20.2241		2552.66	17.4874
	2554.04	43.1165		2554.04	16.9727		2554.04	22.4546
	2555.41	34.2686		2555.41	15.9218		2555.41	22.6081
	2556.78	46.5683		2556.78	15.3214		2556.78	24.2986
	2558.15	34.7598		2558.15	13.2696		2558.15	29.1171
	2559.53	46.1788		2559.53	20.6274		2559.53	27.4703
	2560.9	45.1941		2560.9	15.0431		2560.9	27.9326
	2562.27	42.668		2562.27	13.7276		2562.27	29.4196
	2563.64	38.1089		2563.64	16.4189		2563.64	25.2491
	2565.01	49.5629		2565.01	16.8352		2565.01	25.6508
	2566.38	46.582		2566.38	16.3329		2566.38	24.738
	2567.75	44.6181		2567.75	15.3054		2567.75	28.5148
	2569.12	49.2379		2569.12	10.7986		2569.12	27.1975
	2570.49	38.6033		2570.49	18.5499		2570.49	30.2578
	2571.86	43.0909		2571.86	20.5463		2571.86	27.5718
	2573.23	45.3936		2573.23	16.2965		2573.23	31.9542
	2574.6	41.7792		2574.6	19.2531		2574.6	28.5172
	2575.97	45.6396		2575.97	15.9835		2575.97	30.421
	2577.34	49.1561		2577.34	20.0219		2577.34	27.0243
	2578.71	29.4669		2578.71	19.149		2578.71	29.7296
	2580.08	56.5901		2580.08	17.0887		2580.08	28.1965
	2581.45	42.2089		2581.45	15.8358		2581.45	31.444
	2582.81	47.4038		2582.81	17.6396		2582.81	24.9151
	2584.18	55.5648		2584.18	16.5396		2584.18	29.7727
	2585.55	51.5549		2585.55	16.2331		2585.55	31.4532
	2586.92	46.9664		2586.92	19.6191		2586.92	30.0859
	2588.28	52.4451		2588.28	17.4456		2588.28	31.4773
	2589.65	64.2154		2589.65	21.324		2589.65	27.0397
	2591.02	58.9167		2591.02	17.796		2591.02	31.5434
	2592.38	58.0401		2592.38	19.4013		2592.38	27.2104
	2593.75	47.2305		2593.75	19.4468		2593.75	31.1973
	2595.11	57.7571		2595.11	20.9865		2595.11	30.6409
	2596.48	54.9079		2596.48	18.5		2596.48	29.8845
	2597.84	52.191		2597.84	21.6806		2597.84	28.6214
	2599.21	62.4622		2599.21	21.9365		2599.21	30.34
	2600.57	61.0274		2600.57	23.8381		2600.57	33.8184
	2601.94	58.5147		2601.94	22.4068		2601.94	33.9478
	2603.3	53.078		2603.3	23.2008		2603.3	33.6767
	2604.67	58.5856		2604.67	25.0792		2604.67	34.6335
	2606.03	56.8492		2606.03	19.0293		2606.03	28.2017
	2607.39	54.3066		2607.39	22.7083		2607.39	30.8559
	2608.76	55.131		2608.76	24.8281		2608.76	30.3829
	2610.12	70.0437		2610.12	22.8697		2610.12	34.7265
	2611.48	65.8877		2611.48	21.264		2611.48	32.7361
	2612.84	71.074		2612.84	23.282		2612.84	35.1431
	2614.21	71.3647		2614.21	19.6592		2614.21	30.5968
	2615.57	66.6924		2615.57	22.0597		2615.57	39.3869
	2616.93	63.6881		2616.93	20.1939		2616.93	30.6122
	2618.29	67.516		2618.29	22.1465		2618.29	38.3197
	2619.65	64.7128		2619.65	20.0438		2619.65	32.8392
	2621.01	61.9555		2621.01	24.9549		2621.01	32.2826
	2622.38	72.0088		2622.38	20.4736		2622.38	37.8352
	2623.74	60.301		2623.74	25.253		2623.74	35.1989
	2625.1	70.9375		2625.1	23.677		2625.1	35.3291
	2626.46	69.3519		2626.46	24.8511		2626.46	31.4466
	2627.82	74.9051		2627.82	24.2013		2627.82	38.232
	2629.18	78.922		2629.18	22.7591		2629.18	33.2916
	2630.53	84.5817		2630.53	26.6445		2630.53	39.1411
	2631.89	76.677		2631.89	24.9477		2631.89	37.5902
	2633.25	73.3807		2633.25	25.3534		2633.25	37.4978
	2634.61	71.8208		2634.61	22.1387		2634.61	35.8715
	2635.97	68.2596		2635.97	23.2246		2635.97	36.598
	2637.33	85.7142		2637.33	24.6944		2637.33	40.4383
	2638.69	82.6761		2638.69	26.7919		2638.69	35.0115
	2640.04	83.267		2640.04	23.0031		2640.04	35.1389
	2641.4	75.1824		2641.4	26.7319		2641.4	39.5234
	2642.76	79.1496		2642.76	25.5143		2642.76	40.1289
	2644.11	77.319		2644.11	26.0076		2644.11	39.4625
	2645.47	69.9218		2645.47	21.2084		2645.47	36.1111
	2646.83	83.7196		2646.83	27.5976		2646.83	38.6279
	2648.18	79.0799		2648.18	27.7376		2648.18	39.4376
	2649.54	84.349		2649.54	26.0176		2649.54	37.9862
	2650.9	68.105		2650.9	24.1275		2650.9	42.1911
	2652.25	76.6325		2652.25	25.0753		2652.25	43.2557
	2653.61	81.1164		2653.61	27.978		2653.61	42.0049
	2654.96	81.9532		2654.96	23.009		2654.96	41.311
	2656.32	77.1454		2656.32	25.83		2656.32	37.9278
	2657.67	81.0414		2657.67	26.1949		2657.67	42.314
	2659.02	78.0155		2659.02	24.8707		2659.02	38.7984
	2660.38	80.0983		2660.38	29.486		2660.38	41.6099
	2661.73	84.359		2661.73	26.6014		2661.73	40.4108
	2663.09	69.2481		2663.09	25.2695		2663.09	40.634
	2664.44	87.5687		2664.44	23.2918		2664.44	40.5965
	2665.79	79.9166		2665.79	25.9578		2665.79	37.3302
	2667.15	88.539		2667.15	29.5261		2667.15	41.678
	2668.5	79.2008		2668.5	27.9466		2668.5	42.8139
	2669.85	82.7584		2669.85	27.8016		2669.85	38.8148
	2671.2	93.4953		2671.2	26.5084		2671.2	38.9549
	2672.56	82.3307		2672.56	27.5347		2672.56	46.4379
	2673.91	86.4244		2673.91	22.7563		2673.91	40.2546
	2675.26	88.5156		2675.26	24.0239		2675.26	43.3342
	2676.61	81.4733		2676.61	28.7666		2676.61	43.4525
	2677.96	83.2778		2677.96	28.2421		2677.96	42.427
	2679.31	80.1958		2679.31	26.5757		2679.31	46.1832
	2680.66	86.3608		2680.66	27.7536		2680.66	45.0673
	2682.01	77.912		2682.01	27.9089		2682.01	44.346
	2683.36	83.4776		2683.36	31.1513		2683.36	44.1376
	2684.71	86.5101		2684.71	27.8199		2684.71	46.2317
	2686.06	99.1448		2686.06	33.4744		2686.06	48.0401
	2687.41	88.7529		2687.41	27.0046		2687.41	46.2059
	2688.76	78.7464		2688.76	27.707		2688.76	46.9014
	2690.11	92.9596		2690.11	29.1552		2690.11	46.5375
	2691.46	99.4049		2691.46	26.2337		2691.46	43.345
	2692.8	82.3647		2692.8	28.4572		2692.8	43.2512
	2694.15	91.7914		2694.15	26.3446		2694.15	44.2109
	2695.5	93.9327		2695.5	28.7332		2695.5	47.3694
	2696.85	100.348		2696.85	30.1022		2696.85	42.8552
	2698.19	89.4796		2698.19	28.2711		2698.19	46.9136
	2699.54	77.1235		2699.54	27.7245		2699.54	42.1521
	2700.89	89.9781		2700.89	24.5123		2700.89	47.3873
	2702.23	83.4791		2702.23	29.3774		2702.23	46.7743
	2703.58	89.5983		2703.58	29.6523		2703.58	49.8826
	2704.93	84.9647		2704.93	27.4814		2704.93	46.5773
	2706.27	93.1621		2706.27	30.637		2706.27	47.0535
	2707.62	86.8759		2707.62	27.6243		2707.62	47.608
	2708.97	83.1937		2708.97	31.748		2708.97	46.235
	2710.31	98.5209		2710.31	27.727		2710.31	49.8571
	2711.65	94.6631		2711.65	28.1922		2711.65	50.9586
	2713	96.0927		2713	31.4658		2713	47.8678
	2714.34	99.3563		2714.34	30.1459		2714.34	50.4947
	2715.69	93.8118		2715.69	27.4248		2715.69	49.9345
	2717.03	87.9708		2717.03	26.2567		2717.03	49.154
	2718.38	85.2327		2718.38	27.3021		2718.38	47.8079
	2719.72	106.188		2719.72	29.9249		2719.72	47.2913
	2721.06	105.878		2721.06	29.5076		2721.06	50.2265
	2722.41	92.5073		2722.41	29.9414		2722.41	51.2014
	2723.75	101.495		2723.75	26.7431		2723.75	51.9584
	2725.09	107.629		2725.09	27.0586		2725.09	46.1575
	2726.43	96.6568		2726.43	29.2725		2726.43	47.0913
	2727.77	102.458		2727.77	28.5915		2727.77	48.698
	2729.12	97.8766		2729.12	28.327		2729.12	51.874
	2730.46	90.1021		2730.46	29.9805		2730.46	52.3995
	2731.8	102.045		2731.8	29.8445		2731.8	48.7198
	2733.14	94.6767		2733.14	26.8995		2733.14	45.6546
	2734.48	99.5836		2734.48	33.0867		2734.48	46.7724
	2735.82	96.7001		2735.82	31.6695		2735.82	47.6478
	2737.16	102.041		2737.16	25.1944		2737.16	52.5976
	2738.5	106.582		2738.5	28.6212		2738.5	50.4604
	2739.84	96.9049		2739.84	29.0179		2739.84	54.4267
	2741.18	102.74		2741.18	27.7871		2741.18	46.8831
	2742.52	101.53		2742.52	28.6071		2742.52	50.5268
	2743.86	99.466		2743.86	28.9244		2743.86	49.6108
	2745.2	104.658		2745.2	30.1023		2745.2	47.5151
	2746.54	93.802		2746.54	32.8749		2746.54	54.991
	2747.88	104.978		2747.88	32.0423		2747.88	49.5848
	2749.22	100.273		2749.22	30.0515		2749.22	50.7485
	2750.55	111.599		2750.55	30.7466		2750.55	52.0697
	2751.89	97.6555		2751.89	27.9503		2751.89	48.9037
	2753.23	106.438		2753.23	33.4357		2753.23	51.3795
	2754.57	109.68		2754.57	28.956		2754.57	53.9023
	2755.9	95.3709		2755.9	30.8136		2755.9	54.7899
	2757.24	110.476		2757.24	30.2516		2757.24	52.492
	2758.58	103.808		2758.58	29.788		2758.58	53.8315
	2759.91	106.46		2759.91	29.9199		2759.91	51.5701
	2761.25	105.074		2761.25	28.7557		2761.25	56.494
	2762.59	98.4977		2762.59	28.0993		2762.59	49.5078
	2763.92	97.5034		2763.92	28.7414		2763.92	55.2326
	2765.26	118.677		2765.26	29.4296		2765.26	49.2392
	2766.59	99.7688		2766.59	29.6369		2766.59	50.3732
	2767.93	107.865		2767.93	27.1672		2767.93	52.1233
	2769.26	102.703		2769.26	32.1393		2769.26	58.386
	2770.6	109.6		2770.6	30.7413		2770.6	54.4638
	2771.93	97.7754		2771.93	30.6167		2771.93	55.3673
	2773.26	106.511		2773.26	31.287		2773.26	51.8793
	2774.6	108.564		2774.6	28.8226		2774.6	54.2715
	2775.93	101.482		2775.93	30.94		2775.93	53.5143
	2777.26	113.275		2777.26	31.9124		2777.26	56.3055
	2778.6	103.639		2778.6	31.4762		2778.6	53.6207
	2779.93	106.494		2779.93	30.2671		2779.93	53.4617
	2781.26	113.61		2781.26	27.3973		2781.26	54.6903
	2782.6	108.19		2782.6	30.4915		2782.6	56.669
	2783.93	104.829		2783.93	35.2269		2783.93	57.1056
	2785.26	113.07		2785.26	28.1271		2785.26	56.6363
	2786.59	108.168		2786.59	29.2852		2786.59	50.1839
	2787.92	107.621		2787.92	32.3541		2787.92	53.653
	2789.25	103.139		2789.25	29.8458		2789.25	54.4746
	2790.59	111.705		2790.59	30.5416		2790.59	54.3136
	2791.92	110.29		2791.92	36.0967		2791.92	56.22
	2793.25	112.748		2793.25	29.6972		2793.25	53.4271
	2794.58	110.372		2794.58	31.6828		2794.58	55.3238
	2795.91	117.604		2795.91	34.1543		2795.91	54.2579
	2797.24	109.958		2797.24	27.0579		2797.24	52.2834
	2798.57	108.267		2798.57	29.9112		2798.57	53
	2799.89	107.511		2799.89	28.7076		2799.89	59.7383
	2801.22	108.434		2801.22	32.2252		2801.22	53.4749
	2802.55	113.447		2802.55	33.0345		2802.55	53.5456
	2803.88	118.219		2803.88	32.9048		2803.88	49.6012
	2805.21	108.786		2805.21	30.7128		2805.21	51.4962
	2806.54	108.35		2806.54	32.6259		2806.54	56.6096
	2807.87	108.856		2807.87	33.191		2807.87	55.165
	2809.19	115.421		2809.19	33.7968		2809.19	56.4522
	2810.52	109.695		2810.52	33.2489		2810.52	56.4568
	2811.85	108.994		2811.85	34.0631		2811.85	57.0437
	2813.17	108.228		2813.17	33.815		2813.17	58.5977
	2814.5	110.978		2814.5	27.4318		2814.5	56.1839
	2815.83	104.474		2815.83	29.1157		2815.83	54.5689
	2817.15	108.911		2817.15	28.2731		2817.15	56.6931
	2818.48	109.3		2818.48	29.3503		2818.48	56.2698
	2819.81	108.76		2819.81	32.5799		2819.81	54.6696
	2821.13	108.664		2821.13	29.7812		2821.13	53.2918
	2822.46	102.634		2822.46	31.1907		2822.46	52.671
	2823.78	99.4162		2823.78	32.8716		2823.78	56.6696
	2825.11	107.541		2825.11	33.0495		2825.11	55.4708
	2826.43	126.476		2826.43	32.4859		2826.43	52.2599
	2827.76	115.199		2827.76	29.6295		2827.76	61.2048
	2829.08	111.024		2829.08	35.7186		2829.08	51.8571
	2830.4	115.969		2830.4	30.54		2830.4	54.8996
	2831.73	118.191		2831.73	32.2656		2831.73	55.7618
	2833.05	107.913		2833.05	35.407		2833.05	56.1203
	2834.37	110.887		2834.37	30.3605		2834.37	52.3909
	2835.7	101.784		2835.7	30.4322		2835.7	55.8297
	2837.02	116.578		2837.02	31.8893		2837.02	58.2118
	2838.34	106.464		2838.34	30.7455		2838.34	55.2879
	2839.66	122.26		2839.66	25.0886		2839.66	55.6573
	2840.99	115.609		2840.99	31.857		2840.99	58.2001
	2842.31	114.041		2842.31	31.2211		2842.31	56.1678
	2843.63	104.224		2843.63	33.573		2843.63	52.1421
	2844.95	115.18		2844.95	32.7582		2844.95	55.0798
	2846.27	114.567		2846.27	36.3134		2846.27	59.3176
	2847.59	119.728		2847.59	32.4156		2847.59	55.8412
	2848.91	110.4		2848.91	31.9481		2848.91	51.9358
	2850.23	113.955		2850.23	31.7115		2850.23	56.7206
	2851.56	111.848		2851.56	33.1407		2851.56	53.6764
	2852.88	112.243		2852.88	28.3072		2852.88	56.5662
	2854.19	117.262		2854.19	35.5695		2854.19	56.5495
	2855.51	112.133		2855.51	34.2494		2855.51	51.8014
	2856.83	121.385		2856.83	29.6986		2856.83	55.7639
	2858.15	113.113		2858.15	32.1752		2858.15	53.8941
	2859.47	104.211		2859.47	33.9781		2859.47	55.4524
	2860.79	110.221		2860.79	30.2574		2860.79	57.5253
	2862.11	125.223		2862.11	32.993		2862.11	53.6035
	2863.43	104.176		2863.43	33.1997		2863.43	52.56
	2864.74	114.516		2864.74	33.4266		2864.74	58.8724
	2866.06	109.714		2866.06	30.5531		2866.06	54.8807
	2867.38	114.278		2867.38	32.404		2867.38	54.9568
	2868.7	111.419		2868.7	33.1817		2868.7	56.2616
	2870.01	107.362		2870.01	29.0326		2870.01	58.2862
	2871.33	112.254		2871.33	34.7634		2871.33	58.9918
	2872.65	105.075		2872.65	29.8257		2872.65	50.4488
	2873.96	108.3		2873.96	31.0887		2873.96	52.2294
	2875.28	110.68		2875.28	32.6641		2875.28	55.7526
	2876.59	106.82		2876.59	33.3973		2876.59	54.7268
	2877.91	111.903		2877.91	29.2713		2877.91	56.8207
	2879.23	117.774		2879.23	34.2609		2879.23	54.3935
	2880.54	110.067		2880.54	32.7773		2880.54	54.2261
	2881.86	112.367		2881.86	31.7714		2881.86	52.0796
	2883.17	98.1101		2883.17	35.1309		2883.17	49.4046
	2884.48	106.105		2884.48	31.2977		2884.48	58.461
	2885.8	97.8033		2885.8	31.3485		2885.8	54.9347
	2887.11	109.704		2887.11	33.9901		2887.11	53.1009
	2888.43	107.839		2888.43	32.6414		2888.43	57.9664
	2889.74	105.377		2889.74	31.1526		2889.74	53.6719
	2891.05	114.765		2891.05	33.1259		2891.05	57.4723
	2892.37	117.199		2892.37	30.0573		2892.37	59.5765
	2893.68	113.165		2893.68	32.0117		2893.68	54.846
	2894.99	101.144		2894.99	28.8278		2894.99	56.1954
	2896.3	106.425		2896.3	30.1916		2896.3	55.6612
	2897.61	105.751		2897.61	29.2639		2897.61	54.3923
	2898.93	111.313		2898.93	29.1148		2898.93	57.131
	2900.24	103.512		2900.24	32.946		2900.24	51.1848
	2901.55	102.639		2901.55	39.1954		2901.55	57.0706
	2902.86	100.089		2902.86	31.5867		2902.86	57.228
	2904.17	105.563		2904.17	34.299		2904.17	58.3989
	2905.48	112.099		2905.48	37.0142		2905.48	56.7334
	2906.79	116.168		2906.79	31.9962		2906.79	56.3799
	2908.1	110.692		2908.1	35.52		2908.1	49.722
	2909.41	111.652		2909.41	28.9832		2909.41	53.6727
	2910.72	103.339		2910.72	29.1662		2910.72	54.3997
	2912.03	104.513		2912.03	32.7002		2912.03	53.3056
	2913.34	111.24		2913.34	30.1434		2913.34	50.2499
	2914.65	116.44		2914.65	35.1977		2914.65	54.5428
	2915.96	103.565		2915.96	30.6915		2915.96	53.4107
	2917.27	113.317		2917.27	32.1478		2917.27	54.6288
	2918.58	110.702		2918.58	31.4288		2918.58	53.42
	2919.89	112.011		2919.89	31.362		2919.89	53.6407
	2921.19	101.402		2921.19	32.569		2921.19	52.8014
	2922.5	103.186		2922.5	33.7398		2922.5	49.5875
	2923.81	104.353		2923.81	32.4241		2923.81	52.1532
	2925.12	100.595		2925.12	33.3039		2925.12	46.1877
	2926.42	114.642		2926.42	30.5972		2926.42	57.8315
	2927.73	104.098		2927.73	30.9059		2927.73	50.8016
	2929.04	102.67		2929.04	31.7581		2929.04	53.8835
	2930.34	104.487		2930.34	31.1737		2930.34	53.974
	2931.65	92.6929		2931.65	32.2149		2931.65	49.0792
	2932.96	104.297		2932.96	29.5707		2932.96	53.1455
	2934.26	104.09		2934.26	27.2793		2934.26	51.4744
	2935.57	104.618		2935.57	29.5161		2935.57	52.0135
	2936.87	101.06		2936.87	28.3246		2936.87	53.7836
	2938.18	113.46		2938.18	28.7422		2938.18	51.1266
	2939.48	102.92		2939.48	27.0014		2939.48	53.927
	2940.78	104.905		2940.78	29.6303		2940.78	54.0026
	2942.09	113.722		2942.09	28.987		2942.09	52.7227
	2943.39	106.366		2943.39	29.0608		2943.39	49.4358
	2944.7	105.932		2944.7	31.156		2944.7	52.0251
	2946	105.308		2946	26.9389		2946	49.07
	2947.3	101.881		2947.3	28.4007		2947.3	49.4855
	2948.61	95.0061		2948.61	28.3541		2948.61	49.1751
	2949.91	95.0845		2949.91	29.3692		2949.91	51.2211
	2951.21	101.378		2951.21	30.151		2951.21	50.988
	2952.52	97.3347		2952.52	26.0643		2952.52	52.1761
	2953.82	99.0253		2953.82	31.4748		2953.82	51.2902
	2955.12	101.598		2955.12	32.503		2955.12	49.0176
	2956.42	106.272		2956.42	30.3505		2956.42	51.5693
	2957.72	95.2427		2957.72	30.6095		2957.72	48.1388
	2959.02	101.273		2959.02	28.6755		2959.02	53.8182
	2960.33	98.5289		2960.33	31.4628		2960.33	51.5169
	2961.63	109.187		2961.63	28.6378		2961.63	54.2821
	2962.93	108.526		2962.93	27.6189		2962.93	46.6992
	2964.23	111.668		2964.23	29.9145		2964.23	51.9235
	2965.53	101.222		2965.53	30.7374		2965.53	49.2953
	2966.83	99.1607		2966.83	29.3035		2966.83	49.7688
	2968.13	97.031		2968.13	29.7681		2968.13	50.0078
	2969.43	93.6361		2969.43	29.0739		2969.43	47.035
	2970.73	99.1836		2970.73	26.0024		2970.73	49.1512
	2972.02	96.1742		2972.02	32.5096		2972.02	47.7789
	2973.32	101.458		2973.32	31.4785		2973.32	47.8153
	2974.62	102.656		2974.62	27.4489		2974.62	45.5623
	2975.92	93.7052		2975.92	31.2917		2975.92	48.8395
	2977.22	100.658		2977.22	25.0011		2977.22	45.5422
	2978.52	94.154		2978.52	25.122		2978.52	43.8909
	2979.81	95.0474		2979.81	25.9963		2979.81	44.5052
	2981.11	98.1756		2981.11	24.8577		2981.11	45.8166
	2982.41	104.36		2982.41	27.665		2982.41	46.8542
	2983.71	102.464		2983.71	28.4388		2983.71	50.4686
	2985	97.4489		2985	28.2853		2985	47.5377
	2986.3	104.397		2986.3	28.5812		2986.3	45.7803
	2987.6	106.115		2987.6	26.3737		2987.6	47.4192
	2988.89	97.8411		2988.89	23.2661		2988.89	45.4228
	2990.19	100.008		2990.19	27.2435		2990.19	42.9043
	2991.48	96.2028		2991.48	29.114		2991.48	44.4112
	2992.78	98.5873		2992.78	29.5897		2992.78	45.0324
	2994.07	104.185		2994.07	26.5246		2994.07	47.2502
	2995.37	98.4763		2995.37	28.215		2995.37	41.6883
	2996.66	100.336		2996.66	27.4265		2996.66	44.206
	2997.96	100.452		2997.96	26.3983		2997.96	47.2179
	2999.25	96.2331		2999.25	25.0193		2999.25	43.9629
	3000.55	97.9701		3000.55	28.1472		3000.55	44.5546
	3001.84	95.3891		3001.84	29.0136		3001.84	44.1127
	3003.13	96.5727		3003.13	25.5102		3003.13	40.7403
	3004.43	92.5621		3004.43	25.9168		3004.43	44.6452
	3005.72	102.012		3005.72	28.2286		3005.72	42.1909
	3007.01	100.571		3007.01	27.4408		3007.01	44.144
	3008.31	94.6441		3008.31	24.1238		3008.31	41.4286
	3009.6	93.9309		3009.6	26.1201		3009.6	42.8647
	3010.89	87.9416		3010.89	26.3023		3010.89	42.8172
	3012.18	105.422		3012.18	27.9855		3012.18	42.598
	3013.47	100.58		3013.47	26.0552		3013.47	39.4954
	3014.77	96.4823		3014.77	25.4988		3014.77	41.7407
	3016.06	100.38		3016.06	24.7976		3016.06	42.4098
	3017.35	98.1915		3017.35	26.0297		3017.35	43.0205
	3018.64	101.611		3018.64	23.8006		3018.64	41.1622
	3019.93	91.4867		3019.93	24.04		3019.93	41.8424
	3021.22	92.377		3021.22	25.7959		3021.22	39.8773
	3022.51	91.7409		3022.51	22.652		3022.51	38.4032
	3023.8	91.158		3023.8	24.4826		3023.8	44.1476
	3025.09	97.0919		3025.09	24.7681		3025.09	40.3594
	3026.38	87.8207		3026.38	22.0923		3026.38	38.1793
	3027.67	92.1516		3027.67	23.3526		3027.67	43.0358
	3028.96	95.31		3028.96	23.3907		3028.96	39.6588
	3030.25	93.2412		3030.25	23.377		3030.25	38.8327
	3031.53	94.4696		3031.53	24.5313		3031.53	40.3028
	3032.82	91.9533		3032.82	22.6898		3032.82	38.3327
	3034.11	94.6341		3034.11	24.9755		3034.11	41.2958
	3035.4	97.467		3035.4	25.6339		3035.4	37.5257
	3036.69	89.8234		3036.69	20.4851		3036.69	39.6846
	3037.97	90.0699		3037.97	22.7342		3037.97	35.5884
	3039.26	95.2561		3039.26	23.4874		3039.26	37.6748
	3040.55	86.0087		3040.55	19.1534		3040.55	35.4126
	3041.84	88.7998		3041.84	21.6688		3041.84	36.1292
	3043.12	93.2861		3043.12	24.6645		3043.12	38.6872
	3044.41	92.1082		3044.41	23.4516		3044.41	37.2043
	3045.7	89.6135		3045.7	22.0628		3045.7	35.4787
	3046.98	92.6803		3046.98	21.8221		3046.98	36.6322
	3048.27	87.3927		3048.27	23.7265		3048.27	40.0059
	3049.55	90.9564		3049.55	20.3457		3049.55	39.3066
	3050.84	90.4951		3050.84	21.3599		3050.84	36.7754
	3052.12	90.0599		3052.12	23.7463		3052.12	38.3204
	3053.41	89.1661		3053.41	23.7838		3053.41	33.2421
	3054.69	89.438		3054.69	20.9667		3054.69	35.0393
	3055.98	88.4252		3055.98	20.5256		3055.98	33.0687
	3057.26	89.433		3057.26	21.4935		3057.26	32.9486
	3058.55	87.2854		3058.55	21.8144		3058.55	35.7035
	3059.83	89.8164		3059.83	20.3257		3059.83	34.3257
	3061.11	84.9868		3061.11	23.1208		3061.11	34.4454
	3062.39	79.6981		3062.39	25.1113		3062.39	35.5889
	3063.68	87.5606		3063.68	19.9437		3063.68	33.3924
	3064.96	83.063		3064.96	20.7642		3064.96	36.1662
	3066.24	85.0765		3066.24	20.6227		3066.24	32.5531
	3067.53	87.6672		3067.53	20.7275		3067.53	35.7106
	3068.81	85.2515		3068.81	20.1517		3068.81	35.0822
	3070.09	86.0534		3070.09	21.4876		3070.09	33.7013
	3071.37	81.4351		3071.37	20.682		3071.37	38.0239
	3072.65	76.9228		3072.65	25.1336		3072.65	31.9883
	3073.93	86.9274		3073.93	18.728		3073.93	32.2244
	3075.22	78.047		3075.22	19.543		3075.22	35.1822
	3076.5	72.3011		3076.5	20.0216		3076.5	32.9926
	3077.78	88.7772		3077.78	19.6629		3077.78	32.8904
	3079.06	92.8448		3079.06	21.4362		3079.06	33.009
	3080.34	90.7122		3080.34	20.2067		3080.34	30.0728
	3081.62	84.4325		3081.62	15.0399		3081.62	30.9655
	3082.9	86.7263		3082.9	21.3125		3082.9	33.1434
	3083.13	87.5804		3083.13	22.9478		3083.13	33.548
	3084.41	74.012		3084.41	21.5627		3084.41	30.8001
	3085.7	80.187		3085.7	18.0841		3085.7	30.8031
	3086.98	81.2749		3086.98	17.7249		3086.98	31.8178
	3088.27	69.2226		3088.27	19.6166		3088.27	28.1371
	3089.55	73.1895		3089.55	19.1669		3089.55	27.5784
	3090.84	84.1905		3090.84	18.1061		3090.84	32.1216
	3092.12	85.4939		3092.12	19.1541		3092.12	31.0761
	3093.4	71.9043		3093.4	19.6919		3093.4	32.0009
	3094.69	75.2783		3094.69	19.8354		3094.69	29.9188
	3095.97	72.1267		3095.97	16.3544		3095.97	25.8224
	3097.25	79.4964		3097.25	18.318		3097.25	30.0218
	3098.54	74.7836		3098.54	22.2591		3098.54	33.2185
	3099.82	75.9131		3099.82	17.162		3099.82	28.7449
	3101.1	76.8553		3101.1	20.7842		3101.1	29.7741
	3102.38	67.2515		3102.38	19.7403		3102.38	30.2381
	3103.67	80.4768		3103.67	18.354		3103.67	32.3532
	3104.95	70.6149		3104.95	17.8353		3104.95	25.9005
	3106.23	74.9155		3106.23	14.5528		3106.23	28.9741
	3107.51	68.4367		3107.51	20.9205		3107.51	29.2648
	3108.79	85.1646		3108.79	16.8171		3108.79	30.8814
	3110.07	74.4463		3110.07	17.6696		3110.07	28.0094
	3111.36	80.6452		3111.36	18.0284		3111.36	27.1297
	3112.64	74.6357		3112.64	11.4474		3112.64	27.6273
	3113.92	69.7886		3113.92	17.4056		3113.92	24.2847
	3115.2	75.5792		3115.2	19.0158		3115.2	25.4046
	3116.48	75.9697		3116.48	17.5171		3116.48	27.3824
	3117.76	77.7173		3117.76	18.25		3117.76	25.0198
	3119.04	71.1599		3119.04	16.3951		3119.04	29.12
	3120.31	70.3982		3120.31	13.5756		3120.31	27.7989
	3121.59	74.901		3121.59	15.1155		3121.59	22.4138
	3122.87	79.666		3122.87	18.2693		3122.87	29.1782
	3124.15	73.7178		3124.15	17.931		3124.15	25.2559
	3125.43	75.1019		3125.43	14.2176		3125.43	27.2513
	3126.71	79.2175		3126.71	18.9187		3126.71	26.0066
	3127.99	61.095		3127.99	16.5634		3127.99	26.5062
	3129.26	75.0993		3129.26	11.999		3129.26	26.9054
	3130.54	56.2638		3130.54	16.4913		3130.54	24.2239
	3131.82	65.3969		3131.82	15.4057		3131.82	24.5115
	3133.09	67.6906		3133.09	12.3205		3133.09	25.6445
	3134.37	74.6204		3134.37	11.5669		3134.37	25.3873
	3135.65	73.2168		3135.65	16.6117		3135.65	26.4686
	3136.92	71.4784		3136.92	16.8167		3136.92	24.815
	3138.2	76.5286		3138.2	13.6832		3138.2	23.4092
	3139.48	68.0464		3139.48	16.3661		3139.48	21.5196
	3140.75	67.2089		3140.75	16.096		3140.75	19.8936
	3142.03	64.7459		3142.03	14.8512		3142.03	24.9474
	3143.3	67.8817		3143.3	13.9828		3143.3	22.4784
	3144.58	73.9313		3144.58	11.8764		3144.58	17.7849
	3145.85	67.5146		3145.85	15.5501		3145.85	21.7061
	3147.13	56.1184		3147.13	16.7335		3147.13	23.2565
[truncated: 283 more rows]

## Sheet: Fig.3c
	sample	mean value	s.d.
	NFC	0.92097	0.01191
	NC/M	0.60158	0.00467
	NFC/M	1.47184	0.000835068

## Sheet: Fig.3d
	MMT			NC/M			FC/M			NFC/M
	Field (G)	Intensity (a.u.)		Field (G)	Intensity (a.u.)		Field (G)	Intensity (a.u.)		Field (G)	Intensity (a.u.)
	200	-0.21736		200	-0.14379		200	-0.13317		200	-0.16159
	200.4	-0.21807		200.4	-0.14226		200.4	-0.1328		200.4	-0.16189
	200.8	-0.21896		200.8	-0.14076		200.8	-0.1331		200.8	-0.16164
	201.2	-0.21987		201.2	-0.13965		201.2	-0.13425		201.2	-0.16064
	201.6	-0.22058		201.6	-0.1393		201.6	-0.13617		201.6	-0.1589
	202	-0.22087		202	-0.13985		202	-0.13845		202	-0.15675
	202.4	-0.2207		202.4	-0.14096		202.4	-0.14053		202.4	-0.15467
	202.8	-0.22015		202.8	-0.14195		202.8	-0.14193		202.8	-0.15289
	203.2	-0.21939		203.2	-0.14218		203.2	-0.14251		203.2	-0.15134
	203.6	-0.21852		203.6	-0.14146		203.6	-0.14248		203.6	-0.14984
	204	-0.21756		204	-0.14007		204	-0.14226		204	-0.14834
	204.4	-0.21648		204.4	-0.13862		204.4	-0.14216		204.4	-0.14703
	204.8	-0.21524		204.8	-0.13766		204.8	-0.1422		204.8	-0.14615
	205.2	-0.21391		205.2	-0.13744		205.2	-0.14215		205.2	-0.14584
	205.6	-0.21268		205.6	-0.13795		205.6	-0.14175		205.6	-0.14605
	206	-0.21187		206	-0.13905		206	-0.14098		206	-0.14663
	206.4	-0.21166		206.4	-0.14065		206.4	-0.14011		206.4	-0.14738
	206.8	-0.21189		206.8	-0.14271		206.8	-0.1395		206.8	-0.14812
	207.2	-0.212		207.2	-0.14505		207.2	-0.13939		207.2	-0.14867
	207.6	-0.21141		207.6	-0.1473		207.6	-0.13972		207.6	-0.1489
	208	-0.20987		208	-0.14899		208	-0.14021		208	-0.14881
	208.4	-0.20761		208.4	-0.14971		208.4	-0.1406		208.4	-0.14861
	208.8	-0.2052		208.8	-0.14943		208.8	-0.14093		208.8	-0.14861
	209.2	-0.20329		209.2	-0.14854		209.2	-0.14153		209.2	-0.14904
	209.6	-0.20229		209.6	-0.14773		209.6	-0.14277		209.6	-0.14995
	210	-0.20222		210	-0.14764		210	-0.14466		210	-0.15121
	210.4	-0.20273		210.4	-0.14852		210.4	-0.1467		210.4	-0.15261
	210.8	-0.20325		210.8	-0.15007		210.8	-0.14806		210.8	-0.154
	211.2	-0.20327		211.2	-0.15149		211.2	-0.14811		211.2	-0.15531
	211.6	-0.20258		211.6	-0.15197		211.6	-0.14678		211.6	-0.15647
	212	-0.20134		212	-0.15114		212	-0.14465		212	-0.15744
	212.4	-0.19985		212.4	-0.14929		212.4	-0.14255		212.4	-0.15812
	212.8	-0.19838		212.8	-0.14722		212.8	-0.14116		212.8	-0.15845
	213.2	-0.19701		213.2	-0.14572		213.2	-0.1407		213.2	-0.15834
	213.6	-0.19586		213.6	-0.14514		213.6	-0.14104		213.6	-0.15781
	214	-0.19515		214	-0.14516		214	-0.14181		214	-0.15695
	214.4	-0.19529		214.4	-0.14517		214.4	-0.14248		214.4	-0.1559
	214.8	-0.19652		214.8	-0.14482		214.8	-0.14251		214.8	-0.15473
	215.2	-0.19872		215.2	-0.14436		215.2	-0.14154		215.2	-0.15344
	215.6	-0.20137		215.6	-0.14437		215.6	-0.13965		215.6	-0.15193
	216	-0.20389		216	-0.14525		216	-0.13741		216	-0.15013
	216.4	-0.20583		216.4	-0.14689		216.4	-0.13548		216.4	-0.14801
	216.8	-0.207		216.8	-0.14872		216.8	-0.13427		216.8	-0.14568
	217.2	-0.20739		217.2	-0.15008		217.2	-0.13381		217.2	-0.14332
	217.6	-0.20716		217.6	-0.15048		217.6	-0.13404		217.6	-0.14123
	218	-0.20648		218	-0.14973		218	-0.13485		218	-0.13981
	218.4	-0.20548		218.4	-0.1479		218.4	-0.13606		218.4	-0.13943
	218.8	-0.20421		218.8	-0.14527		218.8	-0.13724		218.8	-0.1403
	219.2	-0.20284		219.2	-0.14225		219.2	-0.13782		219.2	-0.14236
	219.6	-0.20169		219.6	-0.13931		219.6	-0.13739		219.6	-0.1453
	220	-0.20105		220	-0.13691		220	-0.13594		220	-0.14873
	220.4	-0.20096		220.4	-0.13538		220.4	-0.13377		220.4	-0.15224
	220.8	-0.20106		220.8	-0.13477		220.8	-0.1313		220.8	-0.1554
	221.2	-0.20092		221.2	-0.1349		221.2	-0.12897		221.2	-0.15774
	221.6	-0.20032		221.6	-0.1355		221.6	-0.12723		221.6	-0.15884
	222	-0.19947		222	-0.13639		222	-0.12647		222	-0.15852
	222.4	-0.19889		222.4	-0.13754		222.4	-0.12677		222.4	-0.15702
	222.8	-0.19908		222.8	-0.13904		222.8	-0.12781		222.8	-0.15495
	223.2	-0.20025		223.2	-0.141		223.2	-0.12898		223.2	-0.1529
	223.6	-0.20231		223.6	-0.14345		223.6	-0.12971		223.6	-0.15124
	224	-0.20499		224	-0.14626		224	-0.12981		224	-0.15
	224.4	-0.20797		224.4	-0.14904		224.4	-0.12941		224.4	-0.14911
	224.8	-0.21099		224.8	-0.15127		224.8	-0.1288		224.8	-0.1486
	225.2	-0.21377		225.2	-0.1526		225.2	-0.12822		225.2	-0.14862
	225.6	-0.21602		225.6	-0.15304		225.6	-0.1278		225.6	-0.14931
	226	-0.21738		226	-0.15296		226	-0.12762		226	-0.15057
	226.4	-0.21748		226.4	-0.15284		226.4	-0.12776		226.4	-0.15195
	226.8	-0.21615		226.8	-0.15297		226.8	-0.12822		226.8	-0.15286
	227.2	-0.2135		227.2	-0.15336		227.2	-0.12894		227.2	-0.15286
	227.6	-0.21		227.6	-0.15378		227.6	-0.12977		227.6	-0.15188
	228	-0.20638		228	-0.15376		228	-0.13052		228	-0.15019
	228.4	-0.20342		228.4	-0.15282		228.4	-0.13109		228.4	-0.14832
	228.8	-0.20176		228.8	-0.15062		228.8	-0.13162		228.8	-0.14681
	229.2	-0.20174		229.2	-0.14725		229.2	-0.1325		229.2	-0.14612
	229.6	-0.20341		229.6	-0.14327		229.6	-0.13417		229.6	-0.14643
	230	-0.20647		230	-0.13951		230	-0.13671		230	-0.14758
	230.4	-0.21039		230.4	-0.13669		230.4	-0.13961		230.4	-0.14908
	230.8	-0.21452		230.8	-0.13529		230.8	-0.14205		230.8	-0.15042
	231.2	-0.21812		231.2	-0.13545		231.2	-0.14342		231.2	-0.15128
	231.6	-0.22063		231.6	-0.13703		231.6	-0.14366		231.6	-0.1518
	232	-0.22192		232	-0.13968		232	-0.1431		232	-0.15229
	232.4	-0.22239		232.4	-0.14284		232.4	-0.14207		232.4	-0.15297
	232.8	-0.22264		232.8	-0.14589		232.8	-0.14062		232.8	-0.15372
	233.2	-0.22307		233.2	-0.14838		233.2	-0.13875		233.2	-0.1543
	233.6	-0.22355		233.6	-0.15016		233.6	-0.13677		233.6	-0.15459
	234	-0.22367		234	-0.15128		234	-0.13531		234	-0.15479
	234.4	-0.22313		234.4	-0.15185		234.4	-0.13485		234.4	-0.15521
	234.8	-0.22195		234.8	-0.15181		234.8	-0.13529		234.8	-0.15603
	235.2	-0.2204		235.2	-0.15108		235.2	-0.13593		235.2	-0.15709
	235.6	-0.21876		235.6	-0.14975		235.6	-0.13604		235.6	-0.15794
	236	-0.21725		236	-0.14815		236	-0.1354		236	-0.15813
	236.4	-0.21602		236.4	-0.1468		236.4	-0.13437		236.4	-0.15734
	236.8	-0.21513		236.8	-0.14608		236.8	-0.13352		236.8	-0.15547
	237.2	-0.21443		237.2	-0.14613		237.2	-0.13317		237.2	-0.1526
	237.6	-0.21368		237.6	-0.14684		237.6	-0.13327		237.6	-0.14912
	238	-0.2126		238	-0.14802		238	-0.13354		238	-0.14572
	238.4	-0.21108		238.4	-0.14944		238.4	-0.13368		238.4	-0.14326
	238.8	-0.2091		238.8	-0.15087		238.8	-0.1335		238.8	-0.14237
	239.2	-0.20671		239.2	-0.15216		239.2	-0.13294		239.2	-0.14304
	239.6	-0.20396		239.6	-0.15319		239.6	-0.13207		239.6	-0.14469
	240	-0.201		240	-0.15384		240	-0.13117		240	-0.14649
	240.4	-0.19817		240.4	-0.15403		240.4	-0.13059		240.4	-0.14786
	240.8	-0.19599		240.8	-0.15387		240.8	-0.13049		240.8	-0.14864
	241.2	-0.19492		241.2	-0.15358		241.2	-0.13068		241.2	-0.14897
	241.6	-0.19515		241.6	-0.15339		241.6	-0.13081		241.6	-0.14901
	242	-0.19637		242	-0.15329		242	-0.13062		242	-0.14881
	242.4	-0.19795		242.4	-0.15313		242.4	-0.13026		242.4	-0.14826
	242.8	-0.19921		242.8	-0.15276		242.8	-0.13014		242.8	-0.14729
	243.2	-0.19977		243.2	-0.1521		243.2	-0.13058		243.2	-0.14597
	243.6	-0.19966		243.6	-0.15123		243.6	-0.13156		243.6	-0.14462
	244	-0.19928		244	-0.15027		244	-0.13274		244	-0.14366
	244.4	-0.19911		244.4	-0.14941		244.4	-0.13368		244.4	-0.14343
	244.8	-0.19946		244.8	-0.14869		244.8	-0.13403		244.8	-0.14408
	245.2	-0.20038		245.2	-0.14792		245.2	-0.13362		245.2	-0.14545
	245.6	-0.20184		245.6	-0.14665		245.6	-0.1325		245.6	-0.14716
	246	-0.20381		246	-0.14445		246	-0.13092		246	-0.14866
	246.4	-0.2063		246.4	-0.14126		246.4	-0.12926		246.4	-0.14945
	246.8	-0.20921		246.8	-0.13751		246.8	-0.12795		246.8	-0.14937
	247.2	-0.21221		247.2	-0.13391		247.2	-0.12723		247.2	-0.14868
	247.6	-0.21484		247.6	-0.13117		247.6	-0.12714		247.6	-0.148
	248	-0.21661		248	-0.12978		248	-0.1275		248	-0.14783
	248.4	-0.21727		248.4	-0.12999		248.4	-0.12806		248.4	-0.14828
	248.8	-0.2168		248.8	-0.13186		248.8	-0.1287		248.8	-0.149
	249.2	-0.21538		249.2	-0.13521		249.2	-0.12952		249.2	-0.14948
	249.6	-0.21326		249.6	-0.13948		249.6	-0.13074		249.6	-0.14944
	250	-0.21075		250	-0.14379		250	-0.13241		250	-0.14893
	250.4	-0.20824		250.4	-0.14715		250.4	-0.13425		250.4	-0.14823
	250.8	-0.20617		250.8	-0.14885		250.8	-0.13585		250.8	-0.14748
	251.2	-0.20496		251.2	-0.14873		251.2	-0.13689		251.2	-0.14661
	251.6	-0.20486		251.6	-0.14711		251.6	-0.13727		251.6	-0.14551
	252	-0.20588		252	-0.14469		252	-0.13695		252	-0.1442
	252.4	-0.20768		252.4	-0.1422		252.4	-0.13582		252.4	-0.14289
	252.8	-0.20963		252.8	-0.14018		252.8	-0.13382		252.8	-0.14195
	253.2	-0.2109		253.2	-0.13886		253.2	-0.13113		253.2	-0.14179
	253.6	-0.21083		253.6	-0.13828		253.6	-0.12822		253.6	-0.1428
	254	-0.2093		254	-0.13856		254	-0.12563		254	-0.14506
	254.4	-0.2068		254.4	-0.13994		254.4	-0.12381		254.4	-0.14819
	254.8	-0.20414		254.8	-0.1425		254.8	-0.1229		254.8	-0.15141
	255.2	-0.20206		255.2	-0.14582		255.2	-0.12283		255.2	-0.15391
	255.6	-0.20096		255.6	-0.14889		255.6	-0.12343		255.6	-0.15528
	256	-0.20089		256	-0.15066		256	-0.12464		256	-0.15563
	256.4	-0.20161		256.4	-0.15067		256.4	-0.12656		256.4	-0.15546
	256.8	-0.20272		256.8	-0.14933		256.8	-0.12917		256.8	-0.15526
	257.2	-0.20373		257.2	-0.14763		257.2	-0.13208		257.2	-0.15532
	257.6	-0.20422		257.6	-0.14649		257.6	-0.13454		257.6	-0.15561
	258	-0.20403		258	-0.1463		258	-0.13588		258	-0.1559
	258.4	-0.20334		258.4	-0.14696		258.4	-0.13594		258.4	-0.15592
	258.8	-0.20251		258.8	-0.14804		258.8	-0.13519		258.8	-0.15552
	259.2	-0.20185		259.2	-0.14915		259.2	-0.1344		259.2	-0.15469
	259.6	-0.20141		259.6	-0.15		259.6	-0.13423		259.6	-0.15355
	260	-0.20099		260	-0.15043		260	-0.13485		260	-0.1522
	260.4	-0.20039		260.4	-0.15036		260.4	-0.13606		260.4	-0.1507
	260.8	-0.19964		260.8	-0.14977		260.8	-0.13748		260.8	-0.1491
	261.2	-0.19909		261.2	-0.14876		261.2	-0.13892		261.2	-0.14759
	261.6	-0.19915		261.6	-0.14753		261.6	-0.14049		261.6	-0.14651
	262	-0.20003		262	-0.1464		262	-0.14236		262	-0.14625
	262.4	-0.20157		262.4	-0.14576		262.4	-0.14463		262.4	-0.14712
	262.8	-0.20332		262.8	-0.14588		262.8	-0.14717		262.8	-0.14915
	263.2	-0.20478		263.2	-0.14671		263.2	-0.14976		263.2	-0.15207
	263.6	-0.2057		263.6	-0.14788		263.6	-0.15222		263.6	-0.15537
	264	-0.20612		264	-0.14897		264	-0.15428		264	-0.1584
	264.4	-0.20626		264.4	-0.14975		264.4	-0.15554		264.4	-0.16054
	264.8	-0.20643		264.8	-0.15028		264.8	-0.15553		264.8	-0.16138
	265.2	-0.20686		265.2	-0.15068		265.2	-0.15411		265.2	-0.16093
	265.6	-0.20769		265.6	-0.15092		265.6	-0.1518		265.6	-0.15948
	266	-0.20893		266	-0.15086		266	-0.14955		266	-0.15744
	266.4	-0.21047		266.4	-0.15039		266.4	-0.14811		266.4	-0.15506
	266.8	-0.21206		266.8	-0.14964		266.8	-0.14762		266.8	-0.15251
	267.2	-0.21334		267.2	-0.14895		267.2	-0.14759		267.2	-0.1499
	267.6	-0.21397		267.6	-0.14876		267.6	-0.1474		267.6	-0.14736
	268	-0.21368		268	-0.14934		268	-0.14677		268	-0.14492
	268.4	-0.21248		268.4	-0.15057		268.4	-0.14586		268.4	-0.14248
	268.8	-0.21061		268.8	-0.15198		268.8	-0.145		268.8	-0.13996
	269.2	-0.20851		269.2	-0.15307		269.2	-0.1444		269.2	-0.13753
	269.6	-0.20669		269.6	-0.15355		269.6	-0.14389		269.6	-0.13566
	270	-0.20549		270	-0.15348		270	-0.14306		270	-0.13493
	270.4	-0.20503		270.4	-0.15307		270.4	-0.1415		270.4	-0.1357
	270.8	-0.20515		270.8	-0.15246		270.8	-0.13902		270.8	-0.13792
	271.2	-0.20564		271.2	-0.15166		271.2	-0.13571		271.2	-0.14114
	271.6	-0.20639		271.6	-0.15068		271.6	-0.13194		271.6	-0.14475
	272	-0.20748		272	-0.1497		272	-0.12832		272	-0.14817
	272.4	-0.20901		272.4	-0.14903		272.4	-0.12549		272.4	-0.151
	272.8	-0.21096		272.8	-0.14881		272.8	-0.12395		272.8	-0.15308
	273.2	-0.21299		273.2	-0.14878		273.2	-0.12381		273.2	-0.15438
	273.6	-0.21453		273.6	-0.14841		273.6	-0.12486		273.6	-0.15502
	274	-0.21511		274	-0.14737		274	-0.1267		274	-0.15514
	274.4	-0.21454		274.4	-0.14581		274.4	-0.12881		274.4	-0.15496
	274.8	-0.21297		274.8	-0.14425		274.8	-0.13061		274.8	-0.15467
	275.2	-0.21079		275.2	-0.14311		275.2	-0.13168		275.2	-0.15431
	275.6	-0.20847		275.6	-0.14241		275.6	-0.13204		275.6	-0.15384
	276	-0.20648		276	-0.14188		276	-0.13223		276	-0.15331
	276.4	-0.20526		276.4	-0.14124		276.4	-0.13286		276.4	-0.15293
	276.8	-0.20494		276.8	-0.14048		276.8	-0.13416		276.8	-0.15297
	277.2	-0.20531		277.2	-0.13987		277.2	-0.13579		277.2	-0.15347
	277.6	-0.20594		277.6	-0.1398		277.6	-0.13718		277.6	-0.15412
	278	-0.20646		278	-0.14048		278	-0.13792		278	-0.15446
	278.4	-0.20687		278.4	-0.1419		278.4	-0.1379		278.4	-0.15432
	278.8	-0.20738		278.8	-0.14376		278.8	-0.13717		278.8	-0.15398
	279.2	-0.20813		279.2	-0.14568		279.2	-0.13577		279.2	-0.15402
	279.6	-0.20898		279.6	-0.14731		279.6	-0.13377		279.6	-0.15471
	280	-0.2097		280	-0.14855		280	-0.13148		280	-0.15578
	280.4	-0.21025		280.4	-0.14958		280.4	-0.12946		280.4	-0.15653
	280.8	-0.21095		280.8	-0.15086		280.8	-0.12832		280.8	-0.15631
	281.2	-0.21223		281.2	-0.15273		281.2	-0.12838		281.2	-0.15491
	281.6	-0.21443		281.6	-0.15516		281.6	-0.12946		281.6	-0.15262
	282	-0.21746		282	-0.15767		282	-0.13109		282	-0.14999
	282.4	-0.22079		282.4	-0.15965		282.4	-0.13272		282.4	-0.14752
	282.8	-0.22357		282.8	-0.16074		282.8	-0.134		282.8	-0.14551
	283.2	-0.22496		283.2	-0.16095		283.2	-0.13481		283.2	-0.14401
	283.6	-0.22461		283.6	-0.16045		283.6	-0.13527		283.6	-0.14308
	284	-0.22271		284	-0.15929		284	-0.13555		284	-0.14286
	284.4	-0.21985		284.4	-0.15747		284.4	-0.13575		284.4	-0.14348
	284.8	-0.2167		284.8	-0.15515		284.8	-0.13581		284.8	-0.14478
	285.2	-0.21378		285.2	-0.15291		285.2	-0.1356		285.2	-0.14618
	285.6	-0.21152		285.6	-0.15149		285.6	-0.13502		285.6	-0.14689
	286	-0.21017		286	-0.15133		286	-0.13417		286	-0.14637
	286.4	-0.20979		286.4	-0.15215		286.4	-0.13346		286.4	-0.14467
	286.8	-0.21009		286.8	-0.15307		286.8	-0.13339		286.8	-0.14246
	287.2	-0.21059		287.2	-0.15307		287.2	-0.13425		287.2	-0.14063
	287.6	-0.21088		287.6	-0.15169		287.6	-0.13582		287.6	-0.13997
	288	-0.21088		288	-0.14925		288	-0.1374		288	-0.14088
	288.4	-0.21076		288.4	-0.14669		288.4	-0.13817		288.4	-0.14337
	288.8	-0.21081		288.8	-0.14509		288.8	-0.13763		288.8	-0.147
	289.2	-0.21121		289.2	-0.14517		289.2	-0.1359		289.2	-0.151
	289.6	-0.21204		289.6	-0.14701		289.6	-0.13369		289.6	-0.15445
	290	-0.21326		290	-0.15003		290	-0.13184		290	-0.15663
	290.4	-0.21468		290.4	-0.15327		290.4	-0.13094		290.4	-0.15733
	290.8	-0.21589		290.8	-0.15573		290.8	-0.1311		290.8	-0.15682
	291.2	-0.21647		291.2	-0.15674		291.2	-0.13205		291.2	-0.15573
	291.6	-0.21635		291.6	-0.15609		291.6	-0.1334		291.6	-0.15464
	292	-0.21602		292	-0.15396		292	-0.1349		292	-0.15383
	292.4	-0.21636		292.4	-0.1507		292.4	-0.13651		292.4	-0.15315
	292.8	-0.21796		292.8	-0.14674		292.8	-0.13841		292.8	-0.15227
	293.2	-0.22075		293.2	-0.14252		293.2	-0.14076		293.2	-0.15089
	293.6	-0.22401		293.6	-0.13853		293.6	-0.14355		293.6	-0.14901
	294	-0.22687		294	-0.13521		294	-0.14645		294	-0.14686
	294.4	-0.22878		294.4	-0.1328		294.4	-0.14884		294.4	-0.14482
	294.8	-0.22969		294.8	-0.13142		294.8	-0.15		294.8	-0.14314
	295.2	-0.22991		295.2	-0.13104		295.2	-0.14948		295.2	-0.14197
	295.6	-0.22986		295.6	-0.1317		295.6	-0.14736		295.6	-0.14141
	296	-0.22982		296	-0.13345		296	-0.14439		296	-0.14154
	296.4	-0.22983		296.4	-0.13635		296.4	-0.14168		296.4	-0.14245
	296.8	-0.22976		296.8	-0.14023		296.8	-0.14018		296.8	-0.14413
	297.2	-0.22947		297.2	-0.14461		297.2	-0.14025		297.2	-0.14641
	297.6	-0.22887		297.6	-0.14874		297.6	-0.14158		297.6	-0.14895
	298	-0.22802		298	-0.15185		298	-0.14342		298	-0.15136
	298.4	-0.22698		298.4	-0.15349		298.4	-0.14496		298.4	-0.15339
	298.8	-0.22581		298.8	-0.15364		298.8	-0.14568		298.8	-0.15494
	299.2	-0.22456		299.2	-0.15257		299.2	-0.14536		299.2	-0.15592
	299.6	-0.22331		299.6	-0.15053		299.6	-0.1441		299.6	-0.15616
	300	-0.22216		300	-0.14768		300	-0.14223		300	-0.15551
	300.4	-0.22112		300.4	-0.14422		300.4	-0.1403		300.4	-0.15395
	300.8	-0.22014		300.8	-0.14066		300.8	-0.13901		300.8	-0.15165
	301.2	-0.21918		301.2	-0.13775		301.2	-0.13897		301.2	-0.14884
	301.6	-0.21833		301.6	-0.13611		301.6	-0.1404		301.6	-0.1458
	302	-0.21782		302	-0.13592		302	-0.14296		302	-0.14293
	302.4	-0.21787		302.4	-0.13687		302.4	-0.14582		302.4	-0.14076
	302.8	-0.21856		302.8	-0.1385		302.8	-0.1481		302.8	-0.13978
	303.2	-0.21963		303.2	-0.1405		303.2	-0.14919		303.2	-0.1402
	303.6	-0.22069		303.6	-0.14284		303.6	-0.14893		303.6	-0.14189
	304	-0.22137		304	-0.14562		304	-0.1475		304	-0.14458
	304.4	-0.22153		304.4	-0.14886		304.4	-0.14523		304.4	-0.14795
	304.8	-0.22116		304.8	-0.15232		304.8	-0.14252		304.8	-0.15161
	305.2	-0.22028		305.2	-0.1555		305.2	-0.13979		305.2	-0.15515
	305.6	-0.21905		305.6	-0.15782		305.6	-0.13749		305.6	-0.15817
	306	-0.21784		306	-0.15882		306	-0.13594		306	-0.16048
	306.4	-0.21724		306.4	-0.15839		306.4	-0.1352		306.4	-0.16204
	306.8	-0.21775		306.8	-0.15682		306.8	-0.135		306.8	-0.1629
	307.2	-0.21946		307.2	-0.15447		307.2	-0.13479		307.2	-0.16314
	307.6	-0.22187		307.6	-0.15152		307.6	-0.13407		307.6	-0.16287
	308	-0.22414		308	-0.14807		308	-0.13269		308	-0.16227
	308.4	-0.22546		308.4	-0.14439		308.4	-0.131		308.4	-0.16147
	308.8	-0.22543		308.8	-0.14111		308.8	-0.1297		308.8	-0.16055
	309.2	-0.22414		309.2	-0.1389		309.2	-0.12931		309.2	-0.15951
	309.6	-0.22212		309.6	-0.13811		309.6	-0.12988		309.6	-0.15833
	310	-0.22011		310	-0.13853		310	-0.13107		310	-0.15699
	310.4	-0.21876		310.4	-0.13967		310.4	-0.13243		310.4	-0.15548
	310.8	-0.21839		310.8	-0.14105		310.8	-0.13359		310.8	-0.15376
	311.2	-0.21887		311.2	-0.14232		311.2	-0.13422		311.2	-0.15184
	311.6	-0.21977		311.6	-0.14317		311.6	-0.13401		311.6	-0.14991
	312	-0.22068		312	-0.14324		312	-0.13281		312	-0.14831
	312.4	-0.22143		312.4	-0.14237		312.4	-0.13085		312.4	-0.1474
	312.8	-0.22215		312.8	-0.14075		312.8	-0.12876		312.8	-0.14731
	313.2	-0.22306		313.2	-0.13897		313.2	-0.12737		313.2	-0.14776
	313.6	-0.22424		313.6	-0.13769		313.6	-0.12732		313.6	-0.14812
	314	-0.22546		314	-0.13725		314	-0.12875		314	-0.14778
	314.4	-0.2262		314.4	-0.13757		314.4	-0.13118		314.4	-0.14645
	314.8	-0.22586		314.8	-0.13833		314.8	-0.13362		314.8	-0.14435
	315.2	-0.2241		315.2	-0.1393		315.2	-0.13492		315.2	-0.142
	315.6	-0.22116		315.6	-0.14049		315.6	-0.13441		315.6	-0.14
	316	-0.21782		316	-0.14204		316	-0.13222		316	-0.13879
	316.4	-0.21514		316.4	-0.14397		316.4	-0.12928		316.4	-0.13865
	316.8	-0.21386		316.8	-0.14618		316.8	-0.12682		316.8	-0.13972
	317.2	-0.21401		317.2	-0.14836		317.2	-0.12571		317.2	-0.14188
	317.6	-0.21501		317.6	-0.15013		317.6	-0.12605		317.6	-0.14474
	318	-0.21609		318	-0.15115		318	-0.12721		318	-0.14765
	318.4	-0.21678		318.4	-0.15127		318.4	-0.12833		318.4	-0.15001
	318.8	-0.21708		318.8	-0.15061		318.8	-0.12883		318.8	-0.15141
	319.2	-0.21731		319.2	-0.14952		319.2	-0.1286		319.2	-0.15167
	319.6	-0.21783		319.6	-0.14843		319.6	-0.12794		319.6	-0.15081
	320	-0.21885		320	-0.14769		320	-0.12723		320	-0.14896
	320.4	-0.22037		320.4	-0.14745		320.4	-0.12675		320.4	-0.14644
	320.8	-0.22223		320.8	-0.14761		320.8	-0.12659		320.8	-0.14372
	321.2	-0.22418		321.2	-0.148		321.2	-0.12668		321.2	-0.1414
	321.6	-0.22601		321.6	-0.14844		321.6	-0.127		321.6	-0.13993
	322	-0.22757		322	-0.1488		322	-0.12756		322	-0.1395
	322.4	-0.22877		322.4	-0.1489		322.4	-0.12834		322.4	-0.1399
	322.8	-0.22958		322.8	-0.14856		322.8	-0.12923		322.8	-0.14064
	323.2	-0.22995		323.2	-0.14776		323.2	-0.13		323.2	-0.1413
	323.6	-0.22976		323.6	-0.14684		323.6	-0.13042		323.6	-0.14174
	324	-0.22883		324	-0.14638		324	-0.13048		324	-0.14212
	324.4	-0.22709		324.4	-0.14695		324.4	-0.13042		324.4	-0.14269
	324.8	-0.22476		324.8	-0.14876		324.8	-0.13055		324.8	-0.14355
	325.2	-0.22245		325.2	-0.15155		325.2	-0.13111		325.2	-0.14457
	325.6	-0.22088		325.6	-0.15462		325.6	-0.1321		325.6	-0.14554
	326	-0.22054		326	-0.15711		326	-0.13333		326	-0.14639
	326.4	-0.22139		326.4	-0.1582		326.4	-0.13447		326.4	-0.14722
	326.8	-0.22292		326.8	-0.15741		326.8	-0.1352		326.8	-0.14819
	327.2	-0.22451		327.2	-0.15476		327.2	-0.13537		327.2	-0.14941
	327.6	-0.22576		327.6	-0.15083		327.6	-0.13522		327.6	-0.15082
	328	-0.22664		328	-0.14658		328	-0.13522		328	-0.15222
	328.4	-0.22734		328.4	-0.14293		328.4	-0.13577		328.4	-0.15341
	328.8	-0.22808		328.8	-0.14043		328.8	-0.13679		328.8	-0.15423
	329.2	-0.22887		329.2	-0.13912		329.2	-0.13773		329.2	-0.15455
	329.6	-0.22948		329.6	-0.13869		329.6	-0.13788		329.6	-0.15425
	330	-0.2296		330	-0.13872		330	-0.13679		330	-0.15331
	330.4	-0.22901		330.4	-0.1389		330.4	-0.13457		330.4	-0.15191
	330.8	-0.22774		330.8	-0.13899		330.8	-0.1318		330.8	-0.15047
	331.2	-0.22597		331.2	-0.13886		331.2	-0.12932		331.2	-0.14947
	331.6	-0.22394		331.6	-0.13844		331.6	-0.12798		331.6	-0.14926
	332	-0.22192		332	-0.13779		332	-0.12832		332	-0.14997
	332.4	-0.22014		332.4	-0.13701		332.4	-0.13044		332.4	-0.15153
	332.8	-0.21876		332.8	-0.13618		332.8	-0.13385		332.8	-0.15357
	333.2	-0.21786		333.2	-0.1354		333.2	-0.13769		333.2	-0.15549
	333.6	-0.21747		333.6	-0.13494		333.6	-0.14108		333.6	-0.15652
	334	-0.21764		334	-0.13517		334	-0.14338		334	-0.15619
	334.4	-0.21842		334.4	-0.13639		334.4	-0.14437		334.4	-0.15453
	334.8	-0.21972		334.8	-0.13849		334.8	-0.14426		334.8	-0.15204
	335.2	-0.22127		335.2	-0.14096		335.2	-0.14352		335.2	-0.14933
	335.6	-0.22271		335.6	-0.14305		335.6	-0.14269		335.6	-0.14684
	336	-0.22377		336	-0.1441		336	-0.14217		336	-0.14478
	336.4	-0.2243		336.4	-0.14377		336.4	-0.14211		336.4	-0.14325
	336.8	-0.22417		336.8	-0.14215		336.8	-0.14244		336.8	-0.14238
	337.2	-0.22329		337.2	-0.1398		337.2	-0.14301		337.2	-0.14227
	337.6	-0.22164		337.6	-0.13745		337.6	-0.14372		337.6	-0.14304
	338	-0.21942		338	-0.13567		338	-0.14455		338	-0.14466
	338.4	-0.2171		338.4	-0.13467		338.4	-0.14544		338.4	-0.14692
	338.8	-0.21516		338.8	-0.13434		338.8	-0.14633		338.8	-0.14945
	339.2	-0.21394		339.2	-0.13456		339.2	-0.14702		339.2	-0.1519
	339.6	-0.21346		339.6	-0.13533		339.6	-0.14732		339.6	-0.15409
	340	-0.21349		340	-0.13675		340	-0.14704		340	-0.15591
	340.4	-0.21374		340.4	-0.13879		340.4	-0.14612		340.4	-0.15721
	340.8	-0.21413		340.8	-0.14115		340.8	-0.1446		340.8	-0.15775
	341.2	-0.21479		341.2	-0.14331		341.2	-0.14269		341.2	-0.15738
	341.6	-0.21587		341.6	-0.1448		341.6	-0.14062		341.6	-0.15623
	342	-0.21734		342	-0.1454		342	-0.13864		342	-0.1546
	342.4	-0.21896		342.4	-0.14536		342.4	-0.13685		342.4	-0.15272
	342.8	-0.22039		342.8	-0.14518		342.8	-0.13531		342.8	-0.15061
	343.2	-0.22132		343.2	-0.14519		343.2	-0.13404		343.2	-0.14822
	343.6	-0.22162		343.6	-0.14536		343.6	-0.13319		343.6	-0.14576
	344	-0.22133		344	-0.14527		344	-0.13306		344	-0.14373
	344.4	-0.2207		344.4	-0.14451		344.4	-0.13395		344.4	-0.14273
	344.8	-0.22006		344.8	-0.14291		344.8	-0.13588		344.8	-0.14307
	345.2	-0.21975		345.2	-0.14071		345.2	-0.13838		345.2	-0.14453
	345.6	-0.22003		345.6	-0.13843		345.6	-0.14063		345.6	-0.14643
	346	-0.22103		346	-0.13661		346	-0.14181		346	-0.14791
	346.4	-0.22277		346.4	-0.13546		346.4	-0.14158		346.4	-0.14828
	346.8	-0.22512		346.8	-0.13474		346.8	-0.14027		346.8	-0.14732
	347.2	-0.22781		347.2	-0.13398		347.2	-0.1386		347.2	-0.14537
	347.6	-0.23039		347.6	-0.13293		347.6	-0.13727		347.6	-0.14318
	348	-0.2323		348	-0.13187		348	-0.1366		348	-0.14168
	348.4	-0.23312		348.4	-0.13142		348.4	-0.13645		348.4	-0.14146
	348.8	-0.23273		348.8	-0.13201		348.8	-0.13657		348.8	-0.1425
	349.2	-0.23144		349.2	-0.13333		349.2	-0.13677		349.2	-0.14423
	349.6	-0.22974		349.6	-0.13449		349.6	-0.13707		349.6	-0.14594
	350	-0.22808		350	-0.13457		350	-0.13752		350	-0.1473
	350.4	-0.22668		350.4	-0.13338		350.4	-0.13804		350.4	-0.14845
	350.8	-0.22553		350.8	-0.13166		350.8	-0.13841		350.8	-0.14973
	351.2	-0.22443		351.2	-0.13053		351.2	-0.13836		351.2	-0.15118
	351.6	-0.22322		351.6	-0.13084		351.6	-0.13777		351.6	-0.15249
	352	-0.22184		352	-0.13268		352	-0.13678		352	-0.15317
	352.4	-0.22037		352.4	-0.13551		352.4	-0.13566		352.4	-0.15291
	352.8	-0.21887		352.8	-0.1385		352.8	-0.13472		352.8	-0.15182
	353.2	-0.21725		353.2	-0.14092		353.2	-0.13412		353.2	-0.15031
	353.6	-0.21537		353.6	-0.14239		353.6	-0.1339		353.6	-0.14901
	354	-0.21324		354	-0.14295		354	-0.13402		354	-0.14851
	354.4	-0.21122		354.4	-0.14294		354.4	-0.13454		354.4	-0.14918
	354.8	-0.2098		354.8	-0.14269		354.8	-0.13553		354.8	-0.15107
	355.2	-0.20942		355.2	-0.14221		355.2	-0.13693		355.2	-0.15382
	355.6	-0.21026		355.6	-0.14118		355.6	-0.13838		355.6	-0.15668
	356	-0.21216		356	-0.13926		356	-0.13936		356	-0.15868
	356.4	-0.21469		356.4	-0.13659		356.4	-0.1394		356.4	-0.15902
	356.8	-0.21724		356.8	-0.13373		356.8	-0.1384		356.8	-0.15735
	357.2	-0.21923		357.2	-0.13143		357.2	-0.13656		357.2	-0.15404
	357.6	-0.22032		357.6	-0.13003		357.6	-0.13425		357.6	-0.15003
	358	-0.22054		358	-0.12942		358	-0.13187		358	-0.14635
	358.4	-0.22036		358.4	-0.12913		358.4	-0.12979		358.4	-0.14368
	358.8	-0.22046		358.8	-0.12876		358.8	-0.12837		358.8	-0.14216
	359.2	-0.22143		359.2	-0.12811		359.2	-0.12779		359.2	-0.14159
	359.6	-0.22349		359.6	-0.12724		359.6	-0.12788		359.6	-0.14174
	360	-0.22632		360	-0.12643		360	-0.12819		360	-0.14246
	360.4	-0.22927		360.4	-0.12616		360.4	-0.12815		360.4	-0.14351
	360.8	-0.23164		360.8	-0.12693		360.8	-0.12752		360.8	-0.14456
	361.2	-0.23293		361.2	-0.12908		361.2	-0.12657		361.2	-0.14523
	361.6	-0.23298		361.6	-0.13243		361.6	-0.12601		361.6	-0.1454
	362	-0.232		362	-0.1362		362	-0.1265		362	-0.14535
	362.4	-0.23057		362.4	-0.13933		362.4	-0.12828		362.4	-0.14571
	362.8	-0.22933		362.8	-0.141		362.8	-0.13114		362.8	-0.147
	363.2	-0.22876		363.2	-0.14104		363.2	-0.13445		363.2	-0.14923
	363.6	-0.22894		363.6	-0.13992		363.6	-0.1374		363.6	-0.15181
	364	-0.22965		364	-0.13838		364	-0.1392		364	-0.15393
	364.4	-0.23058		364.4	-0.13698		364.4	-0.13931		364.4	-0.15508
	364.8	-0.23152		364.8	-0.13589		364.8	-0.13774		364.8	-0.15527
	365.2	-0.23231		365.2	-0.13489		365.2	-0.13496		365.2	-0.15473
	365.6	-0.23278		365.6	-0.13365		365.6	-0.13178		365.6	-0.15369
	366	-0.23285		366	-0.13201		366	-0.12895		366	-0.15221
	366.4	-0.23265		366.4	-0.13007		366.4	-0.12705		366.4	-0.15035
	366.8	-0.23265		366.8	-0.12808		366.8	-0.12645		366.8	-0.14834
	367.2	-0.23348		367.2	-0.12629		367.2	-0.12733		367.2	-0.14644
	367.6	-0.23552		367.6	-0.12498		367.6	-0.1296		367.6	-0.14493
	368	-0.23866		368	-0.12448		368	-0.13278		368	-0.14396
	368.4	-0.24232		368.4	-0.12514		368.4	-0.136		368.4	-0.14363
	368.8	-0.24576		368.8	-0.12709		368.8	-0.13832		368.8	-0.14397
	369.2	-0.24845		369.2	-0.13006		369.2	-0.13917		369.2	-0.14492
	369.6	-0.25015		369.6	-0.13339		369.6	-0.13865		369.6	-0.14623
	370	-0.25081		370	-0.13624		370	-0.13736		370	-0.14748
	370.4	-0.25051		370.4	-0.138		370.4	-0.13609		370.4	-0.14812
	370.8	-0.24945		370.8	-0.1385		370.8	-0.13539		370.8	-0.14783
	371.2	-0.24794		371.2	-0.13808		371.2	-0.13546		371.2	-0.14673
	371.6	-0.24629		371.6	-0.13732		371.6	-0.13614		371.6	-0.14546
	372	-0.24476		372	-0.13665		372	-0.13702		372	-0.14481
	372.4	-0.24346		372.4	-0.13613		372.4	-0.1376		372.4	-0.14524
	372.8	-0.24241		372.8	-0.13561		372.8	-0.13747		372.8	-0.14646
	373.2	-0.24161		373.2	-0.13503		373.2	-0.13643		373.2	-0.14765
	373.6	-0.2411		373.6	-0.13457		373.6	-0.13451		373.6	-0.14799
	374	-0.24086		374	-0.13446		374	-0.13197		374	-0.14728
	374.4	-0.24073		374.4	-0.13474		374.4	-0.12924		374.4	-0.14597
	374.8	-0.2403		374.8	-0.13511		374.8	-0.12684		374.8	-0.14475
	375.2	-0.23914		375.2	-0.13522		375.2	-0.1253		375.2	-0.14403
	375.6	-0.23714		375.6	-0.13487		375.6	-0.12501		375.6	-0.14377
	376	-0.23467		376	-0.13414		376	-0.12611		376	-0.14373
	376.4	-0.2325		376.4	-0.13334		376.4	-0.12854		376.4	-0.14379
	376.8	-0.23134		376.8	-0.13274		376.8	-0.13205		376.8	-0.14399
	377.2	-0.23146		377.2	-0.13247		377.2	-0.13626		377.2	-0.14436
	377.6	-0.23261		377.6	-0.13237		377.6	-0.14063		377.6	-0.14488
	378	-0.23425		378	-0.13227		378	-0.14451		378	-0.14556
	378.4	-0.23578		378.4	-0.13216		378.4	-0.14722		378.4	-0.14652
	378.8	-0.23673		378.8	-0.13238		378.8	-0.14834		378.8	-0.14792
	379.2	-0.23693		379.2	-0.13337		379.2	-0.14791		379.2	-0.14977
	379.6	-0.23648		379.6	-0.13534		379.6	-0.14638		379.6	-0.15177
	380	-0.23567		380	-0.13801		380	-0.14434		380	-0.15351
	380.4	-0.23487		380.4	-0.14066		380.4	-0.14221		380.4	-0.1546
	380.8	-0.23437		380.8	-0.14249		380.8	-0.14016		380.8	-0.15489
	381.2	-0.23428		381.2	-0.14292		381.2	-0.13822		381.2	-0.15439
	381.6	-0.23456		381.6	-0.14185		381.6	-0.13646		381.6	-0.15323
	382	-0.23502		382	-0.13968		382	-0.13491		382	-0.15159
	382.4	-0.23543		382.4	-0.13714		382.4	-0.13346		382.4	-0.14982
	382.8	-0.23566		382.8	-0.13495		382.8	-0.1319		382.8	-0.14837
	383.2	-0.23566		383.2	-0.1335		383.2	-0.13011		383.2	-0.14757
	383.6	-0.23549		383.6	-0.13273		383.6	-0.12818		383.6	-0.14739
	384	-0.23535		384	-0.13227		384	-0.12634		384	-0.14744
	384.4	-0.23555		384.4	-0.13173		384.4	-0.12487		384.4	-0.14729
	384.8	-0.23639		384.8	-0.131		384.8	-0.12402		384.8	-0.14678
	385.2	-0.23797		385.2	-0.13028		385.2	-0.12406		385.2	-0.14612
	385.6	-0.24003		385.6	-0.12985		385.6	-0.12506		385.6	-0.14577
	386	-0.24209		386	-0.12978		386	-0.12679		386	-0.14613
	386.4	-0.2437		386.4	-0.12992		386.4	-0.12866		386.4	-0.14738
	386.8	-0.24473		386.8	-0.1302		386.8	-0.12999		386.8	-0.14934
	387.2	-0.24531		387.2	-0.13074		387.2	-0.13051		387.2	-0.15159
	387.6	-0.24562		387.6	-0.13181		387.6	-0.13045		387.6	-0.15357
	388	-0.24566		388	-0.13342		388	-0.13035		388	-0.15479
	388.4	-0.24531		388.4	-0.13531		388.4	-0.13065		388.4	-0.1549
	388.8	-0.24444		388.8	-0.1371		388.8	-0.13145		388.8	-0.15384
	389.2	-0.24315		389.2	-0.13849		389.2	-0.13253		389.2	-0.15185
	389.6	-0.24173		389.6	-0.13939		389.6	-0.1336		389.6	-0.14939
	390	-0.24059		390	-0.13987		390	-0.13446		390	-0.14688
	390.4	-0.24006		390.4	-0.14004		390.4	-0.13504		390.4	-0.1446
	390.8	-0.24027		390.8	-0.14005		390.8	-0.13535		390.8	-0.14275
	391.2	-0.24117		391.2	-0.14006		391.2	-0.13542		391.2	-0.14161
	391.6	-0.24251		391.6	-0.14022		391.6	-0.13535		391.6	-0.14142
	392	-0.24385		392	-0.14062		392	-0.13528		392	-0.14217
	392.4	-0.24464		392.4	-0.14117		392.4	-0.13531		392.4	-0.1434
	392.8	-0.24435		392.8	-0.14154		392.8	-0.13543		392.8	-0.14443
	393.2	-0.24275		393.2	-0.14128		393.2	-0.13554		393.2	-0.14484
	393.6	-0.24009		393.6	-0.14		393.6	-0.13557		393.6	-0.14474
	394	-0.23719		394	-0.1376		394	-0.13556		394	-0.14461
	394.4	-0.23513		394.4	-0.1343		394.4	-0.13566		394.4	-0.14475
	394.8	-0.23463		394.8	-0.13063		394.8	-0.13591		394.8	-0.14502
	395.2	-0.23563		395.2	-0.12722		395.2	-0.13619		395.2	-0.14488
	395.6	-0.2374		395.6	-0.12459		395.6	-0.13623		395.6	-0.14385
	396	-0.23905		396	-0.12306		396	-0.13583		396	-0.14184
	396.4	-0.24011		396.4	-0.12268		396.4	-0.13505		396.4	-0.13914
	396.8	-0.24068		396.8	-0.12333		396.8	-0.13416		396.8	-0.13619
	397.2	-0.241		397.2	-0.12474		397.2	-0.13344		397.2	-0.13348
	397.6	-0.2411		397.6	-0.1264		397.6	-0.13292		397.6	-0.13144
	398	-0.24074		398	-0.12766		398	-0.13236		398	-0.13056
	398.4	-0.23974		398.4	-0.12799		398.4	-0.13152		398.4	-0.13125
	398.8	-0.23821		398.8	-0.12734		398.8	-0.13048		398.8	-0.13368
	399.2	-0.2365		399.2	-0.12617		399.2	-0.12958		399.2	-0.13759
	399.6	-0.23491		399.6	-0.12522		399.6	-0.1291		399.6	-0.14223
	400	-0.23359		400	-0.12493		400	-0.12901		400	-0.14663
	400.4	-0.23265		400.4	-0.12535		400.4	-0.129		400.4	-0.14997
	400.8	-0.23216		400.8	-0.12625		400.8	-0.12879		400.8	-0.15192
	401.2	-0.23208		401.2	-0.12745		401.2	-0.1284		401.2	-0.1528
	401.6	-0.23221		401.6	-0.12889		401.6	-0.12807		401.6	-0.15339
	402	-0.23228		402	-0.13049		402	-0.1279		402	-0.15452
	402.4	-0.2322		402.4	-0.13202		402.4	-0.12768		402.4	-0.15661
	402.8	-0.23218		402.8	-0.13306		402.8	-0.12698		402.8	-0.15949
	403.2	-0.23251		403.2	-0.13323		403.2	-0.12563		403.2	-0.16253
	403.6	-0.23331		403.6	-0.13242		403.6	-0.12391		403.6	-0.16495
	404	-0.23437		404	-0.13094		404	-0.12242		404	-0.1661
	404.4	-0.23546		404.4	-0.12932		404.4	-0.12156		404.4	-0.16574
	404.8	-0.23663		404.8	-0.12806		404.8	-0.12137		404.8	-0.16406
	405.2	-0.23818		405.2	-0.12751		405.2	-0.12162		405.2	-0.16165
	405.6	-0.24033		405.6	-0.12781		405.6	-0.12212		405.6	-0.15916
	406	-0.24286		406	-0.12895		406	-0.12291		406	-0.15704
	406.4	-0.24515		406.4	-0.13077		406.4	-0.1241		406.4	-0.15546
	406.8	-0.24656		406.8	-0.1329		406.8	-0.12564		406.8	-0.15438
	407.2	-0.2468		407.2	-0.13473		407.2	-0.1273		407.2	-0.15361
	407.6	-0.24602		407.6	-0.13561		407.6	-0.12879		407.6	-0.1529
	408	-0.24463		408	-0.13517		408	-0.12997		408	-0.152
	408.4	-0.24312		408.4	-0.13361		408.4	-0.13087		408.4	-0.15067
	408.8	-0.24193		408.8	-0.13153		408.8	-0.13157		408.8	-0.1488
	409.2	-0.24141		409.2	-0.12965		409.2	-0.13212		409.2	-0.14646
	409.6	-0.2418		409.6	-0.12836		409.6	-0.1326		409.6	-0.14391
	410	-0.24313		410	-0.12759		410	-0.13317		410	-0.14154
	410.4	-0.24525		410.4	-0.12707		410.4	-0.13404		410.4	-0.13975
	410.8	-0.2478		410.8	-0.12666		410.8	-0.13525		410.8	-0.13882
	411.2	-0.25044		411.2	-0.1265		411.2	-0.13657		411.2	-0.1389
	411.6	-0.2528		411.6	-0.1269		411.6	-0.13764		411.6	-0.13999
	412	-0.25464		412	-0.12799		412	-0.13827		412	-0.14188
	412.4	-0.25576		412.4	-0.12951		412.4	-0.13852		412.4	-0.14409
	412.8	-0.25609		412.8	-0.13089		412.8	-0.13851		412.8	-0.1459
	413.2	-0.25564		413.2	-0.13141		413.2	-0.13825		413.2	-0.14658
	413.6	-0.25455		413.6	-0.13065		413.6	-0.1376		413.6	-0.14575
	414	-0.25297		414	-0.12872		414	-0.13645		414	-0.14356
	414.4	-0.25107		414.4	-0.12636		414.4	-0.13495		414.4	-0.14066
	414.8	-0.24913		414.8	-0.12455		414.8	-0.13356		414.8	-0.13785
	415.2	-0.24757		415.2	-0.12395		415.2	-0.13285		415.2	-0.13573
	415.6	-0.2469		415.6	-0.12458		415.6	-0.13313		415.6	-0.13454
	416	-0.24745		416	-0.12576		416	-0.13416		416	-0.13422
	416.4	-0.2491		416.4	-0.12663		416.4	-0.1353		416.4	-0.13465
	416.8	-0.25119		416.8	-0.12666		416.8	-0.13593		416.8	-0.13583
	417.2	-0.25287		417.2	-0.12585		417.2	-0.13591		417.2	-0.1379
	417.6	-0.25352		417.6	-0.12471		417.6	-0.13564		417.6	-0.14092
	418	-0.25297		418	-0.12385		418	-0.13563		418	-0.14479
	418.4	-0.25157		418.4	-0.12369		418.4	-0.13612		418.4	-0.14913
	418.8	-0.24989		418.8	-0.12428		418.8	-0.13688		418.8	-0.15345
	419.2	-0.24849		419.2	-0.12534		419.2	-0.13735		419.2	-0.15732
	419.6	-0.24771		419.6	-0.12646		419.6	-0.13709		419.6	-0.16055
	420	-0.24754		420	-0.12721		420	-0.13606		420	-0.16313
	420.4	-0.24774		420.4	-0.12732		420.4	-0.13469		420.4	-0.16511
	420.8	-0.24803		420.8	-0.12675		420.8	-0.13362		420.8	-0.16641
	421.2	-0.24832		421.2	-0.12575		421.2	-0.13337		421.2	-0.16678
	421.6	-0.24868		421.6	-0.12483		421.6	-0.13398		421.6	-0.1659
	422	-0.24921		422	-0.12459		422	-0.13513		422	-0.16364
	422.4	-0.24988		422.4	-0.12553		422.4	-0.13636		422.4	-0.1602
	422.8	-0.25065		422.8	-0.1278		422.8	-0.1373		422.8	-0.15605
	423.2	-0.2516		423.2	-0.13109		423.2	-0.13777		423.2	-0.15177
	423.6	-0.25289		423.6	-0.13469		423.6	-0.13773		423.6	-0.14788
	424	-0.25463		424	-0.13781		424	-0.13727		424	-0.14474
	424.4	-0.25663		424.4	-0.1399		424.4	-0.13653		424.4	-0.14257
	424.8	-0.25845		424.8	-0.14084		424.8	-0.13571		424.8	-0.14136
	425.2	-0.25959		425.2	-0.14095		425.2	-0.13488		425.2	-0.14084
	425.6	-0.25983		425.6	-0.14064		425.6	-0.13402		425.6	-0.14055
	426	-0.25934		426	-0.14014		426	-0.13316		426	-0.14005
	426.4	-0.2587		426.4	-0.1394		426.4	-0.13242		426.4	-0.1391
	426.8	-0.25851		426.8	-0.1383		426.8	-0.1319		426.8	-0.13774
	427.2	-0.25897		427.2	-0.13683		427.2	-0.13148		427.2	-0.13636
	427.6	-0.25974		427.6	-0.13514		427.6	-0.13071		427.6	-0.1355
	428	-0.26021		428	-0.13338		428	-0.12915		428	-0.13569
	428.4	-0.25991		428.4	-0.13165		428.4	-0.12678		428.4	-0.13726
	428.8	-0.25873		428.8	-0.13016		428.8	-0.12424		428.8	-0.14026
	429.2	-0.25679		429.2	-0.12929		429.2	-0.12253		429.2	-0.14441
	429.6	-0.2543		429.6	-0.12949		429.6	-0.12235		429.6	-0.14906
	430	-0.25159		430	-0.13101		430	-0.12369		430	-0.15314
	430.4	-0.24906		430.4	-0.13356		430.4	-0.12579		430.4	-0.15557
	430.8	-0.24718		430.8	-0.13639		430.8	-0.12766		430.8	-0.15564
	431.2	-0.24629		431.2	-0.13862		431.2	-0.12856		431.2	-0.1535
	431.6	-0.24653		431.6	-0.13969		431.6	-0.12827		431.6	-0.15006
	432	-0.2479		432	-0.13956		432	-0.12707		432	-0.14651
	432.4	-0.25025		432.4	-0.13863		432.4	-0.12553		432.4	-0.14376
	432.8	-0.25329		432.8	-0.13737		432.8	-0.12427		432.8	-0.1422
	433.2	-0.25652		433.2	-0.13615		433.2	-0.1236		433.2	-0.14167
	433.6	-0.25935		433.6	-0.13513		433.6	-0.12342		433.6	-0.14174
	434	-0.26123		434	-0.13437		434	-0.12325		434	-0.14189
	434.4	-0.26177		434.4	-0.13394		434.4	-0.12257		434.4	-0.14174
	434.8	-0.26095		434.8	-0.13389		434.8	-0.12119		434.8	-0.14115
	435.2	-0.2592		435.2	-0.13425		435.2	-0.11932		435.2	-0.14021
	435.6	-0.25723		435.6	-0.13496		435.6	-0.11741		435.6	-0.13921
	436	-0.25569		436	-0.1358		436	-0.1159		436	-0.1385
	436.4	-0.2549		436.4	-0.13647		436.4	-0.11508		436.4	-0.13838
	436.8	-0.25487		436.8	-0.13666		436.8	-0.11513		436.8	-0.13894
	437.2	-0.25543		437.2	-0.13614		437.2	-0.11605		437.2	-0.14008
	437.6	-0.25645		437.6	-0.13483		437.6	-0.11767		437.6	-0.14151
	438	-0.25773		438	-0.13283		438	-0.11974		438	-0.14289
	438.4	-0.259		438.4	-0.1304		438.4	-0.12199		438.4	-0.14398
	438.8	-0.25993		438.8	-0.12792		438.8	-0.12426		438.8	-0.14468
	439.2	-0.26027		439.2	-0.12566		439.2	-0.12655		439.2	-0.14499
	439.6	-0.25998		439.6	-0.12377		439.6	-0.12892		439.6	-0.1449
	440	-0.2592		440	-0.12223		440	-0.13137		440	-0.1444
	440.4	-0.25818		440.4	-0.12108		440.4	-0.13377		440.4	-0.1435
	440.8	-0.25706		440.8	-0.12048		440.8	-0.13591		440.8	-0.14237
	441.2	-0.25586		441.2	-0.12061		441.2	-0.13758		441.2	-0.14121
	441.6	-0.25454		441.6	-0.12159		441.6	-0.13864		441.6	-0.14019
	442	-0.25313		442	-0.12331		442	-0.13897		442	-0.13934
	442.4	-0.25183		442.4	-0.12556		442.4	-0.13854		442.4	-0.13856
	442.8	-0.25097		442.8	-0.128		442.8	-0.13742		442.8	-0.13779
	443.2	-0.25082		443.2	-0.13021		443.2	-0.13584		443.2	-0.13718
	443.6	-0.25144		443.6	-0.13182		443.6	-0.13416		443.6	-0.13708
	444	-0.25262		444	-0.13253		444	-0.13265		444	-0.13777
	444.4	-0.25402		444.4	-0.13223		444.4	-0.13142		444.4	-0.13914
	444.8	-0.2553		444.8	-0.13106		444.8	-0.13032		444.8	-0.14065
	445.2	-0.25618		445.2	-0.1293		445.2	-0.12921		445.2	-0.14161
	445.6	-0.25648		445.6	-0.1274		445.6	-0.1281		445.6	-0.14172
	446	-0.25619		446	-0.12584		446	-0.12727		446	-0.14125
	446.4	-0.25556		446.4	-0.12499		446.4	-0.12712		446.4	-0.14073
	446.8	-0.25509		446.8	-0.12498		446.8	-0.12786		446.8	-0.14056
	447.2	-0.25517		447.2	-0.12558		447.2	-0.12936		447.2	-0.14078
	447.6	-0.25584		447.6	-0.12635		447.6	-0.13119		447.6	-0.14123
	448	-0.25676		448	-0.12689		448	-0.13291		448	-0.14177
	448.4	-0.25752		448.4	-0.12708		448.4	-0.13428		448.4	-0.14236
	448.8	-0.25786		448.8	-0.12722		448.8	-0.13528		448.8	-0.14298
	449.2	-0.25785		449.2	-0.12777		449.2	-0.13599		449.2	-0.14355
	449.6	-0.25767		449.6	-0.12903		449.6	-0.13641		449.6	-0.1441
	450	-0.25752		450	-0.13086		450	-0.13646		450	-0.14476
	450.4	-0.2575		450.4	-0.13275		450.4	-0.13601		450.4	-0.14569
	450.8	-0.25765		450.8	-0.13425		450.8	-0.13498		450.8	-0.14694
	451.2	-0.25799		451.2	-0.13519		451.2	-0.13333		451.2	-0.14846
	451.6	-0.25843		451.6	-0.13566		451.6	-0.13112		451.6	-0.15006
	452	-0.25883		452	-0.1359		452	-0.12859		452	-0.15152
	452.4	-0.25898		452.4	-0.13604		452.4	-0.12613		452.4	-0.1526
	452.8	-0.25875		452.8	-0.13611		452.8	-0.12421		452.8	-0.15318
	453.2	-0.2582		453.2	-0.13596		453.2	-0.12316		453.2	-0.15333
	453.6	-0.25757		453.6	-0.1354		453.6	-0.12298		453.6	-0.15328
	454	-0.25713		454	-0.13438		454	-0.1234		454	-0.15317
	454.4	-0.25701		454.4	-0.13311		454.4	-0.12398		454.4	-0.15288
	454.8	-0.25708		454.8	-0.13207		454.8	-0.12438		454.8	-0.15204
	455.2	-0.25715		455.2	-0.13172		455.2	-0.12449		455.2	-0.15029
	455.6	-0.2571		455.6	-0.13214		455.6	-0.12451		455.6	-0.14756
	456	-0.25693		456	-0.13302		456	-0.12494		456	-0.14421
	456.4	-0.25669		456.4	-0.13381		456.4	-0.12627		456.4	-0.14091
	456.8	-0.25639		456.8	-0.13413		456.8	-0.12867		456.8	-0.1383
	457.2	-0.25608		457.2	-0.134		457.2	-0.13173		457.2	-0.13675
	457.6	-0.25588		457.6	-0.13374		457.6	-0.13471		457.6	-0.13626
	458	-0.25597		458	-0.13365		458	-0.13692		458	-0.13661
	458.4	-0.2564		458.4	-0.13376		458.4	-0.13805		458.4	-0.13746
	458.8	-0.25705		458.8	-0.13376		458.8	-0.1382		458.8	-0.13854
	459.2	-0.25771		459.2	-0.13328		459.2	-0.13766		459.2	-0.13954
	459.6	-0.25821		459.6	-0.13219		459.6	-0.13671		459.6	-0.14015
	460	-0.25851		460	-0.13076		460	-0.13547		460	-0.14011
	460.4	-0.25868		460.4	-0.12955		460.4	-0.13409		460.4	-0.13938
	460.8	-0.25876		460.8	-0.12907		460.8	-0.13285		460.8	-0.13816
	461.2	-0.25874		461.2	-0.12946		461.2	-0.13204		461.2	-0.1368
	461.6	-0.25859		461.6	-0.13043		461.6	-0.13181		461.6	-0.13566
	462	-0.25831		462	-0.13142		462	-0.13204		462	-0.13504
	462.4	-0.25806		462.4	-0.13197		462.4	-0.13255		462.4	-0.13513
	462.8	-0.25805		462.8	-0.1319		462.8	-0.13317		462.8	-0.13591
	463.2	-0.25835		463.2	-0.13139		463.2	-0.1337		463.2	-0.13711
	463.6	-0.25879		463.6	-0.1307		463.6	-0.13383		463.6	-0.13836
	464	-0.25913		464	-0.1301		464	-0.13326		464	-0.13943
	464.4	-0.25925		464.4	-0.12979		464.4	-0.13198		464.4	-0.14035
	464.8	-0.25936		464.8	-0.12987		464.8	-0.13042		464.8	-0.14126
	465.2	-0.25981		465.2	-0.13036		465.2	-0.12921		465.2	-0.14222
	465.6	-0.26079		465.6	-0.13116		465.6	-0.12866		465.6	-0.1431
	466	-0.26213		466	-0.13204		466	-0.12867		466	-0.14377
	466.4	-0.2633		466.4	-0.13283		466.4	-0.12886		466.4	-0.14427
	466.8	-0.26376		466.8	-0.13339		466.8	-0.12901		466.8	-0.14481
	467.2	-0.26328		467.2	-0.13372		467.2	-0.12916		467.2	-0.1456
	467.6	-0.26209		467.6	-0.13384		467.6	-0.12944		467.6	-0.14671
	468	-0.26078		468	-0.13368		468	-0.12981		468	-0.14802
	468.4	-0.25991		468.4	-0.13312		468.4	-0.12991		468.4	-0.1494
	468.8	-0.25978		468.8	-0.13205		468.8	-0.12924		468.8	-0.15074
	469.2	-0.26022		469.2	-0.13053		469.2	-0.12756		469.2	-0.15193
	469.6	-0.26076		469.6	-0.12877		469.6	-0.1253		469.6	-0.15276
	470	-0.26086		470	-0.12704		470	-0.1234		470	-0.15293
	470.4	-0.2602		470.4	-0.12545		470.4	-0.12277		470.4	-0.15208
	470.8	-0.25879		470.8	-0.12393		470.8	-0.12359		470.8	-0.15012
	471.2	-0.25695		471.2	-0.12229		471.2	-0.12518		471.2	-0.14728
	471.6	-0.25519		471.6	-0.12043		471.6	-0.12648		471.6	-0.14412
	472	-0.25409		472	-0.11842		472	-0.12679		472	-0.14121
	472.4	-0.25395		472.4	-0.11651		472.4	-0.12613		472.4	-0.13898
	472.8	-0.25458		472.8	-0.11503		472.8	-0.12501		472.8	-0.13754
	473.2	-0.2553		473.2	-0.11429		473.2	-0.12403		473.2	-0.13686
	473.6	-0.25532		473.6	-0.1145		473.6	-0.12361		473.6	-0.13681
	474	-0.25425		474	-0.11568		474	-0.12386		474	-0.13737
	474.4	-0.25236		474.4	-0.11751		474.4	-0.12461		474.4	-0.13857
	474.8	-0.25035		474.8	-0.11947		474.8	-0.12549		474.8	-0.14046
	475.2	-0.24901		475.2	-0.12104		475.2	-0.1261		475.2	-0.14281
	475.6	-0.24891		475.6	-0.12192		475.6	-0.1262		475.6	-0.14497
	476	-0.25026		476	-0.12214		476	-0.12588		476	-0.14607
	476.4	-0.25286		476.4	-0.12194		476.4	-0.12538		476.4	-0.14548
	476.8	-0.2561		476.8	-0.12163		476.8	-0.12501		476.8	-0.1433
	477.2	-0.25907		477.2	-0.12159		477.2	-0.12505		477.2	-0.14037
	477.6	-0.26094		477.6	-0.12223		477.6	-0.12578		477.6	-0.13791
	478	-0.26136		478	-0.1238		478	-0.12752		478	-0.13683
	478.4	-0.26054		478.4	-0.12634		478.4	-0.1303		478.4	-0.13736
	478.8	-0.25898		478.8	-0.12955		478.8	-0.13364		478.8	-0.13901
	479.2	-0.25703		479.2	-0.13292		479.2	-0.13654		479.2	-0.14099
	479.6	-0.25478		479.6	-0.13586		479.6	-0.13796		479.6	-0.14258
	480	-0.25218		480	-0.1378		480	-0.13734		480	-0.14339
	480.4	-0.24926		480.4	-0.13833		480.4	-0.13491		480.4	-0.14339
	480.8	-0.24622		480.8	-0.13738		480.8	-0.13146		480.8	-0.14283
	481.2	-0.24327		481.2	-0.13535		481.2	-0.12783		481.2	-0.14211
	481.6	-0.24061		481.6	-0.13309		481.6	-0.12452		481.6	-0.14168
	482	-0.23847		482	-0.1315		482	-0.12162		482	-0.14176
	482.4	-0.23714		482.4	-0.13101		482.4	-0.1191		482.4	-0.14226
	482.8	-0.23688		482.8	-0.13136		482.8	-0.11706		482.8	-0.14283
	483.2	-0.23775		483.2	-0.13186		483.2	-0.11589		483.2	-0.14315
	483.6	-0.23958		483.6	-0.13185		483.6	-0.11603		483.6	-0.1432
	484	-0.24209		484	-0.13111		484	-0.11773		484	-0.14326
	484.4	-0.24489		484.4	-0.1298		484.4	-0.12087		484.4	-0.14355
	484.8	-0.24758		484.8	-0.12821		484.8	-0.12505		484.8	-0.14384
	485.2	-0.24981		485.2	-0.12662		485.2	-0.12964		485.2	-0.14363
	485.6	-0.25145		485.6	-0.12529		485.6	-0.13391		485.6	-0.1425
	486	-0.25261		486	-0.12453		486	-0.13712		486	-0.14058
	486.4	-0.25352		486.4	-0.12458		486.4	-0.13874		486.4	-0.1384
	486.8	-0.25432		486.8	-0.1254		486.8	-0.13863		486.8	-0.13647
	487.2	-0.25491		487.2	-0.12659		487.2	-0.13701		487.2	-0.13502
	487.6	-0.25516		487.6	-0.12753		487.6	-0.13424		487.6	-0.13406
	488	-0.25499		488	-0.1278		488	-0.13077		488	-0.13374
	488.4	-0.25451		488.4	-0.12745		488.4	-0.12708		488.4	-0.13436
	488.8	-0.25388		488.8	-0.12691		488.8	-0.1238		488.8	-0.1361
	489.2	-0.25323		489.2	-0.12662		489.2	-0.1216		489.2	-0.13866
	489.6	-0.25261		489.6	-0.12662		489.6	-0.12097		489.6	-0.14129
	490	-0.25214		490	-0.1265		490	-0.12204		490	-0.14317
	490.4	-0.25208		490.4	-0.12583		490.4	-0.12456		490.4	-0.14383
	490.8	-0.25276		490.8	-0.12466		490.8	-0.12807		490.8	-0.14327
	491.2	-0.25437		491.2	-0.12354		491.2	-0.13209		491.2	-0.14181
	491.6	-0.25669		491.6	-0.12323		491.6	-0.13615		491.6	-0.13983
	492	-0.25905		492	-0.12411		492	-0.13974		492	-0.13771
	492.4	-0.26072		492.4	-0.12587		492.4	-0.14231		492.4	-0.13581
	492.8	-0.26135		492.8	-0.12775		492.8	-0.14336		492.8	-0.13453
	493.2	-0.26118		493.2	-0.12887		493.2	-0.14277		493.2	-0.13407
	493.6	-0.26084		493.6	-0.1288		493.6	-0.14091		493.6	-0.13427
	494	-0.26091		494	-0.12762		494	-0.13855		494	-0.13457
	494.4	-0.26165		494.4	-0.12582		494.4	-0.13649		494.4	-0.13443
	494.8	-0.26299		494.8	-0.12401		494.8	-0.13526		494.8	-0.13368
	495.2	-0.26474		495.2	-0.1226		495.2	-0.13487		495.2	-0.1327
	495.6	-0.26661		495.6	-0.12163		495.6	-0.13496		495.6	-0.13205
	496	-0.26826		496	-0.12079		496	-0.13506		496	-0.13201
	496.4	-0.26935		496.4	-0.11965		496.4	-0.13485		496.4	-0.13225
	496.8	-0.26969		496.8	-0.11799		496.8	-0.13438		496.8	-0.13211
	497.2	-0.26929		497.2	-0.11585		497.2	-0.13404		497.2	-0.13107
	497.6	-0.26837		497.6	-0.11352		497.6	-0.13434		497.6	-0.12922
	498	-0.26722		498	-0.11128		498	-0.13557		498	-0.12723
	498.4	-0.26613		498.4	-0.10935		498.4	-0.13758		498.4	-0.12593
	498.8	-0.26533		498.8	-0.10792		498.8	-0.13976		498.8	-0.12583
	499.2	-0.26496		499.2	-0.10722		499.2	-0.14135		499.2	-0.12687
	499.6	-0.26503		499.6	-0.10731		499.6	-0.1418		499.6	-0.12864
	500	-0.26534		500	-0.10806		500	-0.14102		500	-0.13077
	500.4	-0.26552		500.4	-0.10915		500.4	-0.13935		500.4	-0.1332
	500.8	-0.26513		500.8	-0.11033		500.8	-0.13742		500.8	-0.13615
	501.2	-0.2639		501.2	-0.11159		501.2	-0.13581		501.2	-0.13982
	501.6	-0.26188		501.6	-0.11308		501.6	-0.13485		501.6	-0.14395
	502	-0.25948		502	-0.11495		502	-0.13449		502	-0.14781
	502.4	-0.25713		502.4	-0.11719		502.4	-0.13449		502.4	-0.15035
	502.8	-0.25505		502.8	-0.11954		502.8	-0.13459		502.8	-0.15079
	503.2	-0.25316		503.2	-0.12159		503.2	-0.13467		503.2	-0.14898
	503.6	-0.25135		503.6	-0.1229		503.6	-0.13476		503.6	-0.14546
	504	-0.24973		504	-0.12321		504	-0.13492		504	-0.14118
	504.4	-0.24866		504.4	-0.12256		504.4	-0.13512		504.4	-0.13711
	504.8	-0.24858		504.8	-0.12134		504.8	-0.13527		504.8	-0.13395
	505.2	-0.24973		505.2	-0.12014		505.2	-0.13514		505.2	-0.13197
	505.6	-0.252		505.6	-0.11947		505.6	-0.13453		505.6	-0.13106
	506	-0.25502		506	-0.11955		506	-0.13337		506	-0.13085
	506.4	-0.25832		506.4	-0.12033		506.4	-0.13186		506.4	-0.13098
	506.8	-0.26152		506.8	-0.12145		506.8	-0.1304		506.8	-0.13124
	507.2	-0.26443		507.2	-0.12231		507.2	-0.12925		507.2	-0.13163
	507.6	-0.26706		507.6	-0.12219		507.6	-0.12832		507.6	-0.13219
	508	-0.26953		508	-0.1206		508	-0.12732		508	-0.13291
	508.4	-0.27194		508.4	-0.1176		508.4	-0.12616		508.4	-0.13361
	508.8	-0.27427		508.8	-0.11396		508.8	-0.12512		508.8	-0.13409
	509.2	-0.27633		509.2	-0.11078		509.2	-0.12461		509.2	-0.13423
	509.6	-0.27784		509.6	-0.10899		509.6	-0.12476		509.6	-0.13412
	510	-0.27856		510	-0.10899		510	-0.12523		510	-0.13411
	510.4	-0.27839		510.4	-0.1105		510.4	-0.12542		510.4	-0.13462
	510.8	-0.27742		510.8	-0.11276		510.8	-0.12504		510.8	-0.1359
	511.2	-0.27591		511.2	-0.1149		511.2	-0.1243		511.2	-0.13781
	511.6	-0.27429		511.6	-0.11627		511.6	-0.12377		511.6	-0.13979
	512	-0.27295		512	-0.11672		512	-0.12389		512	-0.14122
	512.4	-0.27204		512.4	-0.11649		512.4	-0.12461		512.4	-0.14182
	512.8	-0.27137		512.8	-0.11599		512.8	-0.12549		512.8	-0.14177
	513.2	-0.27063		513.2	-0.11555		513.2	-0.12594		513.2	-0.14154
	513.6	-0.26972		513.6	-0.11527		513.6	-0.12567		513.6	-0.14144
	514	-0.26892		514	-0.11504		514	-0.12478		514	-0.1415
	514.4	-0.26858		514.4	-0.11465		514.4	-0.12367		514.4	-0.14157
	514.8	-0.26881		514.8	-0.11396		514.8	-0.1229		514.8	-0.14158
	515.2	-0.26944		515.2	-0.11304		515.2	-0.12292		515.2	-0.14153
	515.6	-0.2703		515.6	-0.11212		515.6	-0.12387		515.6	-0.14149
	516	-0.27138		516	-0.11154		516	-0.12547		516	-0.14158
	516.4	-0.27277		516.4	-0.11152		516.4	-0.12707		516.4	-0.14201
	516.8	-0.2744		516.8	-0.11213		516.8	-0.12801		516.8	-0.14284
	517.2	-0.27591		517.2	-0.1132		517.2	-0.12794		517.2	-0.14383
	517.6	-0.2769		517.6	-0.1145		517.6	-0.12691		517.6	-0.14447
	518	-0.2772		518	-0.11585		518	-0.12534		518	-0.14434
	518.4	-0.27702		518.4	-0.11716		518.4	-0.12379		518.4	-0.14349
	518.8	-0.2767		518.8	-0.11844		518.8	-0.1228		518.8	-0.14239
	519.2	-0.27644		519.2	-0.11966		519.2	-0.12263		519.2	-0.14167
	519.6	-0.27604		519.6	-0.12071		519.6	-0.12331		519.6	-0.14171
	520	-0.27518		520	-0.1215		520	-0.12468		520	-0.14245
	520.4	-0.27363		520.4	-0.12204		520.4	-0.12665		520.4	-0.1435
	520.8	-0.27149		520.8	-0.1225		520.8	-0.1292		520.8	-0.14433
	521.2	-0.26901		521.2	-0.12306		521.2	-0.1323		521.2	-0.1445
	521.6	-0.26646		521.6	-0.12375		521.6	-0.13579		521.6	-0.14387
	522	-0.264		522	-0.12445		522	-0.13937		522	-0.14251
	522.4	-0.26177		522.4	-0.12492		522.4	-0.14269		522.4	-0.14062
	522.8	-0.25994		522.8	-0.12481		522.8	-0.14526		522.8	-0.13856
	523.2	-0.25857		523.2	-0.12369		523.2	-0.14646		523.2	-0.13684
	523.6	-0.2575		523.6	-0.1212		523.6	-0.14573		523.6	-0.13599
	524	-0.25653		524	-0.11737		524	-0.14295		524	-0.13627
	524.4	-0.25566		524.4	-0.11287		524.4	-0.13867		524.4	-0.13746
	524.8	-0.25514		524.8	-0.10889		524.8	-0.13391		524.8	-0.13884
	525.2	-0.25531		525.2	-0.10652		525.2	-0.12968		525.2	-0.13956
	525.6	-0.25632		525.6	-0.10622		525.6	-0.12649		525.6	-0.13907
	526	-0.258		526	-0.10761		526	-0.12414		526	-0.13739
	526.4	-0.26007		526.4	-0.10979		526.4	-0.12206		526.4	-0.1351
	526.8	-0.26235		526.8	-0.11203		526.8	-0.11984		526.8	-0.13312
	527.2	-0.26482		527.2	-0.11412		527.2	-0.11765		527.2	-0.13226
	527.6	-0.26752		527.6	-0.11624		527.6	-0.11616		527.6	-0.13288
	528	-0.27029		528	-0.11856		528	-0.11608		528	-0.1347
	528.4	-0.27273		528.4	-0.12101		528.4	-0.11764		528.4	-0.13694
	528.8	-0.27432		528.8	-0.12327		528.8	-0.12041		528.8	-0.13877
	529.2	-0.27481		529.2	-0.12505		529.2	-0.12351		529.2	-0.13965
	529.6	-0.27437		529.6	-0.12628		529.6	-0.12606		529.6	-0.13955
	530	-0.27348		530	-0.12705		530	-0.12754		530	-0.13897
	530.4	-0.27271		530.4	-0.12751		530.4	-0.12791		530.4	-0.13857
	530.8	-0.27247		530.8	-0.1278		530.8	-0.12747		530.8	-0.1389
	531.2	-0.27287		531.2	-0.12787		531.2	-0.12667		531.2	-0.14004
	531.6	-0.27372		531.6	-0.12754		531.6	-0.12598		531.6	-0.14161
	532	-0.27454		532	-0.1265		532	-0.12583		532	-0.14301
	532.4	-0.27472		532.4	-0.12465		532.4	-0.12644		532.4	-0.14369
	532.8	-0.27372		532.8	-0.12222		532.8	-0.12771		532.8	-0.14326
	533.2	-0.2714		533.2	-0.11977		533.2	-0.12921		533.2	-0.14161
	533.6	-0.26807		533.6	-0.1179		533.6	-0.13044		533.6	-0.13893
	534	-0.26446		534	-0.1169		534	-0.13113		534	-0.13576
	534.4	-0.26145		534.4	-0.11666		534.4	-0.13138		534.4	-0.13269
	534.8	-0.25974		534.8	-0.11675		534.8	-0.13148		534.8	-0.13014
	535.2	-0.25963		535.2	-0.11668		535.2	-0.13165		535.2	-0.1282
	535.6	-0.26096		535.6	-0.1161		535.6	-0.13188		535.6	-0.12677
	536	-0.26308		536	-0.11506		536	-0.13199		536	-0.12585
	536.4	-0.26519		536.4	-0.11397		536.4	-0.13177		536.4	-0.12557
	536.8	-0.26666		536.8	-0.11333		536.8	-0.13114		536.8	-0.12604
	537.2	-0.26728		537.2	-0.11338		537.2	-0.13023		537.2	-0.12725
	537.6	-0.26738		537.6	-0.11402		537.6	-0.1293		537.6	-0.12895
	538	-0.26755		538	-0.115		538	-0.12858		538	-0.13078
	538.4	-0.26834		538.4	-0.1163		538.4	-0.12818		538.4	-0.13222
	538.8	-0.27002		538.8	-0.11805		538.8	-0.12806		538.8	-0.13273
	539.2	-0.27253		539.2	-0.1203		539.2	-0.12806		539.2	-0.13194
	539.6	-0.27555		539.6	-0.12278		539.6	-0.12802		539.6	-0.12988
	540	-0.27876		540	-0.12496		540	-0.12779		540	-0.127
	540.4	-0.28181		540.4	-0.12636		540.4	-0.12719		540.4	-0.12397
	540.8	-0.28428		540.8	-0.1268		540.8	-0.12616		540.8	-0.1215
	541.2	-0.28555		541.2	-0.12642		541.2	-0.12474		541.2	-0.12011
	541.6	-0.28489		541.6	-0.12555		541.6	-0.12312		541.6	-0.12005
	542	-0.28194		542	-0.12451		542	-0.12145		542	-0.12123
	542.4	-0.27711		542.4	-0.12359		542.4	-0.11984		542.4	-0.12328
	542.8	-0.27166		542.8	-0.12298		542.8	-0.11832		542.8	-0.12575
	543.2	-0.26719		543.2	-0.12264		543.2	-0.11697		543.2	-0.12823
	543.6	-0.26485		543.6	-0.12224		543.6	-0.11592		543.6	-0.13042
	544	-0.26479		544	-0.12128		544	-0.11533		544	-0.13195
	544.4	-0.26625		544.4	-0.11951		544.4	-0.1152		544.4	-0.13256
	544.8	-0.26819		544.8	-0.11722		544.8	-0.11541		544.8	-0.13222
	545.2	-0.26984		545.2	-0.1152		545.2	-0.11571		545.2	-0.13133
	545.6	-0.27096		545.6	-0.11428		545.6	-0.11595		545.6	-0.13054
	546	-0.27169		546	-0.11471		546	-0.11608		546	-0.13039
	546.4	-0.2722		546.4	-0.11601		546.4	-0.11615		546.4	-0.13104
	546.8	-0.27251		546.8	-0.11729		546.8	-0.11618		546.8	-0.13225
	547.2	-0.27249		547.2	-0.11786		547.2	-0.11599		547.2	-0.13358
	547.6	-0.27204		547.6	-0.11765		547.6	-0.11539		547.6	-0.13456
	548	-0.27122		548	-0.11711		548	-0.11437		548	-0.13482
	548.4	-0.27024		548.4	-0.11679		548.4	-0.11324		548.4	-0.13421
	548.8	-0.2693		548.8	-0.11687		548.8	-0.11259		548.8	-0.13285
	549.2	-0.26861		549.2	-0.11698		549.2	-0.11281		549.2	-0.13104
	549.6	-0.2684		549.6	-0.11654		549.6	-0.11385		549.6	-0.12908
	550	-0.26889		550	-0.11523		550	-0.1152		550	-0.12715
	550.4	-0.27014		550.4	-0.11329		550.4	-0.11631		550.4	-0.12538
	550.8	-0.27184		550.8	-0.1114		550.8	-0.11703		550.8	-0.12401
	551.2	-0.27335		551.2	-0.11015		551.2	-0.1177		551.2	-0.12345
	551.6	-0.27397		551.6	-0.10974		551.6	-0.11878		551.6	-0.124
	552	-0.27341		552	-0.10994		552	-0.12036		552	-0.12556
	552.4	-0.27188		552.4	-0.1104		552.4	-0.12207		552.4	-0.12767
	552.8	-0.27		552.8	-0.11088		552.8	-0.12337		552.8	-0.12978
	553.2	-0.26836		553.2	-0.11125		553.2	-0.12399		553.2	-0.13161
	553.6	-0.26721		553.6	-0.11152		553.6	-0.12416		553.6	-0.13322
	554	-0.26639		554	-0.11184		554	-0.12439		554	-0.13481
	554.4	-0.26555		554.4	-0.11254		554.4	-0.1251		554.4	-0.13647
	554.8	-0.26451		554.8	-0.11396		554.8	-0.12631		554.8	-0.13821
	555.2	-0.26339		555.2	-0.11623		555.2	-0.12762		555.2	-0.13999
	555.6	-0.26266		555.6	-0.11899		555.6	-0.12841		555.6	-0.14174
	556	-0.26276		556	-0.12152		556	-0.1281		556	-0.14324
	556.4	-0.26389		556.4	-0.1231		556.4	-0.12657		556.4	-0.14412
	556.8	-0.26585		556.8	-0.12331		556.8	-0.12436		556.8	-0.14406
	557.2	-0.26815		557.2	-0.12226		557.2	-0.12252		557.2	-0.14294
	557.6	-0.27022		557.6	-0.12036		557.6	-0.12208		557.6	-0.14085
	558	-0.27159		558	-0.11812		558	-0.12346		558	-0.13803
	558.4	-0.27201		558.4	-0.11583		558.4	-0.1263		558.4	-0.13474
	558.8	-0.27145		558.8	-0.11355		558.8	-0.12959		558.8	-0.13139
	559.2	-0.2701		559.2	-0.11124		559.2	-0.13224		559.2	-0.12851
	559.6	-0.2683		559.6	-0.10893		559.6	-0.13353		559.6	-0.12656
	560	-0.26649		560	-0.10679		560	-0.13343		560	-0.12567
	560.4	-0.26509		560.4	-0.10508		560.4	-0.13252		560.4	-0.12557
	560.8	-0.2644		560.8	-0.10406		560.8	-0.13176		560.8	-0.12583
	561.2	-0.26449		561.2	-0.10378		561.2	-0.13202		561.2	-0.12619
	561.6	-0.26524		561.6	-0.10416		561.6	-0.13366		561.6	-0.12667
	562	-0.26654		562	-0.10494		562	-0.13636		562	-0.12745
	562.4	-0.26834		562.4	-0.10588		562.4	-0.13934		562.4	-0.1287
	562.8	-0.2707		562.8	-0.10681		562.8	-0.14172		562.8	-0.13051
	563.2	-0.27358		563.2	-0.10783		563.2	-0.14292		563.2	-0.13287
	563.6	-0.27675		563.6	-0.10918		563.6	-0.14278		563.6	-0.13552
	564	-0.27981		564	-0.11108		564	-0.14147		564	-0.13792
	564.4	-0.28241		564.4	-0.11336		564.4	-0.13927		564.4	-0.13944
	564.8	-0.28428		564.8	-0.11545		564.8	-0.13644		564.8	-0.13959
	565.2	-0.28522		565.2	-0.11665		565.2	-0.13327		565.2	-0.13823
	565.6	-0.2851		565.6	-0.11655		565.6	-0.13007		565.6	-0.13566
	566	-0.28397		566	-0.11521		566	-0.1272		566	-0.13245
	566.4	-0.28205		566.4	-0.11298		566.4	-0.12492		566.4	-0.12933
	566.8	-0.27979		566.8	-0.11021		566.8	-0.12326		566.8	-0.12704
	567.2	-0.27755		567.2	-0.10722		567.2	-0.12206		567.2	-0.12611
	567.6	-0.2755		567.6	-0.10453		567.6	-0.12111		567.6	-0.12678
	568	-0.27356		568	-0.10288		568	-0.12024		568	-0.12879
	568.4	-0.27162		568.4	-0.10295		568.4	-0.11939		568.4	-0.13144
	568.8	-0.26969		568.8	-0.10494		568.8	-0.1184		568.8	-0.13377
	569.2	-0.26797		569.2	-0.10831		569.2	-0.11702		569.2	-0.13504
	569.6	-0.26672		569.6	-0.11212		569.6	-0.11506		569.6	-0.13502
	570	-0.26609		570	-0.11552		570	-0.11275		570	-0.13407
	570.4	-0.26614		570.4	-0.11809		570.4	-0.11066		570.4	-0.13289
	570.8	-0.26681		570.8	-0.11971		570.8	-0.10949		570.8	-0.13212
	571.2	-0.26804		571.2	-0.12032		571.2	-0.10963		571.2	-0.13204
	571.6	-0.2697		571.6	-0.11985		571.6	-0.11102		571.6	-0.13255
	572	-0.27159		572	-0.11832		572	-0.11334		572	-0.1333
	572.4	-0.2735		572.4	-0.11596		572.4	-0.1162		572.4	-0.13397
	572.8	-0.27513		572.8	-0.11319		572.8	-0.11926		572.8	-0.13448
	573.2	-0.27626		573.2	-0.1105		573.2	-0.12218		573.2	-0.13498
	573.6	-0.27675		573.6	-0.10841		573.6	-0.12457		573.6	-0.13563
	574	-0.27676		574	-0.10732		574	-0.12611		574	-0.1364
	574.4	-0.2766		574.4	-0.10739		574.4	-0.12663		574.4	-0.13706
	574.8	-0.27653		574.8	-0.10838		574.8	-0.1262		574.8	-0.13729
	575.2	-0.27664		575.2	-0.10983		575.2	-0.12512		575.2	-0.13693
	575.6	-0.27695		575.6	-0.11131		575.6	-0.12378		575.6	-0.13607
	576	-0.27752		576	-0.11262		576	-0.12258		576	-0.13495
	576.4	-0.27849		576.4	-0.11384		576.4	-0.12188		576.4	-0.1339
	576.8	-0.27982		576.8	-0.11514		576.8	-0.1219		576.8	-0.13314
	577.2	-0.28115		577.2	-0.11672		577.2	-0.12268		577.2	-0.13271
	577.6	-0.28195		577.6	-0.11863		577.6	-0.12399		577.6	-0.1324
	578	-0.28181		578	-0.12069		578	-0.12551		578	-0.13186
	578.4	-0.28071		578.4	-0.12256		578.4	-0.12692		578.4	-0.13081
	578.8	-0.2789		578.8	-0.12382		578.8	-0.12804		578.8	-0.12919
	579.2	-0.27669		579.2	-0.12414		579.2	-0.12883		579.2	-0.1273
	579.6	-0.27423		579.6	-0.12338		579.6	-0.12935		579.6	-0.12561
	580	-0.27152		580	-0.12159		580	-0.12965		580	-0.12459
	580.4	-0.26861		580.4	-0.11909		580.4	-0.12973		580.4	-0.12436
	580.8	-0.26577		580.8	-0.11639		580.8	-0.12945		580.8	-0.12469
	581.2	-0.26346		581.2	-0.11409		581.2	-0.12858		581.2	-0.12505
	581.6	-0.2622		581.6	-0.11265		581.6	-0.12694		581.6	-0.12498
	582	-0.26226		582	-0.11226		582	-0.12447		582	-0.12438
	582.4	-0.26353		582.4	-0.11282		582.4	-0.1214		582.4	-0.12359
	582.8	-0.26549		582.8	-0.11402		582.8	-0.11814		582.8	-0.12324
	583.2	-0.26739		583.2	-0.11545		583.2	-0.11523		583.2	-0.12377
	583.6	-0.26867		583.6	-0.1167		583.6	-0.11302		583.6	-0.12527
	584	-0.2692		584	-0.11748		584	-0.11162		584	-0.12742
	584.4	-0.26919		584.4	-0.11779		584.4	-0.11086		584.4	-0.12976
	584.8	-0.26901		584.8	-0.11787		584.8	-0.11051		584.8	-0.13187
	585.2	-0.26885		585.2	-0.11798		585.2	-0.11047		585.2	-0.13344
	585.6	-0.26879		585.6	-0.11816		585.6	-0.11079		585.6	-0.13429
	586	-0.26895		586	-0.11817		586	-0.11156		586	-0.13435
	586.4	-0.26947		586.4	-0.11761		586.4	-0.1128		586.4	-0.13379
	586.8	-0.27042		586.8	-0.11611		586.8	-0.11448		586.8	-0.13299
	587.2	-0.27157		587.2	-0.11359		587.2	-0.11646		587.2	-0.13246
	587.6	-0.27246		587.6	-0.11043		587.6	-0.11855		587.6	-0.13258
	588	-0.27272		588	-0.10732		588	-0.12049		588	-0.13337
	588.4	-0.27223		588.4	-0.10496		588.4	-0.12203		588.4	-0.13443
	588.8	-0.27119		588.8	-0.1037		588.8	-0.12299		588.8	-0.13521
	589.2	-0.27002		589.2	-0.1034		589.2	-0.12333		589.2	-0.13537
	589.6	-0.26921		589.6	-0.10369		589.6	-0.12312		589.6	-0.13491
	590	-0.26903		590	-0.10422		590	-0.12243		590	-0.1341
	590.4	-0.26936		590.4	-0.10489		590.4	-0.12128		590.4	-0.1333
	590.8	-0.26962		590.8	-0.10588		590.8	-0.11969		590.8	-0.13279
	591.2	-0.26921		591.2	-0.10739		591.2	-0.11786		591.2	-0.13277
	591.6	-0.26794		591.6	-0.10948		591.6	-0.11618		591.6	-0.13336
	592	-0.26619		592	-0.11186		592	-0.11514		592	-0.13455
	592.4	-0.26457		592.4	-0.11399		592.4	-0.11502		592.4	-0.13613
	592.8	-0.26347		592.8	-0.11544		592.8	-0.11585		592.8	-0.13773
	593.2	-0.26292		593.2	-0.11606		593.2	-0.11748		593.2	-0.13892
	593.6	-0.26269		593.6	-0.11609		593.6	-0.11969		593.6	-0.13936
	594	-0.26249		594	-0.1158		594	-0.12226		594	-0.13882
	594.4	-0.26211		594.4	-0.11533		594.4	-0.12479		594.4	-0.13722
	594.8	-0.26143		594.8	-0.11457		594.8	-0.12678		594.8	-0.13465
	595.2	-0.2604		595.2	-0.11329		595.2	-0.12782		595.2	-0.13146
	595.6	-0.25911		595.6	-0.11137		595.6	-0.12779		595.6	-0.12826
	596	-0.25787		596	-0.10895		596	-0.12686		596	-0.12572
	596.4	-0.25703		596.4	-0.10645		596.4	-0.12524		596.4	-0.12425
	596.8	-0.2568		596.8	-0.10447		596.8	-0.12301		596.8	-0.1238
	597.2	-0.25705		597.2	-0.10362		597.2	-0.12022		597.2	-0.12382
	597.6	-0.2573		597.6	-0.1042		597.6	-0.11716		597.6	-0.12366
	598	-0.25706		598	-0.10605		598	-0.11437		598	-0.12283
	598.4	-0.25613		598.4	-0.10867		598.4	-0.11241		598.4	-0.12128
	598.8	-0.25479		598.8	-0.11142		598.8	-0.1116		598.8	-0.11937
	599.2	-0.25367		599.2	-0.11383		599.2	-0.11184		599.2	-0.11777
	599.6	-0.25336		599.6	-0.11562		599.6	-0.11288		599.6	-0.1172
	600	-0.25401		600	-0.11675		600	-0.11441		600	-0.11806
	600.4	-0.25525		600.4	-0.11731		600.4	-0.11619		600.4	-0.12022
	600.8	-0.25636		600.8	-0.1176		600.8	-0.11791		600.8	-0.12303
	601.2	-0.2567		601.2	-0.11803		601.2	-0.11927		601.2	-0.12567
	601.6	-0.25603		601.6	-0.11891		601.6	-0.11998		601.6	-0.12757
	602	-0.25462		602	-0.12031		602	-0.11994		602	-0.1287
	602.4	-0.25315		602.4	-0.12204		602.4	-0.1192		602.4	-0.12937
	602.8	-0.25238		602.8	-0.12382		602.8	-0.11803		602.8	-0.12986
	603.2	-0.25282		603.2	-0.12545		603.2	-0.11686		603.2	-0.13026
	603.6	-0.25448		603.6	-0.12685		603.6	-0.11618		603.6	-0.13034
	604	-0.25699		604	-0.12788		604	-0.11631		604	-0.12975
	604.4	-0.25972		604.4	-0.12829		604.4	-0.1172		604.4	-0.12824
	604.8	-0.26214		604.8	-0.1278		604.8	-0.11852		604.8	-0.1259
	605.2	-0.26394		605.2	-0.12635		605.2	-0.1199		605.2	-0.12319
	605.6	-0.26498		605.6	-0.12417		605.6	-0.12111		605.6	-0.12073
	606	-0.26517		606	-0.12157		606	-0.12206		606	-0.11891
	606.4	-0.26442		606.4	-0.11875		606.4	-0.12269		606.4	-0.11775
	606.8	-0.26279		606.8	-0.1158		606.8	-0.12292		606.8	-0.11702
	607.2	-0.26059		607.2	-0.1128		607.2	-0.12275		607.2	-0.11659
	607.6	-0.25841		607.6	-0.10995		607.6	-0.12224		607.6	-0.1166
	608	-0.25697		608	-0.10751		608	-0.12158		608	-0.1173
	608.4	-0.25684		608.4	-0.10561		608.4	-0.1209		608.4	-0.11876
	608.8	-0.25824		608.8	-0.10421		608.8	-0.12025		608.8	-0.12066
	609.2	-0.26098		609.2	-0.10319		609.2	-0.11961		609.2	-0.12236
	609.6	-0.26444		609.6	-0.10252		609.6	-0.119		609.6	-0.12334
	610	-0.26775		610	-0.10226		610	-0.11858		610	-0.1235
	610.4	-0.27006		610.4	-0.10249		610.4	-0.1184		610.4	-0.1232
	610.8	-0.27089		610.8	-0.10323		610.8	-0.11838		610.8	-0.12301
	611.2	-0.27025		611.2	-0.10445		611.2	-0.11832		611.2	-0.12319
	611.6	-0.2687		611.6	-0.10602		611.6	-0.11813		611.6	-0.12364
	612	-0.26706		612	-0.10784		612	-0.11791		612	-0.12405
	612.4	-0.26602		612.4	-0.1099		612.4	-0.1178		612.4	-0.12431
	612.8	-0.26574		612.8	-0.11229		612.8	-0.11773		612.8	-0.12461
	613.2	-0.26587		613.2	-0.11502		613.2	-0.11753		613.2	-0.12527
	613.6	-0.26585		613.6	-0.11796		613.6	-0.11708		613.6	-0.12642
	614	-0.26534		614	-0.12073		614	-0.11656		614	-0.12784
	614.4	-0.26446		614.4	-0.1229		614.4	-0.11636		614.4	-0.12901
	614.8	-0.26363		614.8	-0.12401		614.8	-0.1168		614.8	-0.12937
	615.2	-0.26319		615.2	-0.12373		615.2	-0.11789		615.2	-0.1287
	615.6	-0.26307		615.6	-0.12199		615.6	-0.11929		615.6	-0.12725
	616	-0.26289		616	-0.11908		616	-0.12048		616	-0.1257
	616.4	-0.26223		616.4	-0.11563		616.4	-0.12101		616.4	-0.12472
	616.8	-0.26098		616.8	-0.11241		616.8	-0.12071		616.8	-0.1246
	617.2	-0.25939		617.2	-0.10999		617.2	-0.11968		617.2	-0.1251
	617.6	-0.2579		617.6	-0.10862		617.6	-0.11813		617.6	-0.1257
	618	-0.25684		618	-0.10815		618	-0.11615		618	-0.12601
	618.4	-0.25639		618.4	-0.10828		618.4	-0.11379		618.4	-0.126
	618.8	-0.25657		618.8	-0.10884		618.8	-0.11125		618.8	-0.1259
	619.2	-0.25743		619.2	-0.10995		619.2	-0.10898		619.2	-0.126
	619.6	-0.25898		619.6	-0.11197		619.6	-0.10757		619.6	-0.12643
	620	-0.26113		620	-0.11503		620	-0.10735		620	-0.12709
	620.4	-0.26365		620.4	-0.11866		620.4	-0.10817		620.4	-0.12775
	620.8	-0.26613		620.8	-0.12175		620.8	-0.10953		620.8	-0.12816
	621.2	-0.26814		621.2	-0.12316		621.2	-0.11088		621.2	-0.12818
	621.6	-0.26933		621.6	-0.12241		621.6	-0.11188		621.6	-0.12775
	622	-0.26953		622	-0.12004		622	-0.11247		622	-0.12682
	622.4	-0.2688		622.4	-0.11718		622.4	-0.11273		622.4	-0.12532
	622.8	-0.26749		622.8	-0.11487		622.8	-0.11282		622.8	-0.12326
	623.2	-0.26614		623.2	-0.11345		623.2	-0.11296		623.2	-0.12077
	623.6	-0.26528		623.6	-0.11255		623.6	-0.11339		623.6	-0.1181
	624	-0.26508		624	-0.11149		624	-0.11424		624	-0.11564
	624.4	-0.2652		624.4	-0.10988		624.4	-0.11537		624.4	-0.1138
	624.8	-0.26501		624.8	-0.10784		624.8	-0.11628		624.8	-0.11293
	625.2	-0.26402		625.2	-0.10602		625.2	-0.11636		625.2	-0.1132
	625.6	-0.26229		625.6	-0.10517		625.6	-0.11531		625.6	-0.11451
	626	-0.26032		626	-0.10583		626	-0.11336		626	-0.11657
	626.4	-0.25874		626.4	-0.10809		626.4	-0.11119		626.4	-0.11897
	626.8	-0.25794		626.8	-0.11163		626.8	-0.10945		626.8	-0.12138
	627.2	-0.25787		627.2	-0.11579		627.2	-0.10837		627.2	-0.12352
	627.6	-0.25819		627.6	-0.1198		627.6	-0.10775		627.6	-0.12523
	628	-0.25856		628	-0.12307		628	-0.1073		628	-0.12657
	628.4	-0.25876		628.4	-0.12533		628.4	-0.10698		628.4	-0.12778
	628.8	-0.25874		628.8	-0.12671		628.8	-0.10708		628.8	-0.12925
	629.2	-0.25853		629.2	-0.1275		629.2	-0.10807		629.2	-0.13114
	629.6	-0.25821		629.6	-0.12795		629.6	-0.11028		629.6	-0.13315
	630	-0.258		630	-0.12805		630	-0.11366		630	-0.13458
	630.4	-0.25827		630.4	-0.12754		630.4	-0.1178		630.4	-0.13472
	630.8	-0.25943		630.8	-0.12616		630.8	-0.12207		630.8	-0.13328
	631.2	-0.26171		631.2	-0.12387		631.2	-0.12594		631.2	-0.13056
	631.6	-0.2649		631.6	-0.12108		631.6	-0.12907		631.6	-0.12726
	632	-0.26833		632	-0.11857		632	-0.13135		632	-0.12411
	632.4	-0.27108		632.4	-0.11707		632.4	-0.13269		632.4	-0.1215
	632.8	-0.27247		632.8	-0.11681		632.8	-0.13303		632.8	-0.11934
	633.2	-0.27234		633.2	-0.11736		633.2	-0.13238		633.2	-0.11722
	633.6	-0.27102		633.6	-0.11785		633.6	-0.13094		633.6	-0.11483
	634	-0.26905		634	-0.1175		634	-0.12907		634	-0.11229
	634.4	-0.26691		634.4	-0.11598		634.4	-0.12709		634.4	-0.11015
	634.8	-0.26485		634.8	-0.1135		634.8	-0.12509		634.8	-0.10894
	635.2	-0.26306		635.2	-0.11059		635.2	-0.12301		635.2	-0.10876
	635.6	-0.26169		635.6	-0.10783		635.6	-0.12095		635.6	-0.10921
	636	-0.26096		636	-0.10575		636	-0.11931		636	-0.10964
	636.4	-0.26094		636.4	-0.10481		636.4	-0.11858		636.4	-0.10957
	636.8	-0.26153		636.8	-0.10522		636.8	-0.11896		636.8	-0.10895
	637.2	-0.26227		637.2	-0.1067		637.2	-0.12012		637.2	-0.10807
	637.6	-0.26258		637.6	-0.1085		637.6	-0.12133		637.6	-0.10727
	638	-0.26199		638	-0.10974		638	-0.1218		638	-0.10675
	638.4	-0.26052		638.4	-0.1099		638.4	-0.12108		638.4	-0.10652
	638.8	-0.25871		638.8	-0.10914		638.8	-0.1192		638.8	-0.10659
	639.2	-0.25727		639.2	-0.10807		639.2	-0.11661		639.2	-0.10702
	639.6	-0.25665		639.6	-0.10734		639.6	-0.11383		639.6	-0.10786
	640	-0.25678		640	-0.10732		640	-0.11125		640	-0.10898
	640.4	-0.25726		640.4	-0.10794		640.4	-0.10897		640.4	-0.11011
	640.8	-0.25776		640.8	-0.10892		640.8	-0.10692		640.8	-0.1111
	641.2	-0.25826		641.2	-0.10988		641.2	-0.10507		641.2	-0.11209
	641.6	-0.25897		641.6	-0.11059		641.6	-0.10354		641.6	-0.11346
	642	-0.25997		642	-0.11106		642	-0.10257		642	-0.11557
	642.4	-0.26098		642.4	-0.11153		642.4	-0.1024		642.4	-0.11842
	642.8	-0.26143		642.8	-0.11232		642.8	-0.10316		642.8	-0.12158
	643.2	-0.26079		643.2	-0.11357		643.2	-0.10478		643.2	-0.12439
	643.6	-0.25897		643.6	-0.11506		643.6	-0.10688		643.6	-0.12631
	644	-0.25639		644	-0.11629		644	-0.10888		644	-0.12714
	644.4	-0.25383		644.4	-0.11684		644.4	-0.1103		644.4	-0.12699
	644.8	-0.25194		644.8	-0.11663		644.8	-0.1111		644.8	-0.12606
	645.2	-0.25095		645.2	-0.11592		645.2	-0.11178		645.2	-0.12454
	645.6	-0.25066		645.6	-0.11517		645.6	-0.11311		645.6	-0.12256
	646	-0.25071		646	-0.11469		646	-0.11546		646	-0.12037
	646.4	-0.25096		646.4	-0.11462		646.4	-0.11846		646.4	-0.11833
	646.8	-0.25162		646.8	-0.11485		646.8	-0.12106		646.8	-0.11676
	647.2	-0.25301		647.2	-0.11514		647.2	-0.12213		647.2	-0.11583
	647.6	-0.25521		647.6	-0.11525		647.6	-0.12113		647.6	-0.11552
	648	-0.25793		648	-0.11503		648	-0.11845		648	-0.11566
	648.4	-0.26064		648.4	-0.11447		648.4	-0.11519		648.4	-0.11599
	648.8	-0.26298		648.8	-0.11368		648.8	-0.1126		648.8	-0.11612
	649.2	-0.2649		649.2	-0.11278		649.2	-0.11141		649.2	-0.11562
	649.6	-0.26654		649.6	-0.11182		649.6	-0.1116		649.6	-0.11423
	650	-0.26803		650	-0.11075		650	-0.11261		650	-0.11213
	650.4	-0.26933		650.4	-0.10944		650.4	-0.11382		650.4	-0.10989
	650.8	-0.27038		650.8	-0.10779		650.8	-0.11482		650.8	-0.10825
	651.2	-0.27128		651.2	-0.10584		651.2	-0.11542		651.2	-0.10771
	651.6	-0.27223		651.6	-0.10383		651.6	-0.1155		651.6	-0.1084
	652	-0.27327		652	-0.1022		652	-0.11501		652	-0.11014
	652.4	-0.2741		652.4	-0.10136		652.4	-0.11396		652.4	-0.11252
	652.8	-0.27422		652.8	-0.10144		652.8	-0.11244		652.8	-0.11503
	653.2	-0.27338		653.2	-0.10224		653.2	-0.11065		653.2	-0.11713
	653.6	-0.27178		653.6	-0.10325		653.6	-0.10878		653.6	-0.11837
	654	-0.26993		654	-0.10392		654	-0.10705		654	-0.11862
	654.4	-0.26833		654.4	-0.10399		654.4	-0.10564		654.4	-0.11815
	654.8	-0.26711		654.8	-0.10365		654.8	-0.10476		654.8	-0.11752
	655.2	-0.26606		655.2	-0.10352		655.2	-0.10453		655.2	-0.11726
	655.6	-0.26495		655.6	-0.10426		655.6	-0.105		655.6	-0.11765
	656	-0.26375		656	-0.10605		656	-0.10604		656	-0.11856
	656.4	-0.26275		656.4	-0.10852		656.4	-0.10742		656.4	-0.11955
	656.8	-0.2623		656.8	-0.11097		656.8	-0.10886		656.8	-0.12015
	657.2	-0.26259		657.2	-0.11279		657.2	-0.11015		657.2	-0.12014
	657.6	-0.26345		657.6	-0.11367		657.6	-0.11116		657.6	-0.11966
	658	-0.26443		658	-0.11362		658	-0.11184		658	-0.11904
	658.4	-0.26502		658.4	-0.11282		658.4	-0.11222		658.4	-0.11855
	658.8	-0.26495		658.8	-0.11164		658.8	-0.11244		658.8	-0.11809
	659.2	-0.2643		659.2	-0.11058		659.2	-0.11267		659.2	-0.11736
	659.6	-0.26343		659.6	-0.11014		659.6	-0.11299		659.6	-0.11617
	660	-0.26278		660	-0.1106		660	-0.11326		660	-0.11478
	660.4	-0.26267		660.4	-0.11184		660.4	-0.11321		660.4	-0.1138
	660.8	-0.26316		660.8	-0.11348		660.8	-0.11264		660.8	-0.11378
	661.2	-0.26403		661.2	-0.1151		661.2	-0.11167		661.2	-0.11482
	661.6	-0.26488		661.6	-0.1165		661.6	-0.11074		661.6	-0.11642
	662	-0.26529		662	-0.11772		662	-0.11034		662	-0.11779
	662.4	-0.26504		662.4	-0.11879		662.4	-0.11074		662.4	-0.11827
	662.8	-0.26435		662.8	-0.1195		662.8	-0.11182		662.8	-0.11766
	663.2	-0.26373		663.2	-0.11938		663.2	-0.11317		663.2	-0.11623
	663.6	-0.26378		663.6	-0.11804		663.6	-0.11429		663.6	-0.11454
	664	-0.26473		664	-0.1155		664	-0.11485		664	-0.1131
	664.4	-0.26628		664.4	-0.11226		664.4	-0.11483		664.4	-0.11228
	664.8	-0.26772		664.8	-0.109		664.8	-0.11444		664.8	-0.11218
	665.2	-0.26839		665.2	-0.10616		665.2	-0.114		665.2	-0.11264
	665.6	-0.26801		665.6	-0.10381		665.6	-0.11376		665.6	-0.11333
	666	-0.26687		666	-0.10181		666	-0.1139		666	-0.11391
	666.4	-0.26549		666.4	-0.10011		666.4	-0.11454		666.4	-0.11422
	666.8	-0.26436		666.8	-0.09879		666.8	-0.11569		666.8	-0.11437
	667.2	-0.26376		667.2	-0.09789		667.2	-0.11718		667.2	-0.11461
	667.6	-0.26378		667.6	-0.09733		667.6	-0.11864		667.6	-0.11504
	668	-0.26437		668	-0.09698		668	-0.11955		668	-0.11547
	668.4	-0.26537		668.4	-0.09682		668.4	-0.11959		668.4	-0.11551
	668.8	-0.26648		668.8	-0.09691		668.8	-0.11877		668.8	-0.11497
	669.2	-0.26727		669.2	-0.0972		669.2	-0.11748		669.2	-0.11399
	669.6	-0.2674		669.6	-0.0975		669.6	-0.11625		669.6	-0.11293
	670	-0.26687		670	-0.09762		670	-0.11545		670	-0.11202
	670.4	-0.26603		670.4	-0.09758		670.4	-0.11515		670.4	-0.11126
	670.8	-0.26528		670.8	-0.09771		670.8	-0.11517		670.8	-0.11049
	671.2	-0.2648		671.2	-0.09842		671.2	-0.11513		671.2	-0.10966
	671.6	-0.26448		671.6	-0.09993		671.6	-0.11473		671.6	-0.10884
	672	-0.26415		672	-0.10209		672	-0.11391		672	-0.10812
	672.4	-0.26381		672.4	-0.10442		672.4	-0.11294		672.4	-0.10737
	672.8	-0.26358		672.8	-0.10639		672.8	-0.11221		672.8	-0.1063
	673.2	-0.26352		673.2	-0.10776		673.2	-0.11203		673.2	-0.10463
	673.6	-0.26347		673.6	-0.10861		673.6	-0.11243		673.6	-0.10233
	674	-0.2632		674	-0.10922		674	-0.11324		674	-0.0998
	674.4	-0.26269		674.4	-0.1098		674.4	-0.11422		674.4	-0.09778
	674.8	-0.26212		674.8	-0.1105		674.8	-0.11518		674.8	-0.09712
	675.2	-0.26172		675.2	-0.11143		675.2	-0.11601		675.2	-0.09831
	675.6	-0.26149		675.6	-0.11268		675.6	-0.11676		675.6	-0.1012
	676	-0.26111		676	-0.11415		676	-0.11769		676	-0.10508
	676.4	-0.26024		676.4	-0.11536		676.4	-0.11916		676.4	-0.10912
	676.8	-0.25887		676.8	-0.11559		676.8	-0.12133		676.8	-0.11274
	677.2	-0.25744		677.2	-0.11424		677.2	-0.12394		677.2	-0.11581
	677.6	-0.25666		677.6	-0.11133		677.6	-0.12621		677.6	-0.11842
	678	-0.25698		678	-0.10762		678	-0.12716		678	-0.12061
	678.4	-0.25837		678.4	-0.10422		678.4	-0.12608		678.4	-0.12221
	678.8	-0.26024		678.8	-0.10191		678.8	-0.12284		678.8	-0.12285
	679.2	-0.26186		679.2	-0.1008		679.2	-0.11799		679.2	-0.12216
	679.6	-0.26267		679.6	-0.10048		679.6	-0.11248		679.6	-0.12008
	680	-0.26256		680	-0.10065		680	-0.10736		680	-0.11699
	680.4	-0.26178		680.4	-0.10137		680.4	-0.10349		680.4	-0.11365
	680.8	-0.26077		680.8	-0.10288		680.8	-0.10135		680.8	-0.11095
	681.2	-0.25989		681.2	-0.10508		681.2	-0.101		681.2	-0.1096
	681.6	-0.25937		681.6	-0.10751		681.6	-0.10208		681.6	-0.10994
	682	-0.25946		682	-0.10956		682	-0.10396		682	-0.1119
	682.4	-0.2604		682.4	-0.11088		682.4	-0.10598		682.4	-0.11497
	682.8	-0.26229		682.8	-0.11145		682.8	-0.10773		682.8	-0.11838
	683.2	-0.26481		683.2	-0.11145		683.2	-0.10918		683.2	-0.12118
	683.6	-0.2672		683.6	-0.11108		683.6	-0.11066		683.6	-0.12257
	684	-0.26859		684	-0.11048		684	-0.11249		684	-0.1221
	684.4	-0.26842		684.4	-0.10981		684.4	-0.11462		684.4	-0.11986
	684.8	-0.26679		684.8	-0.10923		684.8	-0.1166		684.8	-0.11654
	685.2	-0.26438		685.2	-0.10884		685.2	-0.11785		685.2	-0.11321
	685.6	-0.26216		685.6	-0.10876		685.6	-0.11814		685.6	-0.1109
	686	-0.26087		686	-0.10917		686	-0.11785		686	-0.1101
	686.4	-0.26068		686.4	-0.11027		686.4	-0.11772		686.4	-0.11049
	686.8	-0.26111		686.8	-0.11202		686.8	-0.1184		686.8	-0.11123
	687.2	-0.26129		687.2	-0.11405		687.2	-0.11995		687.2	-0.11147
	687.6	-0.26049		687.6	-0.11568		687.6	-0.12189		687.6	-0.11076
	688	-0.25854		688	-0.11627		688	-0.12342		688	-0.10925
	688.4	-0.25589		688.4	-0.11555		688.4	-0.12395		688.4	-0.10751
	688.8	-0.25333		688.8	-0.11371		688.8	-0.12338		688.8	-0.10626
	689.2	-0.25146		689.2	-0.11126		689.2	-0.12212		689.2	-0.10598
	689.6	-0.25036		689.6	-0.10866		689.6	-0.1209		689.6	-0.10667
	690	-0.24968		690	-0.10611		690	-0.12029		690	-0.10781
	690.4	-0.24901		690.4	-0.10361		690.4	-0.12042		690.4	-0.10859
	690.8	-0.24821		690.8	-0.10109		690.8	-0.12101		690.8	-0.10837
	691.2	-0.24752		691.2	-0.0987		691.2	-0.12158		691.2	-0.10706
	691.6	-0.24727		691.6	-0.09681		691.6	-0.12181		691.6	-0.10516
	692	-0.24766		692	-0.09586		692	-0.12163		692	-0.10344
	692.4	-0.24867		692.4	-0.09607		692.4	-0.12121		692.4	-0.10258
	692.8	-0.25013		692.8	-0.09721		692.8	-0.12074		692.8	-0.10287
	693.2	-0.25185		693.2	-0.09865		693.2	-0.12034		693.2	-0.10421
	693.6	-0.25361		693.6	-0.09963		693.6	-0.11995		693.6	-0.10627
	694	-0.25513		694	-0.09956		694	-0.11948		694	-0.1085
	694.4	-0.25616		694.4	-0.09835		694.4	-0.11888		694.4	-0.11031
	694.8	-0.25653		694.8	-0.09648		694.8	-0.11814		694.8	-0.11126
	695.2	-0.25624		695.2	-0.0948		695.2	-0.11733		695.2	-0.11133
	695.6	-0.2555		695.6	-0.09409		695.6	-0.11647		695.6	-0.11097
	696	-0.25467		696	-0.09464		696	-0.1156		696	-0.11066
	696.4	-0.25409		696.4	-0.09599		696.4	-0.11482		696.4	-0.11061
	696.8	-0.25394		696.8	-0.09716		696.8	-0.11431		696.8	-0.11053
	697.2	-0.25419		697.2	-0.09715		697.2	-0.11419		697.2	-0.11005
	697.6	-0.25464		697.6	-0.09552		697.6	-0.1144		697.6	-0.10909
	698	-0.25503		698	-0.09272		698	-0.11468		698	-0.10809
	698.4	-0.25508		698.4	-0.08984		698.4	-0.11475		698.4	-0.10769
	698.8	-0.25455		698.8	-0.08809		698.8	-0.11459		698.8	-0.10834
	699.2	-0.25333		699.2	-0.08818		699.2	-0.11439		699.2	-0.10991
	699.6	-0.25164		699.6	-0.09016		699.6	-0.11433		699.6	-0.11183
	700	-0.25		700	-0.09343		700	-0.11441		700	-0.11344
	700.4	-0.24899		700.4	-0.09705		700.4	-0.11447		700.4	-0.11431
	700.8	-0.24891		700.8	-0.10013		700.8	-0.11448		700.8	-0.11436
	701.2	-0.24957		701.2	-0.10214		701.2	-0.11462		701.2	-0.11375
	701.6	-0.25043		701.6	-0.10313		701.6	-0.1151		701.6	-0.11268
	702	-0.25094		702	-0.10354		702	-0.11585		702	-0.11135
	702.4	-0.25079		702.4	-0.10386		702.4	-0.11652		702.4	-0.10995
	702.8	-0.25007		702.8	-0.10426		702.8	-0.1168		702.8	-0.10868
	703.2	-0.2491		703.2	-0.10453		703.2	-0.11669		703.2	-0.10769
	703.6	-0.24832		703.6	-0.10445		703.6	-0.11643		703.6	-0.10698
	704	-0.24808		704	-0.10401		704	-0.11609		704	-0.10646
	704.4	-0.24856		704.4	-0.10335		704.4	-0.1155		704.4	-0.10598
	704.8	-0.24965		704.8	-0.10258		704.8	-0.11435		704.8	-0.10545
	705.2	-0.25098		705.2	-0.10165		705.2	-0.11269		705.2	-0.10486
	705.6	-0.252		705.6	-0.10055		705.6	-0.11103		705.6	-0.10421
	706	-0.25223		706	-0.09947		706	-0.11014		706	-0.10353
	706.4	-0.25145		706.4	-0.09874		706.4	-0.11048		706.4	-0.10289
	706.8	-0.24972		706.8	-0.09859		706.8	-0.11199		706.8	-0.10252
	707.2	-0.24731		707.2	-0.09903		707.2	-0.11413		707.2	-0.10276
	707.6	-0.24457		707.6	-0.09989		707.6	-0.11616		707.6	-0.10391
	708	-0.24173		708	-0.10104		708	-0.11749		708	-0.10611
	708.4	-0.23901		708.4	-0.10236		708.4	-0.11783		708.4	-0.1092
	708.8	-0.23673		708.8	-0.10363		708.8	-0.11725		708.8	-0.11288
	709.2	-0.23537		709.2	-0.10441		709.2	-0.11613		709.2	-0.11682
	709.6	-0.23543		709.6	-0.10415		709.6	-0.11497		709.6	-0.12067
	710	-0.23704		710	-0.1026		710	-0.11417		710	-0.12412
	710.4	-0.23969		710.4	-0.10008		710.4	-0.11389		710.4	-0.12678
	710.8	-0.24248		710.8	-0.09729		710.8	-0.11395		710.8	-0.12831
	711.2	-0.24466		711.2	-0.09493		711.2	-0.11405		711.2	-0.12846
	711.6	-0.24607		711.6	-0.09327		711.6	-0.114		711.6	-0.12718
	712	-0.24702		712	-0.09209		712	-0.11384		712	-0.12457
	712.4	-0.24782		712.4	-0.09103		712.4	-0.11386		712.4	-0.1209
	712.8	-0.24852		712.8	-0.08982		712.8	-0.11426		712.8	-0.11656
	713.2	-0.24895		713.2	-0.08856		713.2	-0.11502		713.2	-0.11207
	713.6	-0.24891		713.6	-0.08774		713.6	-0.11578		713.6	-0.10816
	714	-0.24839		714	-0.0879		714	-0.11611		714	-0.10556
	714.4	-0.24757		714.4	-0.08928		714.4	-0.11574		714.4	-0.10479
	714.8	-0.24665		714.8	-0.09153		714.8	-0.11481		714.8	-0.10586
	715.2	-0.24587		715.2	-0.09393		715.2	-0.11374		715.2	-0.10825
	715.6	-0.24545		715.6	-0.09582		715.6	-0.11301		715.6	-0.11122
	716	-0.24557		716	-0.09696		716	-0.11288		716	-0.11415
	716.4	-0.24627		716.4	-0.09751		716.4	-0.11323		716.4	-0.11665
	716.8	-0.24744		716.8	-0.0977		716.8	-0.1137		716.8	-0.11847
	717.2	-0.24877		717.2	-0.09763		717.2	-0.11391		717.2	-0.11932
	717.6	-0.24991		717.6	-0.09727		717.6	-0.11367		717.6	-0.11877
	718	-0.2505		718	-0.09665		718	-0.11314		718	-0.11641
	718.4	-0.25026		718.4	-0.09586		718.4	-0.11264		718.4	-0.11218
	718.8	-0.2491		718.8	-0.09503		718.8	-0.11238		718.8	-0.10668
	719.2	-0.24718		719.2	-0.09429		719.2	-0.11231		719.2	-0.10114
	719.6	-0.24487		719.6	-0.09379		719.6	-0.11223		719.6	-0.097
	720	-0.24264		720	-0.0937		720	-0.11192		720	-0.09529
	720.4	-0.24089		720.4	-0.09412		720.4	-0.11134		720.4	-0.09618
	720.8	-0.23994		720.8	-0.09488		720.8	-0.11065		720.8	-0.09899
	721.2	-0.24006		721.2	-0.0956		721.2	-0.11008		721.2	-0.10273
	721.6	-0.24138		721.6	-0.0958		721.6	-0.10978		721.6	-0.10643
	722	-0.24384		722	-0.09525		722	-0.10958		722	-0.10941
	722.4	-0.24711		722.4	-0.09396		722.4	-0.10908		722.4	-0.11122
	722.8	-0.25061		722.8	-0.09214		722.8	-0.10796		722.8	-0.11164
	723.2	-0.25369		723.2	-0.09		723.2	-0.10626		723.2	-0.11075
	723.6	-0.25579		723.6	-0.08766		723.6	-0.10449		723.6	-0.1089
	724	-0.25662		724	-0.0851		724	-0.10333		724	-0.1066
	724.4	-0.25634		724.4	-0.08229		724.4	-0.10327		724.4	-0.10443
	724.8	-0.25541		724.8	-0.07931		724.8	-0.10441		724.8	-0.10292
	725.2	-0.25438		725.2	-0.07649		725.2	-0.10648		725.2	-0.10239
	725.6	-0.25363		725.6	-0.07437		725.6	-0.10901		725.6	-0.10286
	726	-0.25325		726	-0.07351		726	-0.11155		726	-0.10396
	726.4	-0.2531		726.4	-0.07421		726.4	-0.11379		726.4	-0.10521
	726.8	-0.25303		726.8	-0.0763		726.8	-0.11554		726.8	-0.10632
	727.2	-0.25292		727.2	-0.07934		727.2	-0.1167		727.2	-0.10721
	727.6	-0.25279		727.6	-0.08286		727.6	-0.11717		727.6	-0.10793
	728	-0.25269		728	-0.08655		728	-0.11689		728	-0.10851
	728.4	-0.25257		728.4	-0.09016		728.4	-0.11593		728.4	-0.10893
	728.8	-0.25226		728.8	-0.09336		728.8	-0.11454		728.8	-0.10923
	729.2	-0.25161		729.2	-0.09564		729.2	-0.11306		729.2	-0.10956
	729.6	-0.25074		729.6	-0.09655		729.6	-0.11181		729.6	-0.10998
	730	-0.25008		730	-0.09602		730	-0.11091		730	-0.11041
	730.4	-0.25003		730.4	-0.09439		730.4	-0.11034		730.4	-0.11078
	730.8	-0.25065		730.8	-0.09233		730.8	-0.11006		730.8	-0.11117
	731.2	-0.25159		731.2	-0.09052		731.2	-0.11003		731.2	-0.11191
	731.6	-0.25232		731.6	-0.08939		731.6	-0.11026		731.6	-0.11327
	732	-0.25247		732	-0.08899		732	-0.11065		732	-0.11518
	732.4	-0.25192		732.4	-0.08904		732.4	-0.11101		732.4	-0.11709
	732.8	-0.25064		732.8	-0.08898		732.8	-0.11111		732.8	-0.11818
	733.2	-0.2487		733.2	-0.08826		733.2	-0.11075		733.2	-0.11782
	733.6	-0.24627		733.6	-0.08656		733.6	-0.10991		733.6	-0.11594
	734	-0.24379		734	-0.08398		734	-0.10869		734	-0.11317
	734.4	-0.24179		734.4	-0.08099		734.4	-0.1073		734.4	-0.11041
	734.8	-0.24072		734.8	-0.07833		734.8	-0.10599		734.8	-0.1084
	735.2	-0.24077		735.2	-0.07668		735.2	-0.10499		735.2	-0.10736
	735.6	-0.24184		735.6	-0.07638		735.6	-0.10453		735.6	-0.10705
	736	-0.24363		736	-0.07728		736	-0.10488		736	-0.10699
	736.4	-0.24564		736.4	-0.07887		736.4	-0.10622		736.4	-0.10672
	736.8	-0.24731		736.8	-0.08059		736.8	-0.10838		736.8	-0.10604
	737.2	-0.24816		737.2	-0.08209		737.2	-0.11074		737.2	-0.10504
	737.6	-0.2479		737.6	-0.08326		737.6	-0.11247		737.6	-0.10393
	738	-0.24657		738	-0.08403		738	-0.11298		738	-0.10286
	738.4	-0.24436		738.4	-0.08413		738.4	-0.11228		738.4	-0.10181
	738.8	-0.24145		738.8	-0.08328		738.8	-0.11094		738.8	-0.1006
	739.2	-0.23798		739.2	-0.08139		739.2	-0.10968		739.2	-0.09919
	739.6	-0.23416		739.6	-0.07886		739.6	-0.10898		739.6	-0.09782
	740	-0.23042		740	-0.07639		740	-0.10894		740	-0.09683
	740.4	-0.22747		740.4	-0.07474		740.4	-0.10927		740.4	-0.09643
	740.8	-0.22597		740.8	-0.07429		740.8	-0.1096		740.8	-0.09652
	741.2	-0.22621		741.2	-0.07495		741.2	-0.10964		741.2	-0.09686
	741.6	-0.22793		741.6	-0.07621		741.6	-0.10932		741.6	-0.09735
	742	-0.23037		742	-0.07752		742	-0.10876		742	-0.09811
	742.4	-0.23272		742.4	-0.07849		742.4	-0.10812		742.4	-0.09919
	742.8	-0.23432		742.8	-0.07908		742.8	-0.10758		742.8	-0.10025
	743.2	-0.23487		743.2	-0.07944		743.2	-0.10731		743.2	-0.10066
	743.6	-0.23429		743.6	-0.07976		743.6	-0.10739		743.6	-0.09998
	744	-0.23265		744	-0.08012		744	-0.10773		744	-0.09842
	744.4	-0.23008		744.4	-0.08059		744.4	-0.1081		744.4	-0.0968
	744.8	-0.22688		744.8	-0.08126		744.8	-0.10819		744.8	-0.09603
	745.2	-0.22358		745.2	-0.08224		745.2	-0.1079		745.2	-0.0966
	745.6	-0.22083		745.6	-0.08355		745.6	-0.10738		745.6	-0.09826
	746	-0.21915		746	-0.08504		746	-0.10705		746	-0.10025
	746.4	-0.21869		746.4	-0.08633		746.4	-0.10738		746.4	-0.10171
	746.8	-0.2192		746.8	-0.08693		746.8	-0.10867		746.8	-0.10207
	747.2	-0.2201		747.2	-0.08648		747.2	-0.11079		747.2	-0.10132
	747.6	-0.22082		747.6	-0.0849		747.6	-0.11323		747.6	-0.10001
	748	-0.22107		748	-0.08248		748	-0.11537		748	-0.09897
	748.4	-0.22103		748.4	-0.07978		748.4	-0.11677		748.4	-0.09883
	748.8	-0.22124		748.8	-0.07737		748.8	-0.11729		748.8	-0.09984
	749.2	-0.22228		749.2	-0.07564		749.2	-0.11697		749.2	-0.10186
	749.6	-0.22428		749.6	-0.07478		749.6	-0.11594		749.6	-0.10468
	750	-0.22676		750	-0.07477		750	-0.11437		750	-0.10807
	750.4	-0.22879		750.4	-0.07553		750.4	-0.11254		750.4	-0.11173
	750.8	-0.22946		750.8	-0.07683		750.8	-0.1108		750.8	-0.11519
	751.2	-0.22837		751.2	-0.07822		751.2	-0.10937		751.2	-0.11791
	751.6	-0.22572		751.6	-0.07909		751.6	-0.10832		751.6	-0.1195
	752	-0.22221		752	-0.07887		752	-0.1076		752	-0.11975
	752.4	-0.21869		752.4	-0.07735		752.4	-0.10708		752.4	-0.11867
	752.8	-0.21589		752.8	-0.07484		752.8	-0.10658		752.8	-0.11643
	753.2	-0.21427		753.2	-0.07205		753.2	-0.10589		753.2	-0.1134
	753.6	-0.21388		753.6	-0.0699		753.6	-0.10484		753.6	-0.11004
	754	-0.21448		754	-0.06926		754	-0.10348		754	-0.10676
	754.4	-0.21574		754.4	-0.07069		754.4	-0.1022		754.4	-0.1038
	754.8	-0.21743		754.8	-0.07424		754.8	-0.1015		754.8	-0.10139
	755.2	-0.21947		755.2	-0.07927		755.2	-0.10175		755.2	-0.09975
	755.6	-0.22177		755.6	-0.08446		755.6	-0.10284		755.6	-0.09909
	756	-0.2241		756	-0.08823		756	-0.10426		756	-0.0995
	756.4	-0.22607		756.4	-0.08938		756.4	-0.10542		756.4	-0.10087
	756.8	-0.22732		756.8	-0.08766		756.8	-0.10606		756.8	-0.10288
	757.2	-0.22767		757.2	-0.08398		757.2	-0.10633		757.2	-0.10504
	757.6	-0.22723		757.6	-0.07987		757.6	-0.10663		757.6	-0.10679
	758	-0.2263		758	-0.07667		758	-0.10723		758	-0.10775
	758.4	-0.22528		758.4	-0.07493		758.4	-0.10809		758.4	-0.10782
	758.8	-0.22456		758.8	-0.07436		758.8	-0.10895		758.8	-0.10717
	759.2	-0.22435		759.2	-0.07426		759.2	-0.10947		759.2	-0.10612
	759.6	-0.22451		759.6	-0.07399		759.6	-0.10954		759.6	-0.105
	760	-0.2247		760	-0.07332		760	-0.10926		760	-0.10408
	760.4	-0.22459		760.4	-0.07239		760.4	-0.10896		760.4	-0.1035
	760.8	-0.22412		760.8	-0.07157		760.8	-0.10908		760.8	-0.10337
	761.2	-0.22351		761.2	-0.07122		761.2	-0.10996		761.2	-0.10376
	761.6	-0.22309		761.6	-0.07147		761.6	-0.11161		761.6	-0.10477
	762	-0.22306		762	-0.07215		762	-0.11365		762	-0.10636
	762.4	-0.22347		762.4	-0.07289		762.4	-0.11547		762.4	-0.10827
	762.8	-0.22428		762.8	-0.07328		762.8	-0.11651		762.8	-0.11013
	763.2	-0.22537		763.2	-0.07304		763.2	-0.11654		763.2	-0.11169
	763.6	-0.22654		763.6	-0.0721		763.6	-0.11576		763.6	-0.11293
	764	-0.22748		764	-0.07064		764	-0.11455		764	-0.11394
	764.4	-0.22791		764.4	-0.06909		764.4	-0.1133		764.4	-0.11474
	764.8	-0.22775		764.8	-0.06799		764.8	-0.11216		764.8	-0.11513
	765.2	-0.22723		765.2	-0.06775		765.2	-0.11106		765.2	-0.11476
	765.6	-0.22674		765.6	-0.06841		765.6	-0.10985		765.6	-0.11345
	766	-0.22653		766	-0.06953		766	-0.10847		766	-0.11147
	766.4	-0.22657		766.4	-0.07053		766.4	-0.10696		766.4	-0.10953
	766.8	-0.2266		766.8	-0.07107		766.8	-0.10542		766.8	-0.10835
	767.2	-0.22629		767.2	-0.07127		767.2	-0.10401		767.2	-0.10807
	767.6	-0.22538		767.6	-0.07152		767.6	-0.10297		767.6	-0.10806
	768	-0.22379		768	-0.07206		768	-0.10261		768	-0.10742
	768.4	-0.22155		768.4	-0.07266		768.4	-0.1031		768.4	-0.10569
	768.8	-0.21883		768.8	-0.07285		768.8	-0.10437		768.8	-0.10337
	769.2	-0.21582		769.2	-0.07235		769.2	-0.10599		769.2	-0.10141
	769.6	-0.21281		769.6	-0.07133		769.6	-0.1074		769.6	-0.10055
	770	-0.21015		770	-0.07038		770	-0.10824		770	-0.1008
	770.4	-0.20822		770.4	-0.07009		770.4	-0.10846		770.4	-0.10165
	770.8	-0.20728		770.8	-0.07068		770.8	-0.10833		770.8	-0.10257
	771.2	-0.20732		771.2	-0.07192		771.2	-0.10817		771.2	-0.10337
	771.6	-0.20808		771.6	-0.07323		771.6	-0.10819		771.6	-0.10408
	772	-0.20926		772	-0.07407		772	-0.10844		772	-0.10462
	772.4	-0.21073		772.4	-0.07419		772.4	-0.10889		772.4	-0.10474
	772.8	-0.21261		772.8	-0.07369		772.8	-0.10955		772.8	-0.10428
	773.2	-0.21502		773.2	-0.07299		773.2	-0.11036		773.2	-0.10348
	773.6	-0.2179		773.6	-0.07257		773.6	-0.11111		773.6	-0.10297
	774	-0.22086		774	-0.07275		774	-0.11151		774	-0.10332
	774.4	-0.22332		774.4	-0.07361		774.4	-0.11132		774.4	-0.10457
	774.8	-0.22481		774.8	-0.07501		774.8	-0.11049		774.8	-0.10613
	775.2	-0.22518		775.2	-0.07677		775.2	-0.10922		775.2	-0.10723
	775.6	-0.22462		775.6	-0.07878		775.6	-0.1078		775.6	-0.1073
	776	-0.22357		776	-0.08092		776	-0.1064		776	-0.10625
	776.4	-0.22253		776.4	-0.08301		776.4	-0.10507		776.4	-0.10432
	776.8	-0.22196		776.8	-0.08473		776.8	-0.10382		776.8	-0.10192
	777.2	-0.22217		777.2	-0.08572		777.2	-0.1028		777.2	-0.09951
	777.6	-0.22323		777.6	-0.08572		777.6	-0.10223		777.6	-0.09759
	778	-0.22486		778	-0.08461		778	-0.10226		778	-0.09651
	778.4	-0.22657		778.4	-0.08251		778.4	-0.10275		778.4	-0.09629
	778.8	-0.22775		778.8	-0.0797		778.8	-0.10332		778.8	-0.0966
	779.2	-0.22793		779.2	-0.0766		779.2	-0.10356		779.2	-0.09703
	779.6	-0.22694		779.6	-0.07362		779.6	-0.10326		779.6	-0.09741
	780	-0.22492		780	-0.07096		780	-0.10248		780	-0.09783
	780.4	-0.22229		780.4	-0.06853		780.4	-0.10146		780.4	-0.09852
	780.8	-0.2196		780.8	-0.06604		780.8	-0.1004		780.8	-0.09959
	781.2	-0.21734		781.2	-0.06336		781.2	-0.09951		781.2	-0.10093
	781.6	-0.21583		781.6	-0.0608		781.6	-0.09891		781.6	-0.10242
	782	-0.21519		782	-0.059		782	-0.09871		782	-0.10402
	782.4	-0.21538		782.4	-0.0586		782.4	-0.09891		782.4	-0.10572
	782.8	-0.21618		782.8	-0.05985		782.8	-0.09942		782.8	-0.10735
	783.2	-0.2173		783.2	-0.06239		783.2	-0.10023		783.2	-0.10848
	783.6	-0.21843		783.6	-0.06541		783.6	-0.10141		783.6	-0.10854
	784	-0.2194		784	-0.06803		784	-0.10306		784	-0.10726
	784.4	-0.22018		784.4	-0.06968		784.4	-0.10496		784.4	-0.10484
	784.8	-0.22079		784.8	-0.07024		784.8	-0.10651		784.8	-0.10185
	785.2	-0.22122		785.2	-0.07003		785.2	-0.10699		785.2	-0.09894
	785.6	-0.22131		785.6	-0.06951		785.6	-0.10599		785.6	-0.09655
	786	-0.22078		786	-0.06908		786	-0.1037		786	-0.09488
	786.4	-0.21939		786.4	-0.06894		786.4	-0.10071		786.4	-0.09394
	786.8	-0.21722		786.8	-0.0691		786.8	-0.09774		786.8	-0.09374
	787.2	-0.21473		787.2	-0.06937		787.2	-0.09539		787.2	-0.09414
	787.6	-0.21255		787.6	-0.06948		787.6	-0.0941		787.6	-0.09484
	788	-0.21108		788	-0.06916		788	-0.09421		788	-0.09546
	788.4	-0.21031		788.4	-0.06823		788.4	-0.09584		788.4	-0.09576
	788.8	-0.21007		788.8	-0.06675		788.8	-0.09877		788.8	-0.09575
	789.2	-0.21032		789.2	-0.06495		789.2	-0.10245		789.2	-0.0956
	789.6	-0.21123		789.6	-0.06317		789.6	-0.10601		789.6	-0.09541
	790	-0.21308		790	-0.06172		790	-0.10844		790	-0.09516
	790.4	-0.21591		790.4	-0.06074		790.4	-0.10894		790.4	-0.09483
	790.8	-0.21941		790.8	-0.06016		790.8	-0.10733		790.8	-0.09449
	791.2	-0.22293		791.2	-0.05974		791.2	-0.10428		791.2	-0.0943
	791.6	-0.22574		791.6	-0.05921		791.6	-0.10105		791.6	-0.09441
	792	-0.2274		792	-0.0585		792	-0.0989		792	-0.09484
	792.4	-0.22793		792.4	-0.0579		792.4	-0.09841		792.4	-0.09544
	792.8	-0.22774		792.8	-0.05798		792.8	-0.09941		792.8	-0.09591
	793.2	-0.22724		793.2	-0.05929		793.2	-0.10119		793.2	-0.09593
	793.6	-0.22656		793.6	-0.06205		793.6	-0.10301		793.6	-0.09536
	794	-0.22543		794	-0.06597		794	-0.10438		794	-0.09435
	794.4	-0.22353		794.4	-0.07042		794.4	-0.10518		794.4	-0.09334
	794.8	-0.22093		794.8	-0.07473		794.8	-0.10562		794.8	-0.09279
	795.2	-0.21817		795.2	-0.07839		795.2	-0.10605		795.2	-0.09291
	795.6	-0.21592		795.6	-0.08117		795.6	-0.10674		795.6	-0.09356
	796	-0.21457		796	-0.083		796	-0.10762		796	-0.0943
	796.4	-0.21402		796.4	-0.0839		796.4	-0.10836		796.4	-0.09475
	796.8	-0.21395		796.8	-0.08393		796.8	-0.10851		796.8	-0.09476
	797.2	-0.21416		797.2	-0.08322		797.2	-0.10783		797.2	-0.09454
	797.6	-0.21473		797.6	-0.08198		797.6	-0.10635		797.6	-0.09451
	798	-0.21572		798	-0.08045		798	-0.10433		798	-0.0951
	798.4	-0.21696		798.4	-0.07882		798.4	-0.10206		798.4	-0.09657
	798.8	-0.21799		798.8	-0.07716		798.8	-0.09978		798.8	-0.09884
	799.2	-0.2184		799.2	-0.07548		799.2	-0.09765		799.2	-0.1014
	799.6	-0.21816		799.6	-0.07386		799.6	-0.09579		799.6	-0.10348
	800	-0.21768		800	-0.07245		800	-0.09433		800	-0.10437
	800.4	-0.21748		800.4	-0.07145		800.4	-0.09331		800.4	-0.10379
	800.8	-0.21782		800.8	-0.07096		800.8	-0.09276		800.8	-0.10202
	801.2	-0.21861		801.2	-0.07092		801.2	-0.09266		801.2	-0.0997
	801.6	-0.21957		801.6	-0.07117		801.6	-0.09301		801.6	-0.09757
	802	-0.22056		802	-0.07152		802	-0.09376		802	-0.09616
	802.4	-0.22163		802.4	-0.0718		802.4	-0.09474		802.4	-0.09575
	802.8	-0.2228		802.8	-0.07182		802.8	-0.0956		802.8	-0.09629
	803.2	-0.22387		803.2	-0.07141		803.2	-0.09595		803.2	-0.09736
	803.6	-0.22441		803.6	-0.07055		803.6	-0.09559		803.6	-0.09831
	804	-0.22411		804	-0.06939		804	-0.09474		804	-0.09855
	804.4	-0.2231		804.4	-0.0682		804.4	-0.09387		804.4	-0.09795
	804.8	-0.22201		804.8	-0.06715		804.8	-0.09338		804.8	-0.09686
	805.2	-0.22152		805.2	-0.06635		805.2	-0.09339		805.2	-0.09582
	805.6	-0.22184		805.6	-0.06589		805.6	-0.09379		805.6	-0.09508
	806	-0.22261		806	-0.06588		806	-0.09446		806	-0.09446
	806.4	-0.22321		806.4	-0.06636		806.4	-0.09541		806.4	-0.09367
	806.8	-0.22328		806.8	-0.06726		806.8	-0.0967		806.8	-0.09265
	807.2	-0.2229		807.2	-0.0684		807.2	-0.09822		807.2	-0.09165
	807.6	-0.2224		807.6	-0.06962		807.6	-0.0997		807.6	-0.09105
	808	-0.22198		808	-0.07078		808	-0.10089		808	-0.09108
	808.4	-0.22157		808.4	-0.07174		808.4	-0.10178		808.4	-0.09163
	808.8	-0.22098		808.8	-0.0723		808.8	-0.10258		808.8	-0.09226
	809.2	-0.22014		809.2	-0.07238		809.2	-0.10349		809.2	-0.09239
	809.6	-0.21918		809.6	-0.07212		809.6	-0.10447		809.6	-0.09163
	810	-0.21825		810	-0.07187		810	-0.10525		810	-0.09014
	810.4	-0.21738		810.4	-0.07189		810.4	-0.10549		810.4	-0.08868
	810.8	-0.21644		810.8	-0.07224		810.8	-0.10509		810.8	-0.08814
	811.2	-0.21518		811.2	-0.07282		811.2	-0.10419		811.2	-0.08891
	811.6	-0.21349		811.6	-0.0736		811.6	-0.10307		811.6	-0.09063
	812	-0.21152		812	-0.07469		812	-0.10191		812	-0.09253
	812.4	-0.20966		812.4	-0.07617		812.4	-0.10071		812.4	-0.09399
	812.8	-0.20837		812.8	-0.07786		812.8	-0.09938		812.8	-0.09492
	813.2	-0.20795		813.2	-0.07932		813.2	-0.09795		813.2	-0.09558
	813.6	-0.20847		813.6	-0.08008		813.6	-0.0967		813.6	-0.09617
	814	-0.20967		814	-0.08		814	-0.09597		814	-0.09665
	814.4	-0.21108		814.4	-0.07933		814.4	-0.096		814.4	-0.0968
	814.8	-0.21217		814.8	-0.07851		814.8	-0.09678		814.8	-0.0965
	815.2	-0.21256		815.2	-0.07786		815.2	-0.09812		815.2	-0.09593
	815.6	-0.2123		815.6	-0.07742		815.6	-0.09975		815.6	-0.09553
	816	-0.21186		816	-0.07694		816	-0.1013		816	-0.09573
	816.4	-0.2119		816.4	-0.07599		816.4	-0.10224		816.4	-0.09676
	816.8	-0.21282		816.8	-0.0742		816.8	-0.10204		816.8	-0.09846
	817.2	-0.21447		817.2	-0.07155		817.2	-0.10051		817.2	-0.10027
	817.6	-0.21627		817.6	-0.06847		817.6	-0.09797		817.6	-0.10149
	818	-0.21761		818	-0.06569		818	-0.0951		818	-0.10159
	818.4	-0.21821		818.4	-0.06384		818.4	-0.09256		818.4	-0.1006
	818.8	-0.21818		818.8	-0.06315		818.8	-0.09063		818.8	-0.09899
	819.2	-0.21781		819.2	-0.06346		819.2	-0.08931		819.2	-0.09732
	819.6	-0.21744		819.6	-0.06442		819.6	-0.08857		819.6	-0.09581
	820	-0.21731		820	-0.06568		820	-0.08854		820	-0.0942
	820.4	-0.2175		820.4	-0.06706		820.4	-0.0894		820.4	-0.09213
	820.8	-0.21778		820.8	-0.06842		820.8	-0.09122		820.8	-0.08953
	821.2	-0.2177		821.2	-0.0695		821.2	-0.09378		821.2	-0.08681
	821.6	-0.2167		821.6	-0.06998		821.6	-0.09662		821.6	-0.08468
	822	-0.21443		822	-0.06955		822	-0.09916		822	-0.08374
	822.4	-0.21094		822.4	-0.06828		822.4	-0.10075		822.4	-0.08422
	822.8	-0.20679		822.8	-0.06662		822.8	-0.10092		822.8	-0.08581
	823.2	-0.20286		823.2	-0.06518		823.2	-0.09954		823.2	-0.08786
	823.6	-0.19995		823.6	-0.06438		823.6	-0.09699		823.6	-0.0897
	824	-0.19841		824	-0.06418		824	-0.09407		824	-0.09093
	824.4	-0.19809		824.4	-0.06417		824.4	-0.09165		824.4	-0.09159
	824.8	-0.19866		824.8	-0.06396		824.8	-0.09032		824.8	-0.09197
	825.2	-0.2		825.2	-0.06344		825.2	-0.09017		825.2	-0.09234
	825.6	-0.2021		825.6	-0.06294		825.6	-0.09087		825.6	-0.09273
	826	-0.20479		826	-0.06296		826	-0.09187		826	-0.09301
	826.4	-0.20745		826.4	-0.06382		826.4	-0.09269		826.4	-0.09311
	826.8	-0.2093		826.8	-0.06545		826.8	-0.09303		826.8	-0.0932
	827.2	-0.20992		827.2	-0.0675		827.2	-0.09276		827.2	-0.09365
	827.6	-0.20957		827.6	-0.0695		827.6	-0.09179		827.6	-0.09471
	828	-0.20894		828	-0.07109		828	-0.09015		828	-0.09634
	828.4	-0.20857		828.4	-0.0719		828.4	-0.08805		828.4	-0.0981
	828.8	-0.20843		828.8	-0.07166		828.8	-0.08596		828.8	-0.09942
	829.2	-0.20806		829.2	-0.0703		829.2	-0.08449		829.2	-0.09994
	829.6	-0.20692		829.6	-0.06818		829.6	-0.08418		829.6	-0.0996
	830	-0.20483		830	-0.06604		830	-0.0853		830	-0.0985
	830.4	-0.20215		830.4	-0.06464		830.4	-0.08768		830.4	-0.09677
	830.8	-0.19965		830.8	-0.06442		830.8	-0.09065		830.8	-0.09451
	831.2	-0.19814		831.2	-0.06523		831.2	-0.09335		831.2	-0.09204
	831.6	-0.19809		831.6	-0.06659		831.6	-0.09517		831.6	-0.0899
	832	-0.19936		832	-0.06804		832	-0.09612		832	-0.08862
	832.4	-0.20138		832.4	-0.06942		832.4	-0.09664		832.4	-0.08842
	832.8	-0.20347		832.8	-0.07076		832.8	-0.09725		832.8	-0.08897
	833.2	-0.20529		833.2	-0.07209		833.2	-0.09802		833.2	-0.08964
	833.6	-0.20682		833.6	-0.07325		833.6	-0.09866		833.6	-0.08985
	834	-0.20827		834	-0.07403		834	-0.0988		834	-0.08942
	834.4	-0.20985		834.4	-0.07434		834.4	-0.09837		834.4	-0.08869
	834.8	-0.21168		834.8	-0.07436		834.8	-0.09772		834.8	-0.08836
	835.2	-0.21373		835.2	-0.07437		835.2	-0.09739		835.2	-0.08904
	835.6	-0.21583		835.6	-0.07452		835.6	-0.09775		835.6	-0.09079
	836	-0.21765		836	-0.07476		836	-0.09882		836	-0.093
	836.4	-0.21881		836.4	-0.07493		836.4	-0.10034		836.4	-0.09475
	836.8	-0.21905		836.8	-0.07485		836.8	-0.1021		836.8	-0.09548
	837.2	-0.21839		837.2	-0.07445		837.2	-0.10401		837.2	-0.09537
	837.6	-0.21717		837.6	-0.07375		837.6	-0.106		837.6	-0.09511
	838	-0.2158		838	-0.07282		838	-0.10775		838	-0.09526
	838.4	-0.2146		838.4	-0.07179		838.4	-0.10874		838.4	-0.09572
	838.8	-0.21355		838.8	-0.07073		838.8	-0.10857		838.8	-0.09582
	839.2	-0.21243		839.2	-0.06962		839.2	-0.10723		839.2	-0.09478
	839.6	-0.21095		839.6	-0.06824		839.6	-0.10519		839.6	-0.0924
	840	-0.20909		840	-0.06627		840	-0.10307		840	-0.08918
	840.4	-0.20723		840.4	-0.06348		840.4	-0.10136		840.4	-0.08602
	840.8	-0.20604		840.8	-0.06001		840.8	-0.10028		840.8	-0.08364
	841.2	-0.20608		841.2	-0.05646		841.2	-0.09977		841.2	-0.0822
	841.6	-0.20737		841.6	-0.0539		841.6	-0.09961		841.6	-0.0813
	842	-0.20926		842	-0.05339		842	-0.09955		842	-0.0804
	842.4	-0.21081		842.4	-0.05536		842.4	-0.09937		842.4	-0.07936
	842.8	-0.21124		842.8	-0.05933		842.8	-0.09889		842.8	-0.07859
	843.2	-0.21043		843.2	-0.06402		843.2	-0.09799		843.2	-0.07876
	843.6	-0.20891		843.6	-0.06806		843.6	-0.09663		843.6	-0.08023
	844	-0.20747		844	-0.07067		844	-0.09484		844	-0.08275
	844.4	-0.20673		844.4	-0.07189		844.4	-0.09269		844.4	-0.0856
	844.8	-0.20679		844.8	-0.07233		844.8	-0.09037		844.8	-0.08809
	845.2	-0.20738		845.2	-0.07255		845.2	-0.08821		845.2	-0.08992
	845.6	-0.20824		845.6	-0.07274		845.6	-0.08661		845.6	-0.09121
	846	-0.20934		846	-0.07259		846	-0.08599		846	-0.0923
	846.4	-0.21077		846.4	-0.0717		846.4	-0.08664		846.4	-0.09348
	846.8	-0.21252		846.8	-0.06989		846.8	-0.08851		846.8	-0.09487
	847.2	-0.21434		847.2	-0.06737		847.2	-0.09123		847.2	-0.09633
	847.6	-0.21598		847.6	-0.06471		847.6	-0.09418		847.6	-0.09758
	848	-0.21735		848	-0.06255		848	-0.0968		848	-0.09837
	848.4	-0.2186		848.4	-0.06133		848.4	-0.09876		848.4	-0.09863
	848.8	-0.21994		848.8	-0.06113		848.8	-0.09995		848.8	-0.0985
	849.2	-0.22132		849.2	-0.06154		849.2	-0.10032		849.2	-0.09818
	849.6	-0.22245		849.6	-0.06192		849.6	-0.09983		849.6	-0.09773
	850	-0.22302		850	-0.06173		850	-0.09862		850	-0.09717
	850.4	-0.22299		850.4	-0.06085		850.4	-0.09711		850.4	-0.09671
	850.8	-0.22265		850.8	-0.05975		850.8	-0.09585		850.8	-0.09671
	851.2	-0.22251		851.2	-0.05924		851.2	-0.095		851.2	-0.09754
	851.6	-0.22303		851.6	-0.06007		851.6	-0.09415		851.6	-0.09922
	852	-0.22445		852	-0.06259		852	-0.09261		852	-0.10129
	852.4	-0.22664		852.4	-0.06653		852.4	-0.09001		852.4	-0.10309
	852.8	-0.22913		852.8	-0.07116		852.8	-0.08659		852.8	-0.10404
	853.2	-0.23128		853.2	-0.07556		853.2	-0.08312		853.2	-0.10389
	853.6	-0.23261		853.6	-0.079		853.6	-0.0804		853.6	-0.10271
	854	-0.23294		854	-0.08113		854	-0.07899		854	-0.10075
	854.4	-0.23232		854.4	-0.0819		854.4	-0.07902		854.4	-0.09839
	854.8	-0.23092		854.8	-0.08145		854.8	-0.08021		854.8	-0.096
	855.2	-0.22898		855.2	-0.07992		855.2	-0.08205		855.2	-0.09386
	855.6	-0.22689		855.6	-0.07753		855.6	-0.08407		855.6	-0.09206
	856	-0.22518		856	-0.07464		856	-0.08601		856	-0.09056
	856.4	-0.22431		856.4	-0.0717		856.4	-0.08774		856.4	-0.08923
	856.8	-0.22435		856.8	-0.06903		856.8	-0.08913		856.8	-0.08799
	857.2	-0.22492		857.2	-0.06675		857.2	-0.08997		857.2	-0.08682
	857.6	-0.22537		857.6	-0.06473		857.6	-0.09019		857.6	-0.08573
	858	-0.22515		858	-0.06287		858	-0.09001		858	-0.08473
	858.4	-0.224		858.4	-0.06123		858.4	-0.08986		858.4	-0.08389
	858.8	-0.2221		858.8	-0.06014		858.8	-0.09011		858.8	-0.08333
	859.2	-0.21993		859.2	-0.05997		859.2	-0.09086		859.2	-0.08326
	859.6	-0.21806		859.6	-0.06093		859.6	-0.09194		859.6	-0.08377
	860	-0.21686		860	-0.06297		860	-0.09308		860	-0.08479
	860.4	-0.21634		860.4	-0.06574		860.4	-0.09412		860.4	-0.086
	860.8	-0.21625		860.8	-0.06886		860.8	-0.09508		860.8	-0.08689
	861.2	-0.21631		861.2	-0.07195		861.2	-0.09615		861.2	-0.08703
	861.6	-0.21637		861.6	-0.07463		861.6	-0.09754		861.6	-0.08625
	862	-0.21652		862	-0.07652		862	-0.09926		862	-0.08476
	862.4	-0.21699		862.4	-0.07729		862.4	-0.10109		862.4	-0.08301
	862.8	-0.21799		862.8	-0.07696		862.8	-0.10268		862.8	-0.08149
	863.2	-0.21952		863.2	-0.07603		863.2	-0.10369		863.2	-0.08058
	863.6	-0.22135		863.6	-0.07529		863.6	-0.1039		863.6	-0.08047
	864	-0.22308		864	-0.07536		864	-0.10316		864	-0.08114
	864.4	-0.22436		864.4	-0.07626		864.4	-0.10148		864.4	-0.08241
	864.8	-0.22502		864.8	-0.07742		864.8	-0.09908		864.8	-0.084
	865.2	-0.22516		865.2	-0.078		865.2	-0.09643		865.2	-0.08562
	865.6	-0.22516		865.6	-0.07734		865.6	-0.09417		865.6	-0.08704
	866	-0.22537		866	-0.07526		866	-0.09282		866	-0.08819
	866.4	-0.22585		866.4	-0.07208		866.4	-0.09267		866.4	-0.08918
	866.8	-0.22623		866.8	-0.06848		866.8	-0.09361		866.8	-0.09038
	867.2	-0.22596		867.2	-0.06529		867.2	-0.09522		867.2	-0.09216
	867.6	-0.22474		867.6	-0.06314		867.6	-0.09698		867.6	-0.09462
	868	-0.22263		868	-0.06226		868	-0.0984		868	-0.09734
	868.4	-0.22002		868.4	-0.06242		868.4	-0.09925		868.4	-0.09962
	868.8	-0.21741		868.8	-0.06301		868.8	-0.09948		868.8	-0.10088
	869.2	-0.21528		869.2	-0.06334		869.2	-0.09916		869.2	-0.10106
	869.6	-0.21408		869.6	-0.06285		869.6	-0.09846		869.6	-0.10058
	870	-0.21409		870	-0.06134		870	-0.0976		870	-0.10008
	870.4	-0.21519		870.4	-0.05913		870.4	-0.09686		870.4	-0.09997
	870.8	-0.21694		870.8	-0.05695		870.8	-0.09643		870.8	-0.10026
	871.2	-0.21876		871.2	-0.05562		871.2	-0.09628		871.2	-0.10058
	871.6	-0.22042		871.6	-0.0557		871.6	-0.09616		871.6	-0.10047
	872	-0.22217		872	-0.05717		872	-0.09572		872	-0.09964
	872.4	-0.22441		872.4	-0.05949		872.4	-0.09483		872.4	-0.0981
	872.8	-0.2272		872.8	-0.06183		872.8	-0.09368		872.8	-0.09614
	873.2	-0.22999		873.2	-0.06343		873.2	-0.09264		873.2	-0.0942
	873.6	-0.23183		873.6	-0.064		873.6	-0.092		873.6	-0.09268
	874	-0.23199		874	-0.06381		874	-0.09181		874	-0.0919
	874.4	-0.23037		874.4	-0.0635		874.4	-0.0919		874.4	-0.09198
	874.8	-0.22768		874.8	-0.06365		874.8	-0.09194		874.8	-0.09275
	875.2	-0.22503		875.2	-0.06448		875.2	-0.09161		875.2	-0.09381
	875.6	-0.22339		875.6	-0.06576		875.6	-0.09082		875.6	-0.09464
	876	-0.22308		876	-0.06705		876	-0.08986		876	-0.09487
	876.4	-0.22362		876.4	-0.06803		876.4	-0.08936		876.4	-0.09443
	876.8	-0.22419		876.8	-0.06864		876.8	-0.08984		876.8	-0.0935
	877.2	-0.22425		877.2	-0.06903		877.2	-0.09124		877.2	-0.09235
	877.6	-0.22383		877.6	-0.06943		877.6	-0.09294		877.6	-0.0912
	878	-0.22335		878	-0.07004		878	-0.09427		878	-0.09015
	878.4	-0.22314		878.4	-0.07086		878.4	-0.09497		878.4	-0.08934
	878.8	-0.22308		878.8	-0.0718		878.8	-0.09529		878.8	-0.08892
	879.2	-0.22286		879.2	-0.07263		879.2	-0.09554		879.2	-0.08895
	879.6	-0.2223		879.6	-0.07321		879.6	-0.09574		879.6	-0.08931
	880	-0.22158		880	-0.07354		880	-0.09558		880	-0.08982
	880.4	-0.22108		880.4	-0.07384		880.4	-0.09468		880.4	-0.09046
	880.8	-0.22104		880.8	-0.0744		880.8	-0.09295		880.8	-0.09134
	881.2	-0.22137		881.2	-0.07529		881.2	-0.09066		881.2	-0.09253
	881.6	-0.22169		881.6	-0.07629		881.6	-0.08843		881.6	-0.09388
	882	-0.22157		882	-0.07702		882	-0.08695		882	-0.09517
	882.4	-0.22084		882.4	-0.07727		882.4	-0.08665		882.4	-0.09629
	882.8	-0.21979		882.8	-0.07716		882.8	-0.0875		882.8	-0.09728
	883.2	-0.21904		883.2	-0.07697		883.2	-0.08897		883.2	-0.09813
	883.6	-0.2192		883.6	-0.07684		883.6	-0.09039		883.6	-0.09853
	884	-0.22047		884	-0.07658		884	-0.09137		884	-0.09802
	884.4	-0.22247		884.4	-0.07583		884.4	-0.09206		884.4	-0.09636
	884.8	-0.22446		884.8	-0.07433		884.8	-0.09304		884.8	-0.09373
	885.2	-0.2257		885.2	-0.07217		885.2	-0.095		885.2	-0.09069
	885.6	-0.22572		885.6	-0.0697		885.6	-0.09821		885.6	-0.08787
	886	-0.2245		886	-0.06741		886	-0.10226		886	-0.08567
	886.4	-0.22233		886.4	-0.06568		886.4	-0.10615		886.4	-0.08421
	886.8	-0.21974		886.8	-0.06473		886.8	-0.10864		886.8	-0.08336
	887.2	-0.21739		887.2	-0.06465		887.2	-0.10878		887.2	-0.08288
	887.6	-0.21593		887.6	-0.06546		887.6	-0.10643		887.6	-0.08253
	888	-0.21582		888	-0.06709		888	-0.10231		888	-0.0821
	888.4	-0.21717		888.4	-0.0694		888.4	-0.09763		888.4	-0.08147
	888.8	-0.21972		888.8	-0.07199		888.8	-0.09344		888.8	-0.08067
	889.2	-0.22292		889.2	-0.07438		889.2	-0.09029		889.2	-0.07995
	889.6	-0.22623		889.6	-0.07612		889.6	-0.0882		889.6	-0.07977
	890	-0.22926		890	-0.07702		890	-0.08706		890	-0.08056
	890.4	-0.23182		890.4	-0.07724		890.4	-0.08672		890.4	-0.08254
	890.8	-0.23384		890.8	-0.07709		890.8	-0.08701		890.8	-0.08544
	891.2	-0.23534		891.2	-0.07684		891.2	-0.08765		891.2	-0.08864
	891.6	-0.23643		891.6	-0.07649		891.6	-0.08828		891.6	-0.09141
	892	-0.23728		892	-0.07584		892	-0.0887		892	-0.09326
	892.4	-0.23803		892.4	-0.07467		892.4	-0.08905		892.4	-0.09407
	892.8	-0.23864		892.8	-0.07299		892.8	-0.08984		892.8	-0.0941
	893.2	-0.23892		893.2	-0.07109		893.2	-0.09152		893.2	-0.09373
	893.6	-0.23859		893.6	-0.06939		893.6	-0.09405		893.6	-0.09329
	894	-0.23743		894	-0.06817		894	-0.09674		894	-0.09293
	894.4	-0.23544		894.4	-0.06732		894.4	-0.0986		894.4	-0.09261
	894.8	-0.23288		894.8	-0.06647		894.8	-0.09897		894.8	-0.09219
	895.2	-0.23025		895.2	-0.06523		895.2	-0.09793		895.2	-0.09154
	895.6	-0.22815		895.6	-0.06356		895.6	-0.09611		895.6	-0.09062
	896	-0.22707		896	-0.06183		896	-0.09426		896	-0.08942
	896.4	-0.22717		896.4	-0.06062		896.4	-0.09283		896.4	-0.08798
	896.8	-0.22818		896.8	-0.0604		896.8	-0.09193		896.8	-0.08642
	897.2	-0.22957		897.2	-0.0613		897.2	-0.09138		897.2	-0.085
	897.6	-0.23085		897.6	-0.0631		897.6	-0.0909		897.6	-0.08402
	898	-0.23174		898	-0.06532		898	-0.09015		898	-0.08373
	898.4	-0.23223		898.4	-0.06752		898.4	-0.08898		898.4	-0.08405
	898.8	-0.23231		898.8	-0.06931		898.8	-0.08745		898.8	-0.08462
	899.2	-0.23186		899.2	-0.07044		899.2	-0.08587		899.2	-0.085
	899.6	-0.23073		899.6	-0.07074		899.6	-0.08458		899.6	-0.08491
	900	-0.22894		900	-0.07014		900	-0.08377		900	-0.08437
	900.4	-0.22682		900.4	-0.06859		900.4	-0.08326		900.4	-0.08365
	900.8	-0.22489		900.8	-0.06619		900.8	-0.08263		900.8	-0.08311
	901.2	-0.22354		901.2	-0.06316		901.2	-0.08153		901.2	-0.08307
	901.6	-0.22275		901.6	-0.05993		901.6	-0.0799		901.6	-0.08365
	902	-0.22215		902	-0.05708		902	-0.07812		902	-0.08474
	902.4	-0.22127		902.4	-0.05519		902.4	-0.07668		902.4	-0.0859
	902.8	-0.21993		902.8	-0.05464		902.8	-0.07594		902.8	-0.08652
	903.2	-0.21846		903.2	-0.05556		903.2	-0.07611		903.2	-0.08612
	903.6	-0.21741		903.6	-0.05767		903.6	-0.07722		903.6	-0.08461
	904	-0.21713		904	-0.06038		904	-0.0792		904	-0.08228
	904.4	-0.21753		904.4	-0.06295		904.4	-0.0818		904.4	-0.07963
	904.8	-0.21831		904.8	-0.0647		904.8	-0.08467		904.8	-0.07706
	905.2	-0.21937		905.2	-0.06533		905.2	-0.08753		905.2	-0.07485
	905.6	-0.22099		905.6	-0.06499		905.6	-0.09025		905.6	-0.0732
	906	-0.22348		906	-0.06414		906	-0.09284		906	-0.07229
	906.4	-0.22674		906.4	-0.06329		906.4	-0.09526		906.4	-0.07222
	906.8	-0.23007		906.8	-0.06281		906.8	-0.09726		906.8	-0.07298
	907.2	-0.23256		907.2	-0.06278		907.2	-0.09844		907.2	-0.07443
	907.6	-0.23366		907.6	-0.06295		907.6	-0.09845		907.6	-0.07637
	908	-0.2335		908	-0.06284		908	-0.0972		908	-0.07864
	908.4	-0.23285		908.4	-0.06201		908.4	-0.09493		908.4	-0.08112
	908.8	-0.23257		908.8	-0.06042		908.8	-0.0921		908.8	-0.08374
	909.2	-0.23314		909.2	-0.0586		909.2	-0.08924		909.2	-0.08641
	909.6	-0.23446		909.6	-0.05736		909.6	-0.0868		909.6	-0.0889
	910	-0.23601		910	-0.05732		910	-0.08508		910	-0.09074
	910.4	-0.23719		910.4	-0.05859		910.4	-0.0842		910.4	-0.09128
	910.8	-0.23756		910.8	-0.06085		910.8	-0.08406		910.8	-0.0901
	911.2	-0.23689		911.2	-0.06368		911.2	-0.08441		911.2	-0.08736
	911.6	-0.2352		911.6	-0.06678		911.6	-0.08493		911.6	-0.08387
	912	-0.23284		912	-0.06999		912	-0.08532		912	-0.08076
	912.4	-0.23036		912.4	-0.0731		912.4	-0.08545		912.4	-0.07888
	912.8	-0.22832		912.8	-0.07581		912.8	-0.08541		912.8	-0.07838
	913.2	-0.22704		913.2	-0.07775		913.2	-0.08544		913.2	-0.07884
	913.6	-0.22657		913.6	-0.07863		913.6	-0.0858		913.6	-0.07968
	914	-0.22687		914	-0.0785		914	-0.08665		914	-0.08049
	914.4	-0.22792		914.4	-0.07768		914.4	-0.08804		914.4	-0.08106
	914.8	-0.22968		914.8	-0.0767		914.8	-0.08995		914.8	-0.08128
	915.2	-0.23195		915.2	-0.07592		915.2	-0.09232		915.2	-0.08103
	915.6	-0.23431		915.6	-0.07535		915.6	-0.09494		915.6	-0.08028
	916	-0.23633		916	-0.07475		916	-0.09732		916	-0.07929
	916.4	-0.23776		916.4	-0.07379		916.4	-0.09879		916.4	-0.07853
	916.8	-0.23873		916.8	-0.07233		916.8	-0.09883		916.8	-0.07839
	917.2	-0.2395		917.2	-0.07039		917.2	-0.0974		917.2	-0.07885
	917.6	-0.24026		917.6	-0.06811		917.6	-0.09493		917.6	-0.07943
	918	-0.2409		918	-0.0657		918	-0.09209		918	-0.07968
	918.4	-0.24116		918.4	-0.0634		918.4	-0.08944		918.4	-0.07964
	918.8	-0.24092		918.8	-0.0614		918.8	-0.08727		918.8	-0.07989
	919.2	-0.2403		919.2	-0.05967		919.2	-0.0856		919.2	-0.08108
	919.6	-0.23954		919.6	-0.05804		919.6	-0.08447		919.6	-0.0833
	920	-0.23885		920	-0.05642		920	-0.08399		920	-0.08587
	920.4	-0.2383		920.4	-0.05494		920.4	-0.0843		920.4	-0.08788
	920.8	-0.2379		920.8	-0.05391		920.8	-0.08529		920.8	-0.08881
	921.2	-0.23766		921.2	-0.0536		921.2	-0.08658		921.2	-0.08888
	921.6	-0.23753		921.6	-0.05403		921.6	-0.0878		921.6	-0.08875
	922	-0.23731		922	-0.05496		922	-0.08876		922	-0.08891
	922.4	-0.23671		922.4	-0.05601		922.4	-0.08956		922.4	-0.08938
	922.8	-0.23545		922.8	-0.0569		922.8	-0.09044		922.8	-0.08988
	923.2	-0.23336		923.2	-0.05759		923.2	-0.0916		923.2	-0.0902
	923.6	-0.23049		923.6	-0.05825		923.6	-0.09314		923.6	-0.09039
	924	-0.22721		924	-0.05905		924	-0.09488		924	-0.0906
	924.4	-0.22426		924.4	-0.05998		924.4	-0.09645		924.4	-0.0909
	924.8	-0.22249		924.8	-0.0608		924.8	-0.09737		924.8	-0.09107
	925.2	-0.22255		925.2	-0.06129		925.2	-0.09731		925.2	-0.09085
	925.6	-0.22446		925.6	-0.06141		925.6	-0.09634		925.6	-0.09004
	926	-0.2276		926	-0.06131		926	-0.09499		926	-0.08872
	926.4	-0.23107		926.4	-0.0612		926.4	-0.09389		926.4	-0.08708
	926.8	-0.23417		926.8	-0.06123		926.8	-0.09338		926.8	-0.08533
	927.2	-0.23667		927.2	-0.06142		927.2	-0.09323		927.2	-0.08352
	927.6	-0.23863		927.6	-0.06172		927.6	-0.09288		927.6	-0.08166
	928	-0.24017		928	-0.06197		928	-0.09187		928	-0.07981
	928.4	-0.24118		928.4	-0.06193		928.4	-0.09013		928.4	-0.07818
	928.8	-0.24144		928.8	-0.06145		928.8	-0.08789		928.8	-0.07705
	929.2	-0.24083		929.2	-0.06065		929.2	-0.08547		929.2	-0.07661
	929.6	-0.23941		929.6	-0.0599		929.6	-0.0831		929.6	-0.07687
	930	-0.23745		930	-0.05955		930	-0.08101		930	-0.0777
	930.4	-0.23536		930.4	-0.05975		930.4	-0.07946		930.4	-0.0789
	930.8	-0.23361		930.8	-0.06047		930.8	-0.07877		930.8	-0.0803
	931.2	-0.23262		931.2	-0.06157		931.2	-0.07916		931.2	-0.0817
	931.6	-0.23256		931.6	-0.0629		931.6	-0.08071		931.6	-0.08291
	932	-0.23331		932	-0.0643		932	-0.08334		932	-0.0837
	932.4	-0.23455		932.4	-0.06561		932.4	-0.08675		932.4	-0.08396
	932.8	-0.23599		932.8	-0.0667		932.8	-0.09046		932.8	-0.08371
	933.2	-0.23746		933.2	-0.06749		933.2	-0.09379		933.2	-0.08304
	933.6	-0.23882		933.6	-0.06796		933.6	-0.09606		933.6	-0.08208
	934	-0.23991		934	-0.06805		934	-0.09688		934	-0.08091
	934.4	-0.24059		934.4	-0.06779		934.4	-0.09634		934.4	-0.07957
	934.8	-0.24085		934.8	-0.06729		934.8	-0.09503		934.8	-0.07801
	935.2	-0.24086		935.2	-0.0668		935.2	-0.09367		935.2	-0.07613
	935.6	-0.24084		935.6	-0.06659		935.6	-0.09271		935.6	-0.0739
	936	-0.2409		936	-0.06677		936	-0.09222		936	-0.07154
	936.4	-0.24105		936.4	-0.06715		936.4	-0.092		936.4	-0.06945
	936.8	-0.2414		936.8	-0.06734		936.8	-0.09192		936.8	-0.06795
	937.2	-0.24232		937.2	-0.06707		937.2	-0.09198		937.2	-0.06705
	937.6	-0.24425		937.6	-0.06628		937.6	-0.09221		937.6	-0.06638
	938	-0.24728		938	-0.06522		938	-0.0926		938	-0.0655
	938.4	-0.25095		938.4	-0.06418		938.4	-0.09307		938.4	-0.06427
	938.8	-0.25448		938.8	-0.06348		938.8	-0.09358		938.8	-0.06302
	939.2	-0.2571		939.2	-0.06323		939.2	-0.09409		939.2	-0.06232
	939.6	-0.25837		939.6	-0.06342		939.6	-0.09454		939.6	-0.06271
	940	-0.25826		940	-0.06386		940	-0.09473		940	-0.06433
	940.4	-0.25702		940.4	-0.06436		940.4	-0.09427		940.4	-0.06697
	940.8	-0.25511		940.8	-0.06478		940.8	-0.09282		940.8	-0.07023
	941.2	-0.25309		941.2	-0.06506		941.2	-0.09033		941.2	-0.07367
	941.6	-0.25152		941.6	-0.06522		941.6	-0.08719		941.6	-0.07696
	942	-0.25079		942	-0.06526		942	-0.08408		942	-0.07982
	942.4	-0.25108		942.4	-0.06528		942.4	-0.08166		942.4	-0.08203
	942.8	-0.25232		942.8	-0.06535		942.8	-0.08032		942.8	-0.08337
	943.2	-0.25425		943.2	-0.06557		943.2	-0.08008		943.2	-0.08373
	943.6	-0.25643		943.6	-0.06585		943.6	-0.08074		943.6	-0.08323
	944	-0.25845		944	-0.06603		944	-0.08204		944	-0.08222
	944.4	-0.26004		944.4	-0.06592		944.4	-0.08377		944.4	-0.08117
	944.8	-0.26107		944.8	-0.06547		944.8	-0.08573		944.8	-0.0804
	945.2	-0.26158		945.2	-0.06494		945.2	-0.08768		945.2	-0.07991
	945.6	-0.26166		945.6	-0.06467		945.6	-0.08942		945.6	-0.0794
	946	-0.26136		946	-0.06494		946	-0.09083		946	-0.07868
	946.4	-0.26064		946.4	-0.06571		946.4	-0.09187		946.4	-0.07784
	946.8	-0.25945		946.8	-0.06668		946.8	-0.09253		946.8	-0.0773
	947.2	-0.25775		947.2	-0.06736		947.2	-0.09277		947.2	-0.07747
	947.6	-0.25561		947.6	-0.06722		947.6	-0.09252		947.6	-0.0785
	948	-0.25308		948	-0.06598		948	-0.09173		948	-0.0802
	948.4	-0.25025		948.4	-0.06385		948.4	-0.09044		948.4	-0.08223
	948.8	-0.24735		948.8	-0.06156		948.8	-0.08879		948.8	-0.08432
	949.2	-0.24489		949.2	-0.06005		949.2	-0.08697		949.2	-0.08633
	949.6	-0.24354		949.6	-0.05999		949.6	-0.08518		949.6	-0.088
	950	-0.24372		950	-0.06135		950	-0.0836		950	-0.08888
	950.4	-0.24544		950.4	-0.06359		950.4	-0.08229		950.4	-0.08861
	950.8	-0.24827		950.8	-0.06603		950.8	-0.0812		950.8	-0.08724
	951.2	-0.25161		951.2	-0.06828		951.2	-0.08035		951.2	-0.08533
	951.6	-0.25482		951.6	-0.07024		951.6	-0.07991		951.6	-0.08368
	952	-0.25737		952	-0.07194		952	-0.08013		952	-0.08283
	952.4	-0.25894		952.4	-0.07326		952.4	-0.08113		952.4	-0.08274
	952.8	-0.25954		952.8	-0.07391		952.8	-0.08265		952.8	-0.08285
	953.2	-0.2595		953.2	-0.0735		953.2	-0.08417		953.2	-0.08242
	953.6	-0.25923		953.6	-0.07183		953.6	-0.08517		953.6	-0.08084
	954	-0.25894		954	-0.0689		954	-0.08546		954	-0.07796
	954.4	-0.25853		954.4	-0.06505		954.4	-0.08515		954.4	-0.07414
	954.8	-0.25775		954.8	-0.06078		954.8	-0.08448		954.8	-0.07015
	955.2	-0.25651		955.2	-0.05666		955.2	-0.08366		955.2	-0.06693
	955.6	-0.25508		955.6	-0.05333		955.6	-0.08278		955.6	-0.06515
	956	-0.25403		956	-0.0514		956	-0.08197		956	-0.06501
	956.4	-0.25395		956.4	-0.0513		956.4	-0.0815		956.4	-0.06625
	956.8	-0.25502		956.8	-0.05303		956.8	-0.08172		956.8	-0.06835
	957.2	-0.25685		957.2	-0.05606		957.2	-0.08282		957.2	-0.07077
	957.6	-0.25856		957.6	-0.05957		957.6	-0.08464		957.6	-0.07303
	958	-0.25916		958	-0.06298		958	-0.08668		958	-0.07476
	958.4	-0.25809		958.4	-0.06613		958.4	-0.08841		958.4	-0.07566
	958.8	-0.25551		958.8	-0.06918		958.8	-0.08955		958.8	-0.07561
	959.2	-0.25222		959.2	-0.07216		959.2	-0.09012		959.2	-0.07481
	959.6	-0.24927		959.6	-0.07479		959.6	-0.09028		959.6	-0.07376
	960	-0.24738		960	-0.0765		960	-0.09016		960	-0.07314
	960.4	-0.2467		960.4	-0.0768		960.4	-0.08979		960.4	-0.07347
	960.8	-0.24686		960.8	-0.07549		960.8	-0.08911		960.8	-0.07494
	961.2	-0.24733		961.2	-0.07278		961.2	-0.0881		961.2	-0.07727
	961.6	-0.24771		961.6	-0.06922		961.6	-0.08684		961.6	-0.07976
	962	-0.24781		962	-0.06556		962	-0.08564		962	-0.08157
	962.4	-0.24758		962.4	-0.06248		962.4	-0.08494		962.4	-0.08198
	962.8	-0.24707		962.8	-0.06045		962.8	-0.08506		962.8	-0.0808
	963.2	-0.24631		963.2	-0.05962		963.2	-0.08591		963.2	-0.07845
	963.6	-0.2454		963.6	-0.0598		963.6	-0.08688		963.6	-0.07579
	964	-0.24447		964	-0.06059		964	-0.08724		964	-0.07372
	964.4	-0.24364		964.4	-0.06147		964.4	-0.08657		964.4	-0.07277
	964.8	-0.24292		964.8	-0.06204		964.8	-0.08504		964.8	-0.07293
	965.2	-0.2422		965.2	-0.0623		965.2	-0.08327		965.2	-0.07369
	965.6	-0.24132		965.6	-0.06268		965.6	-0.08201		965.6	-0.07434
	966	-0.24027		966	-0.06385		966	-0.08184		966	-0.07423
	966.4	-0.23932		966.4	-0.06625		966.4	-0.083		966.4	-0.0731
	966.8	-0.23896		966.8	-0.06963		966.8	-0.08538		966.8	-0.07122
	967.2	-0.23971		967.2	-0.07312		967.2	-0.08855		967.2	-0.06929
	967.6	-0.24162		967.6	-0.0756		967.6	-0.09186		967.6	-0.06808
	968	-0.2442		968	-0.07632		968	-0.09461		968	-0.06799
	968.4	-0.24654		968.4	-0.07522		968.4	-0.0963		968.4	-0.0689
	968.8	-0.24789		968.8	-0.07283		968.8	-0.09668		968.8	-0.07021
	969.2	-0.24804		969.2	-0.06984		969.2	-0.0958		969.2	-0.07116
	969.6	-0.24745		969.6	-0.0668		969.6	-0.09382		969.6	-0.07116
	970	-0.24687		970	-0.06397		970	-0.09093		970	-0.07015
	970.4	-0.24688		970.4	-0.06148		970.4	-0.08728		970.4	-0.06856
	970.8	-0.24766		970.8	-0.05948		970.8	-0.08302		970.8	-0.06718
	971.2	-0.2491		971.2	-0.05819		971.2	-0.07847		971.2	-0.0667
	971.6	-0.25097		971.6	-0.0578		971.6	-0.07416		971.6	-0.06738
	972	-0.25303		972	-0.05839		972	-0.07088		972	-0.06898
	972.4	-0.25497		972.4	-0.05975		972.4	-0.06934		972.4	-0.07101
	972.8	-0.25635		972.8	-0.06147		972.8	-0.06981		972.8	-0.07297
	973.2	-0.25676		973.2	-0.06307		973.2	-0.07199		973.2	-0.07448
	973.6	-0.25605		973.6	-0.06426		973.6	-0.07514		973.6	-0.07535
	974	-0.25435		974	-0.06495		974	-0.07844		974	-0.07547
	974.4	-0.25199		974.4	-0.06521		974.4	-0.0813		974.4	-0.07489
	974.8	-0.24935		974.8	-0.06516		974.8	-0.08343		974.8	-0.07386
	975.2	-0.24674		975.2	-0.0648		975.2	-0.08494		975.2	-0.0727
	975.6	-0.24435		975.6	-0.06404		975.6	-0.08625		975.6	-0.07162
	976	-0.24222		976	-0.0628		976	-0.08788		976	-0.07062
	976.4	-0.24036		976.4	-0.06122		976.4	-0.0901		976.4	-0.0696
	976.8	-0.23879		976.8	-0.05978		976.8	-0.0927		976.8	-0.06863
	977.2	-0.23772		977.2	-0.05898		977.2	-0.09508		977.2	-0.06797
	977.6	-0.23739		977.6	-0.05909		977.6	-0.09657		977.6	-0.06796
	978	-0.23797		978	-0.06007		978	-0.09674		978	-0.06865
	978.4	-0.23933		978.4	-0.06179		978.4	-0.09554		978.4	-0.06983
	978.8	-0.24107		978.8	-0.06428		978.8	-0.09328		978.8	-0.07112
	979.2	-0.24268		979.2	-0.06768		979.2	-0.09045		979.2	-0.07226
	979.6	-0.24376		979.6	-0.07182		979.6	-0.08755		979.6	-0.0732
	980	-0.24427		980	-0.07608		980	-0.08488		980	-0.07405
	980.4	-0.24457		980.4	-0.0795		980.4	-0.08256		980.4	-0.07494
	980.8	-0.24525		980.8	-0.08138		980.8	-0.08054		980.8	-0.07595
	981.2	-0.24681		981.2	-0.08171		981.2	-0.07873		981.2	-0.07696
	981.6	-0.24938		981.6	-0.08114		981.6	-0.07702		981.6	-0.07765
	982	-0.2526		982	-0.08063		982	-0.07539		982	-0.07753
	982.4	-0.25585		982.4	-0.08083		982.4	-0.07396		982.4	-0.07625
	982.8	-0.2585		982.8	-0.08176		982.8	-0.07302		982.8	-0.07384
	983.2	-0.26021		983.2	-0.08281		983.2	-0.07287		983.2	-0.07086
	983.6	-0.26091		983.6	-0.08315		983.6	-0.07375		983.6	-0.06822
	984	-0.2608		984	-0.08221		984	-0.07578		984	-0.06688
	984.4	-0.26006		984.4	-0.08006		984.4	-0.07899		984.4	-0.06745
	984.8	-0.25885		984.8	-0.0773		984.8	-0.08328		984.8	-0.06989
	985.2	-0.25723		985.2	-0.07471		985.2	-0.08828		985.2	-0.07344
	985.6	-0.25537		985.6	-0.07277		985.6	-0.09324		985.6	-0.07684
	986	-0.25352		986	-0.07156		986	-0.09726		986	-0.07897
	986.4	-0.25193		986.4	-0.07089		986.4	-0.09968		986.4	-0.07933
	986.8	-0.25061		986.8	-0.07056		986.8	-0.10038		986.8	-0.0782
	987.2	-0.24945		987.2	-0.07046		987.2	-0.09981		987.2	-0.0763
	987.6	-0.24848		987.6	-0.07049		987.6	-0.0986		987.6	-0.07438
	988	-0.24806		988	-0.07055		988	-0.09729		988	-0.0729
	988.4	-0.24879		988.4	-0.07054		988.4	-0.09611		988.4	-0.07203
	988.8	-0.25101		988.8	-0.07045		988.8	-0.09505		988.8	-0.07179
	989.2	-0.25442		989.2	-0.07037		989.2	-0.09401		989.2	-0.07211
	989.6	-0.2582		989.6	-0.0704		989.6	-0.093		989.6	-0.07283
	990	-0.2615		990	-0.07052		990	-0.09215		990	-0.07369
	990.4	-0.2639		990.4	-0.0706		990.4	-0.09155		990.4	-0.07434
	990.8	-0.2656		990.8	-0.07048		990.8	-0.09107		990.8	-0.07453
	991.2	-0.26706		991.2	-0.07011		991.2	-0.09043		991.2	-0.0742
	991.6	-0.2685		991.6	-0.0697		991.6	-0.08944		991.6	-0.07347
	992	-0.26965		992	-0.06954		992	-0.08818		992	-0.07245
	992.4	-0.27002		992.4	-0.06986		992.4	-0.08702		992.4	-0.07125
	992.8	-0.26928		992.8	-0.07062		992.8	-0.08629		992.8	-0.07008
	993.2	-0.26758		993.2	-0.07143		993.2	-0.08603		993.2	-0.06936
	993.6	-0.26546		993.6	-0.07185		993.6	-0.08599		993.6	-0.06961
	994	-0.26361		994	-0.07165		994	-0.08582		994	-0.07107
	994.4	-0.26257		994.4	-0.07095		994.4	-0.08538		994.4	-0.07343
	994.8	-0.26265		994.8	-0.07004		994.8	-0.0848		994.8	-0.07595
	995.2	-0.26385		995.2	-0.06909		995.2	-0.08438		995.2	-0.07786
	995.6	-0.26585		995.6	-0.06806		995.6	-0.08434		995.6	-0.07876
	996	-0.26807		996	-0.06686		996	-0.08478		996	-0.07868
	996.4	-0.2698		996.4	-0.0655		996.4	-0.08562		996.4	-0.07792
	996.8	-0.27055		996.8	-0.0641		996.8	-0.08676		996.8	-0.07676
	997.2	-0.27033		997.2	-0.06283		997.2	-0.08814		997.2	-0.07536
	997.6	-0.26965		997.6	-0.06194		997.6	-0.08971		997.6	-0.07381
	998	-0.26934		998	-0.06186		998	-0.09133		998	-0.07217
	998.4	-0.27007		998.4	-0.06309		998.4	-0.09271		998.4	-0.07052
	998.8	-0.27203		998.8	-0.06582		998.8	-0.09357		998.8	-0.06889
[truncated: 13,002 more rows]

## Sheet: Fig.3e
	Binding energy (eV)		Intensity (a.u.)
		Raw	Sum	background	ionic C-F	semi-ionic C-F/Al-F	covalent C-F	CF2-CFx
	698.779	7739.17	--
	698.678	7709.02	--
	698.578	7802.15	--
	698.479	7769.99	--
	698.379	7727.11	--
	698.279	7711.7	--
	698.178	7780.04	--
	698.078	7714.38	--
	697.979	7763.29	--
	697.879	7646.04	--
	697.779	7674.18	--
	697.678	7796.79	--
	697.578	7694.95	--
	697.479	7767.31	--
	697.379	7761.28	--
	697.279	7670.83	7687.74	7670.83	7673.38	7678.86	7675.92	7672.07
	697.178	7698.97	7688.07	7670.83	7673.43	7679.01	7676.02	7672.1
	697.078	7711.03	7688.4	7670.82	7673.46	7679.15	7676.12	7672.12
	696.979	7611.87	7688.73	7670.81	7673.49	7679.3	7676.22	7672.14
	696.879	7732.47	7689.11	7670.83	7673.56	7679.48	7676.36	7672.2
	696.779	7755.25	7689.46	7670.8	7673.58	7679.63	7676.46	7672.21
	696.678	7577.7	7689.81	7670.77	7673.6	7679.77	7676.55	7672.22
	696.578	7646.71	7690.24	7670.81	7673.68	7679.98	7676.71	7672.29
	696.479	7745.87	7690.66	7670.82	7673.74	7680.17	7676.86	7672.34
	696.379	7658.1	7691.05	7670.79	7673.77	7680.33	7676.97	7672.35
	696.279	7654.75	7691.49	7670.79	7673.83	7680.53	7677.11	7672.4
	696.178	7619.91	7691.95	7670.8	7673.89	7680.73	7677.27	7672.45
	696.078	7603.16	7692.43	7670.82	7673.96	7680.96	7677.44	7672.52
	695.979	7597.8	7692.93	7670.84	7674.05	7681.19	7677.62	7672.59
	695.879	7617.23	7693.45	7670.87	7674.13	7681.44	7677.81	7672.67
	695.779	7646.04	7693.98	7670.89	7674.22	7681.69	7678	7672.75
	695.678	7663.46	7694.52	7670.9	7674.29	7681.93	7678.19	7672.81
	695.578	7626.61	7695.07	7670.9	7674.36	7682.17	7678.38	7672.88
	695.479	7713.04	7695.66	7670.92	7674.44	7682.44	7678.58	7672.95
	695.379	7631.97	7696.23	7670.9	7674.49	7682.68	7678.77	7673
	695.279	7633.98	7696.86	7670.92	7674.58	7682.96	7678.98	7673.09
	695.178	7612.54	7697.5	7670.93	7674.67	7683.24	7679.21	7673.17
	695.078	7684.9	7698.18	7670.95	7674.76	7683.55	7679.45	7673.27
	694.979	7601.82	7698.86	7670.95	7674.84	7683.84	7679.68	7673.34
	694.879	7589.09	7699.59	7670.97	7674.94	7684.17	7679.95	7673.45
	694.779	7672.17	7700.36	7671	7675.06	7684.52	7680.23	7673.57
	694.678	7701.65	7701.12	7671	7675.14	7684.84	7680.49	7673.66
	694.578	7671.5	7701.91	7670.99	7675.22	7685.17	7680.75	7673.75
	694.479	7758.6	7702.74	7670.99	7675.31	7685.52	7681.03	7673.85
	694.379	7755.92	7703.57	7670.96	7675.37	7685.85	7681.3	7673.93
	694.279	7607.18	7704.44	7670.93	7675.44	7686.2	7681.57	7674.01
	694.178	7655.42	7705.4	7670.95	7675.56	7686.61	7681.92	7674.16
	694.078	7758.6	7706.38	7670.96	7675.67	7687.03	7682.27	7674.29
	693.979	7729.79	7707.37	7670.92	7675.74	7687.42	7682.59	7674.4
	693.879	7723.76	7708.42	7670.9	7675.83	7687.84	7682.94	7674.52
	693.779	7550.9	7709.52	7670.88	7675.93	7688.27	7683.31	7674.65
	693.678	7668.82	7710.73	7670.93	7676.09	7688.8	7683.76	7674.86
	693.578	7690.26	7711.95	7670.93	7676.21	7689.3	7684.19	7675.04
	693.479	7816.22	7713.23	7670.92	7676.33	7689.81	7684.63	7675.22
	693.379	7695.62	7714.52	7670.87	7676.41	7690.29	7685.05	7675.37
	693.279	7613.88	7715.93	7670.86	7676.54	7690.85	7685.54	7675.57
	693.178	7715.72	7717.43	7670.88	7676.7	7691.46	7686.08	7675.82
	693.078	7669.49	7718.98	7670.86	7676.83	7692.05	7686.62	7676.06
	692.979	7740.51	7720.62	7670.86	7676.99	7692.7	7687.2	7676.32
	692.879	7699.64	7722.33	7670.84	7677.12	7693.34	7687.79	7676.58
	692.779	7667.48	7724.15	7670.83	7677.28	7694.03	7688.43	7676.88
	692.678	7713.04	7726.08	7670.83	7677.45	7694.77	7689.12	7677.22
	692.578	7710.36	7728.11	7670.81	7677.61	7695.53	7689.84	7677.56
	692.479	7808.18	7730.26	7670.8	7677.78	7696.32	7690.6	7677.95
	692.379	7767.31	7732.51	7670.75	7677.93	7697.12	7691.37	7678.33
	692.279	7740.51	7734.92	7670.71	7678.09	7697.98	7692.2	7678.78
	692.178	7688.92	7737.51	7670.69	7678.28	7698.89	7693.11	7679.29
	692.078	7562.29	7740.3	7670.68	7678.49	7699.87	7694.09	7679.88
	691.979	7725.1	7743.35	7670.72	7678.76	7700.95	7695.19	7680.61
	691.879	7802.15	7746.6	7670.7	7678.98	7702.02	7696.29	7681.4
	691.779	7786.07	7750.14	7670.65	7679.18	7703.13	7697.45	7682.32
	691.678	7644.7	7754.05	7670.61	7679.4	7704.31	7698.7	7683.47
	691.578	7790.76	7758.51	7670.62	7679.68	7705.6	7700.1	7684.97
	691.479	7748.55	7763.53	7670.57	7679.93	7706.92	7701.54	7686.85
	691.379	7802.82	7769.36	7670.54	7680.2	7708.34	7703.12	7689.34
	691.279	7773.34	7776.22	7670.5	7680.47	7709.82	7704.81	7692.61
	691.178	7804.83	7784.43	7670.46	7680.76	7711.41	7706.65	7696.99
	691.078	7806.84	7794.36	7670.41	7681.06	7713.08	7708.63	7702.81
	690.979	7893.94	7806.48	7670.36	7681.37	7714.87	7710.81	7710.51
	690.879	7951.56	7821.31	7670.27	7681.67	7716.74	7713.16	7720.55
	690.779	7875.18	7839.43	7670.17	7681.97	7718.73	7715.76	7733.49
	690.678	7814.88	7861.56	7670.1	7682.32	7720.88	7718.7	7749.95
	690.578	7962.95	7888.35	7670.04	7682.72	7723.21	7722.06	7770.49
	690.479	7940.84	7920.32	7669.94	7683.08	7725.65	7725.89	7795.5
	690.379	7948.21	7958.09	7669.84	7683.49	7728.29	7730.41	7825.41
	690.279	7959.6	8002.01	7669.73	7683.91	7731.13	7735.87	7860.29
	690.178	7964.29	8052.3	7669.63	7684.37	7734.19	7742.62	7900.01
	690.078	8085.56	8109.02	7669.52	7684.85	7737.49	7751.14	7944.09
	689.979	8249.04	8171.87	7669.36	7685.33	7741.03	7762.07	7991.53
	689.879	8208.17	8240.53	7669.15	7685.79	7744.81	7776.31	8041.07
	689.779	8301.97	8314.49	7668.95	7686.3	7748.96	7795.08	8091.01
	689.678	8324.08	8393.2	7668.72	7686.83	7753.46	7819.84	8139.23
	689.578	8466.79	8476.23	7668.48	7687.4	7758.41	7852.5	8183.36
	689.479	8506.99	8563.11	7668.19	7687.97	7763.83	7895.16	8220.7
	689.379	8586.72	8654.05	7667.88	7688.58	7769.88	7950.43	8248.79
	689.279	8644.34	8749.62	7667.54	7689.23	7776.66	8020.99	8265.35
	689.178	8815.86	8851.48	7667.18	7689.94	7784.38	8109.71	8268.99
	689.078	8965.94	8962.31	7666.76	7690.65	7793.26	8219.37	8259.3
	688.979	9142.15	9085.51	7666.28	7691.4	7803.65	8352.18	8237.11
	688.879	9299.6	9225.19	7665.73	7692.18	7816.05	8509.98	8204.17
	688.779	9590.38	9384.88	7665.13	7693.01	7831.11	8693.22	8162.94
	688.678	9649.34	9567.39	7664.42	7693.85	7849.67	8901.2	8115.94
	688.578	9864.41	9774.27	7663.69	7694.81	7872.96	9131.8	8065.78
	688.479	10034.6	10004.7	7662.88	7695.85	7902.35	9380.42	8014.77
	688.379	10263.1	10256.6	7662.01	7697.01	7939.68	9641.17	7964.8
	688.279	10507.6	10525.2	7661.05	7698.32	7987.03	9905.48	7917.49
	688.178	10726.7	10804.1	7660	7699.82	8046.9	10163.4	7873.93
	688.078	11156.8	11085.5	7658.87	7701.62	8122.08	10403.5	7834.85
	687.979	11292.2	11359.5	7657.59	7703.73	8215.33	10612.6	7800.57
	687.879	11597	11616.9	7656.25	7706.45	8329.76	10778.2	7771.2
	687.779	11775.9	11848.1	7654.8	7709.94	8467.83	10888.2	7746.49
	687.678	11849.6	12046.7	7653.28	7714.61	8631.74	10934.2	7726.07
	687.578	12017.8	12210.3	7651.73	7720.94	8822.94	10912.1	7709.45
	687.479	12323.3	12340.3	7650.13	7729.54	9041.22	10823.9	7696.04
	687.379	12598	12442.7	7648.4	7741.21	9285.39	10676.1	7685.2
	687.279	12582.6	12525.4	7646.58	7757.01	9551.93	10479.8	7676.44
	687.178	12659.6	12596.9	7644.77	7778.39	9835.79	10247.6	7669.39
	687.078	12717.9	12663.6	7642.92	7806.98	10129.5	9992.3	7663.59
	686.979	12827.1	12729.3	7641.05	7844.61	10422.7	9726.35	7658.76
	686.879	12812.4	12793.8	7639.14	7893.44	10703	9460.21	7654.59
	686.779	12945.1	12853.1	7637.24	7955.66	10955	9203.2	7650.95
	686.678	12983.3	12899.7	7635.28	8033.46	11162.3	8962.14	7647.64
	686.578	12884.1	12924	7633.31	8128.94	11308.5	8741.96	7644.58
	686.479	12834.5	12917.4	7631.38	8243.59	11380.1	8546.08	7641.74
	686.379	12900.2	12874.6	7629.46	8378.4	11369.9	8375.59	7639.07
	686.279	12941	12796.2	7627.52	8533.04	11278.8	8230.53	7636.48
	686.178	12736	12688.3	7625.57	8706.28	11115.3	8109.5	7633.95
	686.078	12594	12560.3	7623.69	8895.6	10893.8	8010.42	7631.55
	685.979	12177.9	12422.1	7621.85	9096.46	10631.1	7930.76	7629.26
	685.879	12326.7	12281.2	7620.18	9303.38	10343.5	7867.7	7627.17
	685.779	12171.9	12142.3	7618.44	9508.52	10045.8	7818.3	7625.05
	685.678	11978.9	12006	7616.77	9703.41	9749.88	7780	7623.02
	685.578	11737.7	11869.8	7615.16	9878.4	9465.35	7750.46	7621.09
	685.479	11607.1	11728.8	7613.64	10023.1	9199.63	7727.76	7619.27
	685.379	11403.4	11576.2	7612.17	10127.8	8957.24	7710.19	7617.52
	685.279	11182.3	11405.9	7610.78	10184.5	8741.33	7696.5	7615.87
	685.178	11074.4	11213	7609.46	10188.6	8552.86	7685.66	7614.31
	685.078	10903.6	10996	7608.19	10139.5	8391.35	7676.89	7612.81
	684.979	10592	10756.9	7606.97	10041.2	8255.57	7669.64	7611.39
	684.879	10350.8	10500.2	7605.88	9901.05	8143.15	7663.58	7610.1
	684.779	10217.5	10233	7604.86	9728.78	8051.48	7658.38	7608.9
	684.678	10144.5	9961.89	7603.9	9534.46	7977.54	7653.82	7607.77
	684.578	9959.55	9693.73	7602.97	9327.86	7918.38	7649.72	7606.68
	684.479	9617.18	9435.01	7602.1	9118.2	7871.41	7646.03	7605.66
	684.379	9349.18	9190.65	7601.36	8912.97	7834.22	7642.75	7604.77
	684.279	9160.91	8964.94	7600.71	8718.53	7804.74	7639.81	7604
	684.178	9068.45	8760.52	7600.14	8539.31	7781.21	7637.12	7603.3
	684.078	8915.02	8578.9	7599.6	8378.22	7762.19	7634.64	7602.64
	683.979	8657.74	8420.78	7599.11	8237.07	7746.65	7632.37	7602.04
	683.879	8482.87	8285.52	7598.72	8116.05	7733.78	7630.32	7601.54
	683.779	8448.03	8171.92	7598.4	8014.6	7722.93	7628.46	7601.12
	683.678	8263.11	8077.92	7598.09	7931.16	7713.59	7626.72	7600.71
	683.578	8127.77	8001.26	7597.84	7863.79	7705.47	7625.15	7600.37
	683.479	8017.89	7939.59	7597.65	7810.39	7698.32	7623.71	7600.09
	683.379	7952.9	7890.38	7597.49	7768.65	7691.95	7622.4	7599.85
	683.279	7938.16	7851.41	7597.36	7736.44	7686.22	7621.19	7599.65
	683.178	7859.77	7820.6	7597.23	7711.81	7681	7620.05	7599.45
	683.078	7810.19	7796.19	7597.14	7693.08	7676.24	7619	7599.28
	682.979	7810.86	7776.75	7597.06	7678.87	7671.9	7618.02	7599.14
	682.879	7740.51	7761.05	7596.98	7668.02	7667.88	7617.1	7598.99
	682.779	7591.77	7748.23	7596.93	7659.68	7664.2	7616.26	7598.88
	682.678	7646.71	7737.59	7596.93	7653.2	7660.84	7615.51	7598.82
	682.578	7668.82	7728.52	7596.91	7648.02	7657.7	7614.79	7598.75
	682.479	7738.5	7720.67	7596.89	7643.78	7654.78	7614.1	7598.67
	682.379	7791.43	7713.72	7596.83	7640.21	7652.03	7613.42	7598.56
	682.279	7694.28	7707.48	7596.76	7637.14	7649.44	7612.75	7598.44
	682.178	7672.17	7701.87	7596.73	7634.48	7647.05	7612.15	7598.36
	682.078	7653.41	7696.74	7596.7	7632.14	7644.82	7611.59	7598.29
	681.979	7614.55	7692.03	7596.68	7630.04	7642.74	7611.06	7598.22
	681.879	7627.95	7687.68	7596.67	7628.14	7640.81	7610.57	7598.18
	681.779	7644.03	7683.64	7596.66	7626.41	7638.98	7610.1	7598.12
	681.678	7621.92	7679.87	7596.64	7624.82	7637.26	7609.64	7598.07
	681.578	7542.19	7676.34	7596.63	7623.36	7635.65	7609.22	7598.02
	681.479	7617.9	7673.08	7596.65	7622.03	7634.15	7608.84	7598.01
	681.379	7563.63	7669.98	7596.64	7620.78	7632.72	7608.45	7597.97
	681.279	7605.17	7667.1	7596.66	7619.64	7631.38	7608.1	7597.94
	681.178	7422.26	7664.37	7596.65	7618.56	7630.1	7607.76	7597.91
	681.078	7559.61	7661.86	7596.72	7617.62	7628.96	7607.49	7597.94
	680.979	7673.51	7659.45	7596.73	7616.69	7627.83	7607.19	7597.93
	680.879	7655.42	7657.13	7596.7	7615.79	7626.72	7606.86	7597.87
	680.779	7675.52	7654.95	7596.68	7614.95	7625.67	7606.55	7597.82
	680.678	7720.41	7652.87	7596.65	7614.15	7624.67	7606.24	7597.77
	680.578	7701.65	7650.88	7596.61	7613.38	7623.69	7605.93	7597.7
	680.479	7645.37	7649.01	7596.57	7612.67	7622.77	7605.64	7597.63
	680.379	7601.82	7647.24	7596.55	7612.01	7621.91	7605.38	7597.59
	680.279	7648.72	7645.58	7596.55	7611.4	7621.11	7605.14	7597.57
	680.178	7586.41	7643.98	7596.53	7610.82	7620.32	7604.9	7597.52
	680.078	7601.82	7642.48	7596.53	7610.29	7619.6	7604.69	7597.51
	679.979	7677.53	7641.04	7596.53	7609.78	7618.9	7604.47	7597.48
	679.879	7700.31	7639.65	7596.5	7609.27	7618.2	7604.24	7597.43
	679.779	7644.7	7638.31	7596.46	7608.78	7617.53	7604.01	7597.38
	679.678	7537.5	7637.05	7596.44	7608.33	7616.9	7603.81	7597.34
	679.578	7573.68	7635.88	7596.47	7607.94	7616.34	7603.65	7597.34
	679.479	7646.04	7634.75	7596.48	7607.56	7615.79	7603.49	7597.33
	679.379	7676.19	7633.64	7596.46	7607.18	7615.24	7603.3	7597.3
	679.279	7539.51	7632.57	7596.43	7606.8	7614.69	7603.11	7597.25
	679.178	7631.97	7631.59	7596.45	7606.48	7614.22	7602.98	7597.26
	679.078	7581.05	7630.62	7596.44	7606.15	7613.73	7602.81	7597.23
	678.979	7546.88	7629.71	7596.44	7605.85	7613.29	7602.68	7597.22
	678.879	7592.44	7628.85	7596.46	7605.58	7612.87	7602.55	7597.22
	678.779	7596.46	7628	7596.46	7605.31	7612.45	7602.42	7597.21

## Sheet: Fig.3f
	NFC			NC/M			FC/M			NFC/M
	Z'/Ohm	Z""/Ohm		Z'/Ohm	Z""/Ohm		Z'/Ohm	Z""/Ohm		Z'/Ohm	Z""/Ohm
	42.5	10.7		41	11.3		42.4	11.5		38.1	11.1
	43.8	9.39		42.5	9.97		43.9	10.2		39.7	9.9
	44.7	8.17		43.6	8.72		45	8.89		40.8	8.71
	45.5	7.11		44.5	7.6		45.9	7.75		41.8	7.63
	46.1	6.14		45.1	6.58		46.5	6.7		42.5	6.62
	46.5	5.31		45.6	5.67		47	5.77		43	5.73
	46.8	4.6		45.9	4.9		47.4	4.98		43.4	4.95
	47	4.03		46.2	4.26		47.7	4.32		43.7	4.31
	47.2	3.58		46.4	3.76		47.9	3.79		43.9	3.79
	47.3	3.25		46.5	3.38		48	3.37		44	3.39
	47.4	3.04		46.6	3.11		48.2	3.05		44.1	3.11
	47.5	2.93		46.7	2.94		48.3	2.81		44.2	2.92
	47.6	2.89		46.8	2.86		48.5	2.66		44.3	2.83
	47.7	2.93		46.9	2.87		48.6	2.57		44.4	2.82
	47.8	3.07		47	2.96		48.8	2.54		44.5	2.9
	47.9	3.31		47.1	3.15		49	2.56		44.6	3.06
	48	3.63		47.2	3.42		49.2	2.63		44.7	3.32
	48.2	4.06		47.3	3.79		49.4	2.73		44.8	3.66
	48.3	4.6		47.5	4.27		49.7	2.85		45	4.11
	48.5	5.27		47.6	4.86		50	2.98		45.2	4.67
	48.7	6.06		47.8	5.58		50.3	3.13		45.4	5.36
	49	7.01		48	6.45		50.7	3.28		45.6	6.19
	49.3	8.14		48.3	7.49		51.1	3.43		46	7.18
	49.7	9.44		48.5	8.7		51.5	3.52		46.3	8.3
	50.1	11		48.8	10.1		51.9	3.59		46.8	9.59
	50.5	12.8		49.1	11.9		52.3	3.7		47.3	11.2
	51.1	15		49.5	14		52.7	3.85		47.9	13
	51.6	17.7		49.8	16.6		53.1	4.05		48.6	15.2
	52.3	20.8		50.2	19.6		53.4	4.28		49.5	17.8
	53	24.6		50.6	23.3		53.8	4.55		50.4	20.8
	53.9	29.1		51	27.8		54.2	4.89		51.6	24.4
	54.9	34.4		51.5	33.2		54.6	5.3		53	28.5
	56.1	40.8		52.1	39.6		54.9	5.8		54.7	33.4
	57.5	48.1		52.6	47.1		55.3	6.37		56.7	38.8
	59.4	57.3		53.3	56.7		55.7	7.1		59.3	45.4
	61.9	67.9		54.4	67.9		56.2	7.82		62.7	52.9
	65	80		55.7	81		56.7	8.61		66.8	61.1
	68.7	94.6		57.1	97.1		57.2	9.73		71.6	70.8
	73.1	112		58.6	117		57.8	11.2		77.5	81.9
	78.6	133		60.3	140		58.5	13		84.5	94.5
	85.2	157		62.3	169		59.2	15.1		92.9	109
	93.5	185		64.6	203		59.9	17.5		103	124
	104	218		67.5	244		60.7	20.4		115	142
	116	256		71	293		61.7	23.9		129	161
	132	301		75.4	352		62.8	28		146	181
	151	352		80.8	423		64	32.8		165	204
	175	411		87.2	508		65.5	38.6		187	227
	203	478		95.6	610		67.1	45.5		211	253
	238	555		106	732		69	54		239	280
	279	643		119	880		71.2	64.1		271	309
	327	744		135	1060		73.7	76.2		305	341
	384	860		156	1270		76.6	90.9		343	375
	452	991		181	1530		79.9	108		384	412
	533	1140		214	1830		83.5	129		429	453
	627	1310		256	2200		87.7	153		479	497
	735	1510		305	2640		92.4	185		535	552
	860	1750		367	3170		97.6	222		598	615
	1010	2000		451	3800		104	263		661	678
	1180	2270		567	4540		111	309		726	743
	1380	2560		726	5430		121	360		794	812
	1600	2870		934	6470		133	420		864	883
	1850	3210		1200	7700		147	490		935	963
	2130	3600		1530	9140		164	573		1010	1060
	2440	4030		1960	10800		185	670		1090	1160
	2790	4510		2510	12800		208	786		1170	1290
	3170	5040		3220	15100		236	921		1260	1430
	3600	5630		4110	17800		269	1080		1370	1600
	4080	6280		5200	20800		308	1270		1470	1790
	4610	7020		6550	24200		354	1490		1590	2010
	5190	7840		8170	28100		407	1750		1710	2260
	5840	8770		10100	32500		468	2060		1850	2550
	6560	9810		12300	37500		538	2430		2000	2890

## Sheet: Fig.3g-i
	C K-edge							F K-edge					N K-edge
	NC/M		NFC		NFC/M			NFC		NFC/M			NC/M		NFC		NFC/M
	Photon energy (eV)	Normalized intensity (a.u.)	Photon energy (eV)	Normalized intensity (a.u.)	Photon energy (eV)	Normalized intensity (a.u.)		Photon energy (eV)	Normalized intensity (a.u.)	Photon energy (eV)	Normalized intensity (a.u.)		Photon energy (eV)	Normalized intensity (a.u.)	Photon energy (eV)	Normalized intensity (a.u.)	Photon energy (eV)	Normalized intensity (a.u.)
	275	-0.03081	275	0.00813	275	0.01043		680	0.01485	680	0.01308		390	-0.05324	390	0.00724	390	0.01217
	275.5	0.00283	275.5	0.00465	275.5	0.00715		680.5	0.000351195	680.5	0.00993		390.5	-0.00366	390.5	0.00368	390.5	0.00514
	276	0.00201	276	0.00326	276	0.00382		681	0.00994	681	0.01083		391	0.01194	391	0.00222	391	0.0039
	276.5	-0.00566	276.5	0.0015	276.5	0.00196		681.5	0.01318	681.5	0.00472		391.5	0.0193	391.5	0.00123	391.5	0.00206
	277	-0.00795	277	0.000502301	277	0.000865994		682	-0.01076	682	0.00265		392	0.02027	392	0.000905205	392	-0.00092978
	277.5	-0.00674	277.5	0.00143	277.5	6.24946e-05		682.5	0.00681	682.5	0.000229155		392.5	0.01271	392.5	-0.000747224	392.5	-0.00211
	278	-0.00499	278	0.00072713	278	-0.00179		683	-0.00424	683	0.000698097		393	-0.000369411	393	-0.00203	393	-0.00335
	278.5	-0.00090437	278.5	-0.0029	278.5	-0.00278		683.5	-0.000680472	683.5	-0.00378		393.5	-0.00515	393.5	-0.00454	393.5	-0.00402
	279	0.00501	279	-0.00271	279	-0.00358		684	-0.00481	684	-0.00623		394	-0.00375	394	-0.00097657	394	-0.00225
	279.5	0.01232	279.5	-0.00477	279.5	-0.00417		684.5	-0.01109	684.5	-0.00721		394.5	-0.0108	394.5	0.00536	394.5	-0.00382
	280	0.02042	280	-0.00327	280	-0.00514		685	-7.41203e-05	685	-0.00946		395	-0.01465	395	-0.00507	395	-0.00621
	280.5	0.02131	280.5	-0.0008161	280.5	-0.00581		685.2	-0.00146	685.2	-0.00872		395.5	-0.01062	395.5	-0.00856	395.5	-0.00743
	281	0.0193	281	-0.00288	281	-0.006		685.4	-0.01689	685.4	-0.00855		396	-0.01128	396	-0.00763	396	-0.00708
	281.5	0.01519	281.5	-0.00769	281.5	-0.00624		685.6	0.01181	685.6	-0.00743		396.5	-0.00944	396.5	-0.00676	396.5	-0.00698
	282	0.01217	282	-0.00968	282	-0.00641		685.8	-0.00837	685.8	-0.00727		397	-0.00655	397	-0.00625	397	-0.00597
	282.5	0.00705	282.5	-0.00958	282.5	-0.0062		686	-0.01479	686	-0.0071		397.5	-0.00615	397.5	-0.00543	397.5	-0.00496
	283	0.0037	283	-0.00807	283	-0.00663		686.2	-0.01335	686.2	-0.01003		398	-0.00695	398	0.000332354	398	-0.00271
	283.5	0.000652886	283.5	-0.00146	283.5	-0.00575		686.4	-0.00467	686.4	-0.00894		398.2	0.00348	398.2	-0.000961271	398.2	-0.00189
	284	-0.00207	284	-0.00228	284	-0.00359		686.6	-0.00339	686.6	-0.00816		398.4	-0.00192	398.4	0.00125	398.4	0.000148432
	284.2	-0.00868	284.2	0.00134	284.2	-0.00246		686.8	-0.0016	686.8	-0.00796		398.6	0.00777	398.6	0.0045	398.6	0.00256
	284.4	-0.01021	284.4	0.000383954	284.4	-0.000493747		687	-0.00476	687	-0.00478		398.8	0.00823	398.8	0.00819	398.8	0.01432
	284.6	-0.01085	284.6	0.00619	284.6	0.00466		687.2	-0.00707	687.2	-0.00582		399	0.00418	399	0.01406	399	0.01939
	284.8	-0.01514	284.8	0.0113	284.8	0.01325		687.4	-0.00218	687.4	-0.00483		399.2	0.02037	399.2	0.03009	399.2	0.03733
	285	-0.01797	285	0.0167	285	0.02486		687.6	-0.01308	687.6	-0.00418		399.4	0.02297	399.4	0.04839	399.4	0.08879
	285.2	-0.01301	285.2	0.03693	285.2	0.04986		687.8	-0.00371	687.8	-0.00223		399.6	0.0252	399.6	0.07451	399.6	0.13871
	285.4	-0.01344	285.4	0.06028	285.4	0.08919		688	-0.00369	688	0.00223		399.8	0.04222	399.8	0.17595	399.8	0.22033
	285.6	-0.01356	285.6	0.09589	285.6	0.14789		688.2	0.0069	688.2	0.00666		400	0.04531	400	0.21935	400	0.31491
	285.8	-0.00464	285.8	0.14093	285.8	0.20104		688.4	0.0183	688.4	0.01373		400.2	0.05961	400.2	0.33546	400.2	0.36364
	286	0.01345	286	0.20648	286	0.25881		688.6	0.01986	688.6	0.02455		400.4	0.16447	400.4	0.51714	400.4	0.46371
	286.2	0.02598	286.2	0.27941	286.2	0.34657		688.8	0.02865	688.8	0.03336		400.6	0.25014	400.6	0.58888	400.6	0.51174
	286.4	0.04231	286.4	0.34111	286.4	0.42543		689	0.04844	689	0.04397		400.8	0.47372	400.8	0.61997	400.8	0.52458
	286.6	0.03311	286.6	0.40389	286.6	0.47664		689.2	0.08022	689.2	0.06028		401	0.71781	401	0.64319	401	0.54741
	286.8	0.02942	286.8	0.45266	286.8	0.52012		689.4	0.10871	689.4	0.08082		401.2	0.82559	401.2	0.657	401.2	0.59154
	287	0.00402	287	0.52422	287	0.56077		689.6	0.15204	689.6	0.10581		401.4	0.83562	401.4	0.69679	401.4	0.6623
	287.1	-0.0036	287.1	0.54713	287.1	0.58046		689.8	0.23324	689.8	0.13743		401.6	0.82347	401.6	0.78394	401.6	0.69046
	287.2	-0.01121	287.2	0.56772	287.2	0.60015		690	0.31084	690	0.17613		401.8	0.72248	401.8	0.7895	401.8	0.66893
	287.3	-0.01384	287.3	0.60183	287.3	0.61246		690.2	0.38962	690.2	0.21366		402	0.5289	402	0.68781	402	0.60977
	287.4	-0.01646	287.4	0.61282	287.4	0.62477		690.4	0.4777	690.4	0.24828		402.2	0.38658	402.2	0.65104	402.2	0.51716
	287.5	-0.01475	287.5	0.63076	287.5	0.63524		690.6	0.56363	690.6	0.29367		402.4	0.29916	402.4	0.54472	402.4	0.48515
	287.6	-0.01304	287.6	0.65579	287.6	0.64571		690.8	0.62819	690.8	0.34311		402.6	0.27552	402.6	0.53005	402.6	0.4771
	287.7	-0.00857	287.7	0.67144	287.7	0.6701		691	0.70319	691	0.394		402.8	0.25441	402.8	0.51264	402.8	0.48002
	287.8	-0.0041	287.8	0.7031	287.8	0.69449		691.2	0.76105	691.2	0.44733		403	0.30401	403	0.51768	403	0.48625
	287.9	0.00935	287.9	0.74617	287.9	0.71133		691.4	0.83032	691.4	0.50522		403.2	0.32644	403.2	0.53013	403.2	0.49408
	288	0.02281	288	0.75532	288	0.72816		691.6	0.90268	691.6	0.56982		403.4	0.35178	403.4	0.53631	403.4	0.49977
	288.1	0.06351	288.1	0.75483	288.1	0.73504		691.8	0.97461	691.8	0.62845		403.6	0.39183	403.6	0.5374	403.6	0.49669
	288.2	0.07917	288.2	0.74447	288.2	0.73358		692	1.01847	692	0.68362		403.8	0.44504	403.8	0.53755	403.8	0.49215
	288.3	0.11417	288.3	0.71902	288.3	0.72649		692.2	1.0533	692.2	0.74186		404	0.55715	404	0.53611	404	0.49144
	288.4	0.11969	288.4	0.7125	288.4	0.70877		692.4	1.079	692.4	0.79712		404.2	0.68795	404.2	0.53612	404.2	0.48495
	288.5	0.14645	288.5	0.6849	288.5	0.69554		692.6	1.10267	692.6	0.85833		404.4	0.69292	404.4	0.53564	404.4	0.48424
	288.6	0.1621	288.6	0.67674	288.6	0.69043		692.8	1.12466	692.8	0.92414		404.6	0.60437	404.6	0.53366	404.6	0.48396
	288.7	0.18539	288.7	0.65364	288.7	0.68221		693	1.1429	693	0.98803		404.8	0.55782	404.8	0.5283	404.8	0.48822
	288.8	0.20103	288.8	0.64352	288.8	0.6781		693.2	1.18802	693.2	1.04928		405	0.46506	405	0.52961	405	0.4991
	288.9	0.2595	288.9	0.64507	288.9	0.68101		693.4	1.22443	693.4	1.11066		405.2	0.46204	405.2	0.54531	405.2	0.52105
	289	0.32836	289	0.65029	289	0.69415		693.6	1.25141	693.6	1.17717		405.4	0.48464	405.4	0.55992	405.4	0.54273
	289.1	0.49135	289.1	0.66654	289.1	0.70336		693.8	1.28166	693.8	1.20521		405.6	0.52998	405.6	0.57379	405.6	0.55839
	289.2	0.67574	289.2	0.69534	289.2	0.71677		694	1.29533	694	1.23686		405.8	0.60853	405.8	0.60843	405.8	0.59341
	289.3	0.79024	289.3	0.71736	289.3	0.72318		694.2	1.30158	694.2	1.25803		406	0.63762	406	0.641	406	0.61175
	289.4	0.77125	289.4	0.71748	289.4	0.72183		694.4	1.29074	694.4	1.28035		406.2	0.70261	406.2	0.65918	406.2	0.66306
	289.5	0.60584	289.5	0.68623	289.5	0.71156		694.6	1.28329	694.6	1.28929		406.4	0.84262	406.4	0.7147	406.4	0.68508
	289.6	0.49282	289.6	0.67722	289.6	0.70792		694.8	1.27698	694.8	1.30093		406.6	0.90137	406.6	0.7329	406.6	0.74873
	289.7	0.37244	289.7	0.64769	289.7	0.69795		695	1.27721	695	1.30155		406.8	0.93162	406.8	0.79529	406.8	0.77251
	289.8	0.30021	289.8	0.60944	289.8	0.69425		695.2	1.27804	695.2	1.30528		407	0.98718	407	0.8195	407	0.83624
	289.9	0.2516	289.9	0.59486	289.9	0.67566		695.4	1.27569	695.4	1.3012		407.2	1.00775	407.2	0.87937	407.2	0.88297
	290	0.23236	290	0.59006	290	0.6667		695.6	1.28723	695.6	1.2943		407.4	0.98092	407.4	0.91099	407.4	0.92367
	290.2	0.20998	290.2	0.57015	290.2	0.62872		695.8	1.28556	695.8	1.28053		407.6	0.98274	407.6	0.94007	407.6	0.96599
	290.4	0.19908	290.4	0.5611	290.4	0.61553		696	1.27845	696	1.2672		407.8	0.98683	407.8	0.99129	407.8	0.99135
	290.6	0.19366	290.6	0.56095	290.6	0.61501		696.2	1.27551	696.2	1.24946		408	1.00859	408	1.02435	408	1.02676
	290.8	0.19677	290.8	0.57192	290.8	0.62354		696.4	1.26158	696.4	1.22773		408.2	1.02212	408.2	1.04594	408.2	1.07096
	291	0.1975	291	0.57956	291	0.63959		696.6	1.23945	696.6	1.20296		408.4	1.0363	408.4	1.08637	408.4	1.09652
	291.2	0.19725	291.2	0.58046	291.2	0.67015		696.8	1.21917	696.8	1.18478		408.6	1.05917	408.6	1.09864	408.6	1.11726
	291.4	0.20293	291.4	0.60276	291.4	0.6892		697	1.1956	697	1.1605		408.8	1.0768	408.8	1.12604	408.8	1.12958
	291.6	0.21072	291.6	0.62311	291.6	0.7257		697.2	1.17646	697.2	1.13509		409	1.07857	409	1.13382	409	1.14308
	291.8	0.2202	291.8	0.65099	291.8	0.76918		697.4	1.14947	697.4	1.11937		409.2	1.07802	409.2	1.14765	409.2	1.15462
	292	0.22658	292	0.67618	292	0.80715		697.6	1.1178	697.6	1.102		409.4	1.07468	409.4	1.15234	409.4	1.15761
	292.2	0.23505	292.2	0.70551	292.2	0.84085		697.8	1.10042	697.8	1.10029		409.6	1.08032	409.6	1.16068	409.6	1.16099
	292.4	0.24912	292.4	0.72749	292.4	0.86692		698	1.08123	698	1.09671		409.8	1.08585	409.8	1.15963	409.8	1.16084
	292.6	0.25434	292.6	0.75589	292.6	0.90192		698.2	1.07098	698.2	1.10049		410	1.0935	410	1.15947	410	1.16014
	292.8	0.26224	292.8	0.78409	292.8	0.92193		698.4	1.07945	698.4	1.0997		410.2	1.0987	410.2	1.15655	410.2	1.15932
	293	0.26601	293	0.81116	293	0.95326		698.6	1.05412	698.6	1.10592		410.4	1.09779	410.4	1.15794	410.4	1.15746
	293.2	0.27129	293.2	0.84399	293.2	0.97366		698.8	1.04865	698.8	1.11452		410.6	1.09997	410.6	1.15992	410.6	1.158
	293.4	0.27297	293.4	0.8714	293.4	0.98569		699	1.04863	699	1.11622		410.8	1.08864	410.8	1.15586	410.8	1.15668
	293.6	0.2735	293.6	0.88914	293.6	1.00277		699.2	1.02502	699.2	1.12094		411	1.09229	411	1.15682	411	1.15263
	293.8	0.27636	293.8	0.91662	293.8	1.01638		699.4	1.02647	699.4	1.1179		411.2	1.08792	411.2	1.15472	411.2	1.15078
	294	0.27453	294	0.9384	294	1.02768		699.6	0.99799	699.6	1.11404		411.4	1.07581	411.4	1.14956	411.4	1.14753
	294.2	0.29156	294.2	0.94574	294.2	1.03683		699.8	0.99067	699.8	1.09792		411.6	1.06107	411.6	1.14964	411.6	1.14719
	294.4	0.30337	294.4	0.95409	294.4	1.04348		700	0.9865	700	1.08599		411.8	1.05493	411.8	1.14377	411.8	1.14477
	294.6	0.32107	294.6	0.94992	294.6	1.04977		700.2	0.96733	700.2	1.068		412	1.04245	412	1.14273	412	1.13898
	294.8	0.32892	294.8	0.95472	294.8	1.05314		700.4	0.95732	700.4	1.04846		412.2	1.02544	412.2	1.13345	412.2	1.13532
	295	0.34722	295	0.9644	295	1.05707		700.6	0.94764	700.6	1.02584		412.4	1.02224	412.4	1.13149	412.4	1.13292
	295.2	0.35974	295.2	0.96862	295.2	1.05784		700.8	0.92149	700.8	1.005		412.6	1.00087	412.6	1.12651	412.6	1.1317
	295.4	0.36035	295.4	0.97615	295.4	1.05882		701	0.89817	701	0.97958		412.8	0.99677	412.8	1.12395	412.8	1.12387
	295.6	0.35642	295.6	0.98684	295.6	1.05997		701.2	0.89462	701.2	0.96008		413	0.98882	413	1.11682	413	1.12081
	295.8	0.34776	295.8	0.99265	295.8	1.06116		701.4	0.87921	701.4	0.93581		413.2	0.97991	413.2	1.11778	413.2	1.11365
	296	0.34084	296	1.00075	296	1.06243		701.6	0.86236	701.6	0.91464		413.4	0.98024	413.4	1.10789	413.4	1.10779
	296.2	0.33456	296.2	1.0038	296.2	1.06405		701.8	0.8604	701.8	0.89548		413.6	0.97323	413.6	1.09975	413.6	1.10604
	296.4	0.33415	296.4	1.00754	296.4	1.0651		702	0.85009	702	0.87686		413.8	0.9751	413.8	1.09636	413.8	1.09737
	296.6	0.33261	296.6	1.01328	296.6	1.06723		702.2	0.83577	702.2	0.85245		414	0.97681	414	1.0919	414	1.09546
	296.8	0.33129	296.8	1.01716	296.8	1.06811		702.4	0.82579	702.4	0.84022		414.2	0.97733	414.2	1.08512	414.2	1.08959
	297	0.33159	297	1.02092	297	1.06985		702.6	0.81849	702.6	0.81872		414.4	0.97441	414.4	1.08039	414.4	1.08007
	297.2	0.33378	297.2	1.03007	297.2	1.0714		702.8	0.80839	702.8	0.80474		414.6	0.97658	414.6	1.0734	414.6	1.07441
	297.4	0.33899	297.4	1.03004	297.4	1.07568		703	0.80515	703	0.79051		414.8	0.98001	414.8	1.06917	414.8	1.06868
	297.6	0.34176	297.6	1.03667	297.6	1.07921		703.2	0.79551	703.2	0.77073		415	0.98967	415	1.0644	415	1.06749
	297.8	0.34777	297.8	1.04215	297.8	1.08237		703.4	0.79378	703.4	0.76109		415.5	1.00992	415.5	1.05218	415.5	1.05061
	298	0.34739	298	1.04226	298	1.0876		703.6	0.7871	703.6	0.75316		416	0.99981	416	1.04564	416	1.03962
	298.2	0.35305	298.2	1.04882	298.2	1.09056		703.8	0.78836	703.8	0.74698		416.5	1.02162	416.5	1.03424	416.5	1.03122
	298.4	0.36411	298.4	1.05184	298.4	1.09635		704	0.79135	704	0.74368		417	1.01184	417	1.02674	417	1.02334
	298.6	0.37503	298.6	1.06572	298.6	1.10624		704.2	0.78768	704.2	0.7371		417.5	1.00896	417.5	1.01918	417.5	1.01241
	298.8	0.35855	298.8	1.08465	298.8	1.11766		704.4	0.78606	704.4	0.73811		418	0.99329	418	1.0112	418	1.00365
	299	0.34186	299	1.07244	299	1.10688		704.6	0.79091	704.6	0.73411		418.5	0.98899	418.5	1.00342	418.5	0.99724
	299.2	0.33245	299.2	1.05167	299.2	1.07872		704.8	0.80388	704.8	0.73357		419	0.99116	419	0.99702	419	0.98756
	299.4	0.32797	299.4	1.0406	299.4	1.06997		705	0.80005	705	0.7322		419.5	0.98698	419.5	0.9878	419.5	0.97956
	299.6	0.3274	299.6	1.04272	299.6	1.06534		705.2	0.78908	705.2	0.73519		420	0.98602	420	0.97677	420	0.97065
	299.8	0.32549	299.8	1.03865	299.8	1.0608		705.4	0.80584	705.4	0.73206		420.5	0.97637	420.5	0.96961	420.5	0.96131
	300	0.32315	300	1.03277	300	1.05812		705.6	0.81826	705.6	0.73827		421	0.96642	421	0.95878	421	0.95215
	300.2	0.32166	300.2	1.02639	300.2	1.05794		705.8	0.80739	705.8	0.73981		421.5	0.95886	421.5	0.93911	421.5	0.94095
	300.4	0.3237	300.4	1.03628	300.4	1.0595		706	0.8238	706	0.74256		422	0.96636	422	0.92835	422	0.92983
	300.6	0.32862	300.6	1.03695	300.6	1.06339		706.2	0.83985	706.2	0.74641		422.5	0.9432	422.5	0.91826	422.5	0.92041
	300.8	0.33526	300.8	1.03538	300.8	1.06753		706.4	0.8407	706.4	0.75419		423	0.9661	423	0.90379	423	0.90593
	301	0.34245	301	1.05503	301	1.07261		706.6	0.85196	706.6	0.75609		423.5	0.95074	423.5	0.8957	423.5	0.89768
	301.2	0.35199	301.2	1.06301	301.2	1.07929		706.8	0.86849	706.8	0.76642		424	0.97471	424	0.88521	424	0.88763
	301.4	0.33916	301.4	1.06983	301.4	1.08643		707	0.86946	707	0.77557		424.5	0.97051	424.5	0.87328	424.5	0.87691
	301.6	0.32869	301.6	1.05839	301.6	1.0739		707.2	0.88911	707.2	0.78266		425	0.98382	425	0.86296	425	0.86741
	301.8	0.32474	301.8	1.03706	301.8	1.05621		707.4	0.89401	707.4	0.79353		425.5	0.99933	425.5	0.85549	425.5	0.85779
	302	0.31997	302	1.03584	302	1.04394		707.6	0.90365	707.6	0.80964		426	1.0115	426	0.84796	426	0.85121
	302.2	0.32073	302.2	1.03093	302.2	1.03751		707.8	0.91361	707.8	0.82391		426.5	1.02527	426.5	0.84006	426.5	0.84215
	302.4	0.3181	302.4	1.02881	302.4	1.03153		708	0.9294	708	0.84228		427	1.03601	427	0.83257	427	0.83765
	302.6	0.31676	302.6	1.02452	302.6	1.02774		708.2	0.92718	708.2	0.87124		427.5	1.04378	427.5	0.82527	427.5	0.83205
	302.8	0.3233	302.8	1.0263	302.8	1.02513		708.4	0.95228	708.4	0.8925		428	1.05359	428	0.81871	428	0.82796
	303	0.32023	303	1.02319	303	1.02349		708.6	0.96057	708.6	0.9201		428.5	1.07218	428.5	0.81694	428.5	0.82242
	303.2	0.31783	303.2	1.02648	303.2	1.0208		708.8	0.97973	708.8	0.94897		429	1.07666	429	0.81238	429	0.8199
	303.4	0.32	303.4	1.02369	303.4	1.01841		709	0.99024	709	0.97211		429.5	1.09286	429.5	0.81036	429.5	0.81837
	303.6	0.32348	303.6	1.02414	303.6	1.01593		709.2	1.01077	709.2	0.99011		430	1.0918	430	0.80762	430	0.81655
	303.8	0.32228	303.8	1.02787	303.8	1.01432		709.4	1.03131	709.4	1.00273		427.5	0.06323
	304	0.32391	304	1.02862	304	1.01269		709.6	1.03641	709.6	1.01389		428	0.05295
	304.2	0.32594	304.2	1.03126	304.2	1.01012		709.8	1.04729	709.8	1.02188		428.5	0.05421
	304.4	0.32519	304.4	1.02667	304.4	1.00817		710	1.05686	710	1.03089		429	0.03692
	304.6	0.32481	304.6	1.03067	304.6	1.00587		710.2	1.04631	710.2	1.04227		429.5	0.03504
	304.8	0.32515	304.8	1.03028	304.8	1.00348		710.4	1.05268	710.4	1.06104		430	0.01044
	305	0.32572	305	1.0328	305	0.99966		710.6	1.07343	710.6	1.07049
	305.5	0.32636	305.5	1.02991	305.5	0.99123		710.8	1.08953	710.8	1.09142
	306	0.32389	306	1.026	306	0.98158		711	1.11091	711	1.10049
	306.5	0.31896	306.5	1.02084	306.5	0.9694		711.2	1.13071	711.2	1.10916
	307	0.31917	307	1.01308	307	0.95196		711.4	1.1401	711.4	1.11574
	307.5	0.32184	307.5	1.00164	307.5	0.93376		711.6	1.14662	711.6	1.11428
	308	0.3216	308	0.99169	308	0.91554		711.8	1.12766	711.8	1.119
	308.5	0.32209	308.5	0.98561	308.5	0.89519		712	1.12034	712	1.12017
	309	0.32514	309	0.96565	309	0.87425		712.2	1.10501	712.2	1.12439
	309.5	0.32425	309.5	0.94913	309.5	0.85249		712.4	1.10331	712.4	1.1267
	310	0.329	310	0.93806	310	0.83366		712.6	1.09169	712.6	1.1327
	310.5	0.33268	310.5	0.92499	310.5	0.81449		712.8	1.08996	712.8	1.13835
	311	0.33475	311	0.91464	311	0.79672		713	1.09493	713	1.14187
	311.5	0.34077	311.5	0.91578	311.5	0.7804		713.2	1.09179	713.2	1.15074
	312	0.34599	312	0.91252	312	0.7656		713.4	1.0932	713.4	1.15822
	312.5	0.35314	312.5	0.90666	312.5	0.75158		713.6	1.09814	713.6	1.16446
	313	0.35694	313	0.89509	313	0.73911		713.8	1.11039	713.8	1.16734
	313.5	0.3608	313.5	0.88814	313.5	0.72708		714	1.10132	714	1.17198
	314	0.36606	314	0.88541	314	0.71637		714.2	1.10489	714.2	1.17712
	314.5	0.36502	314.5	0.87617	314.5	0.70672		714.4	1.1123	714.4	1.17859
	315	0.36918	315	0.87092	315	0.69712		714.6	1.11493	714.6	1.18267
								714.8	1.11579	714.8	1.18925
								715	1.1231	715	1.1927
								715.2	1.11513	715.2	1.19249
								715.4	1.12959	715.4	1.20053
								715.6	1.13859	715.6	1.20292
								715.8	1.14363	715.8	1.20875
								716	1.13514	716	1.20982
								716.2	1.15037	716.2	1.21147
								716.4	1.15845	716.4	1.21966
								716.6	1.16104	716.6	1.21725
								716.8	1.16875	716.8	1.22252
								717	1.17217	717	1.22563
								717.2	1.17724	717.2	1.22989
								717.4	1.1847	717.4	1.22972
								717.6	1.19099	717.6	1.2266
								717.8	1.18565	717.8	1.23312
								718	1.20053	718	1.23766
								718.2	1.2012	718.2	1.23789
								718.4	1.20545	718.4	1.23807
								718.6	1.21158	718.6	1.24225
								718.8	1.21493	718.8	1.24295
								719	1.2271	719	1.24383
								719.2	1.22343	719.2	1.25127
								719.4	1.22895	719.4	1.25753
								719.6	1.23308	719.6	1.26225
								719.8	1.23477	719.8	1.26597
								720	1.24428	720	1.27133
