# Supplementary material for: Tuning electronic structure of metal-free dual-site catalyst enables exclusive singlet oxygen production and in-situ utilization
Source: Nat Commun. 2024 Jul 10;15:5771. doi: 10.1038/s41467-024-50240-0 (PMC11535063; doi:10.1038/s41467-024-50240-0)
Supplement: Supplementary file 5 — Source Data [file 41467_2024_50240_MOESM5_ESM.zip › Source Data/Source Data Fig4.xlsx]

## Sheet: Fig.4a
	FC/M			NC/M			NFC			NFC/M			NFC/M+NaN3
	Field (G)	Intensity (a.u.)		Field (G)	Intensity (a.u.)		Field (G)	Intensity (a.u.)		Field (G)	Intensity (a.u.)		Field (G)	Intensity (a.u.)
	3416.05	-0.05217		3416.05	-0.01724		3416.05	-0.04895		3416.05	-0.0563		3416.05	0.02465
	3416.15	-0.05305		3416.15	-0.01739		3416.15	-0.04786		3416.15	-0.05555		3416.15	0.0248
	3416.25	-0.0542		3416.25	-0.01758		3416.25	-0.047		3416.25	-0.05474		3416.25	0.02482
	3416.35	-0.05546		3416.35	-0.01774		3416.35	-0.04658		3416.35	-0.054		3416.35	0.02473
	3416.45	-0.05657		3416.45	-0.01782		3416.45	-0.04678		3416.45	-0.05345		3416.45	0.0246
	3416.55	-0.0572		3416.55	-0.0178		3416.55	-0.04756		3416.55	-0.05315		3416.55	0.02454
	3416.65	-0.05723		3416.65	-0.01775		3416.65	-0.04872		3416.65	-0.05303		3416.65	0.02465
	3416.75	-0.05678		3416.75	-0.01779		3416.75	-0.04994		3416.75	-0.05287		3416.75	0.02493
	3416.85	-0.05623		3416.85	-0.01796		3416.85	-0.05095		3416.85	-0.05245		3416.85	0.02528
	3416.95	-0.05592		3416.95	-0.01823		3416.95	-0.05162		3416.95	-0.0516		3416.95	0.02558
	3417.05	-0.05601		3417.05	-0.01849		3417.05	-0.05191		3417.05	-0.05039		3417.05	0.02572
	3417.15	-0.05642		3417.15	-0.01862		3417.15	-0.05191		3417.15	-0.04917		3417.15	0.02565
	3417.25	-0.05696		3417.25	-0.01861		3417.25	-0.05177		3417.25	-0.0484		3417.25	0.02532
	3417.35	-0.05743		3417.35	-0.01852		3417.35	-0.05162		3417.35	-0.0485		3417.35	0.02465
	3417.45	-0.05775		3417.45	-0.01846		3417.45	-0.05153		3417.45	-0.04963		3417.45	0.02361
	3417.55	-0.05786		3417.55	-0.01851		3417.55	-0.05146		3417.55	-0.05168		3417.55	0.02222
	3417.65	-0.05771		3417.65	-0.01868		3417.65	-0.05128		3417.65	-0.05432		3417.65	0.02069
	3417.75	-0.05719		3417.75	-0.01891		3417.75	-0.05084		3417.75	-0.05706		3417.75	0.01931
	3417.85	-0.05624		3417.85	-0.01913		3417.85	-0.05013		3417.85	-0.05941		3417.85	0.01841
	3417.95	-0.05493		3417.95	-0.0193		3417.95	-0.04926		3417.95	-0.06105		3417.95	0.01811
	3418.05	-0.0535		3418.05	-0.01937		3418.05	-0.04841		3418.05	-0.06186		3418.05	0.01833
	3418.15	-0.05226		3418.15	-0.0193		3418.15	-0.04769		3418.15	-0.06193		3418.15	0.01887
	3418.25	-0.05142		3418.25	-0.01904		3418.25	-0.04707		3418.25	-0.06149		3418.25	0.01953
	3418.35	-0.05099		3418.35	-0.01856		3418.35	-0.04643		3418.35	-0.0608		3418.35	0.02023
	3418.45	-0.05087		3418.45	-0.01792		3418.45	-0.04574		3418.45	-0.06002		3418.45	0.02094
	3418.55	-0.05093		3418.55	-0.01727		3418.55	-0.04514		3418.55	-0.05921		3418.55	0.02164
	3418.65	-0.05108		3418.65	-0.01683		3418.65	-0.04489		3418.65	-0.0584		3418.65	0.02225
	3418.75	-0.05137		3418.75	-0.0168		3418.75	-0.04519		3418.75	-0.0577		3418.75	0.0227
	3418.85	-0.05189		3418.85	-0.01719		3418.85	-0.04604		3418.85	-0.05727		3418.85	0.02302
	3418.95	-0.05279		3418.95	-0.01788		3418.95	-0.04731		3418.95	-0.05726		3418.95	0.02329
	3419.05	-0.0541		3419.05	-0.01867		3419.05	-0.0489		3419.05	-0.05768		3419.05	0.02363
	3419.15	-0.05576		3419.15	-0.01934		3419.15	-0.05074		3419.15	-0.05831		3419.15	0.02403
	3419.25	-0.05766		3419.25	-0.01982		3419.25	-0.05284		3419.25	-0.05893		3419.25	0.02434
	3419.35	-0.05966		3419.35	-0.02011		3419.35	-0.05506		3419.35	-0.05937		3419.35	0.02432
	3419.45	-0.06162		3419.45	-0.02029		3419.45	-0.05711		3419.45	-0.05965		3419.45	0.02383
	3419.55	-0.06335		3419.55	-0.02043		3419.55	-0.05859		3419.55	-0.05988		3419.55	0.02295
	3419.65	-0.06456		3419.65	-0.02054		3419.65	-0.05918		3419.65	-0.06008		3419.65	0.02193
	3419.75	-0.06506		3419.75	-0.0206		3419.75	-0.05882		3419.75	-0.06011		3419.75	0.0211
	3419.85	-0.06485		3419.85	-0.02054		3419.85	-0.05773		3419.85	-0.05971		3419.85	0.02071
	3419.95	-0.06414		3419.95	-0.02032		3419.95	-0.05629		3419.95	-0.05867		3419.95	0.02086
	3420.05	-0.0632		3420.05	-0.0199		3420.05	-0.05484		3420.05	-0.05701		3420.05	0.02155
	3420.15	-0.06221		3420.15	-0.01932		3420.15	-0.0536		3420.15	-0.05504		3420.15	0.02266
	3420.25	-0.06115		3420.25	-0.01865		3420.25	-0.05277		3420.25	-0.0532		3420.25	0.02401
	3420.35	-0.05995		3420.35	-0.01799		3420.35	-0.05257		3420.35	-0.05195		3420.35	0.02531
	3420.45	-0.0586		3420.45	-0.01744		3420.45	-0.05317		3420.45	-0.05158		3420.45	0.0263
	3420.55	-0.05726		3420.55	-0.0171		3420.55	-0.05445		3420.55	-0.05213		3420.55	0.02675
	3420.65	-0.05624		3420.65	-0.01704		3420.65	-0.05591		3420.65	-0.05346		3420.65	0.02659
	3420.75	-0.05591		3420.75	-0.01723		3420.75	-0.05683		3420.75	-0.05517		3420.75	0.02597
	3420.85	-0.05653		3420.85	-0.0176		3420.85	-0.05656		3420.85	-0.05676		3420.85	0.02514
	3420.95	-0.05811		3420.95	-0.01803		3420.95	-0.05481		3420.95	-0.05774		3420.95	0.02442
	3421.05	-0.06037		3421.05	-0.01842		3421.05	-0.05174		3421.05	-0.05788		3421.05	0.02404
	3421.15	-0.06286		3421.15	-0.01875		3421.15	-0.04787		3421.15	-0.05732		3421.15	0.02405
	3421.25	-0.06513		3421.25	-0.01901		3421.25	-0.04381		3421.25	-0.05647		3421.25	0.02432
	3421.35	-0.06675		3421.35	-0.01921		3421.35	-0.04007		3421.35	-0.05574		3421.35	0.02466
	3421.45	-0.06747		3421.45	-0.01932		3421.45	-0.03692		3421.45	-0.05532		3421.45	0.02498
	3421.55	-0.06722		3421.55	-0.01936		3421.55	-0.03438		3421.55	-0.05523		3421.55	0.02531
	3421.65	-0.06625		3421.65	-0.01934		3421.65	-0.03251		3421.65	-0.05535		3421.65	0.02568
	3421.75	-0.065		3421.75	-0.01931		3421.75	-0.03144		3421.75	-0.0556		3421.75	0.02611
	3421.85	-0.06389		3421.85	-0.01932		3421.85	-0.03137		3421.85	-0.05591		3421.85	0.02653
	3421.95	-0.06305		3421.95	-0.01935		3421.95	-0.03236		3421.95	-0.05623		3421.95	0.02689
	3422.05	-0.06227		3422.05	-0.01936		3422.05	-0.03422		3422.05	-0.05647		3422.05	0.02715
	3422.15	-0.06127		3422.15	-0.01932		3422.15	-0.03658		3422.15	-0.05652		3422.15	0.02735
	3422.25	-0.05992		3422.25	-0.01918		3422.25	-0.03906		3422.25	-0.05628		3422.25	0.02752
	3422.35	-0.05832		3422.35	-0.01892		3422.35	-0.04138		3422.35	-0.05564		3422.35	0.02771
	3422.45	-0.05675		3422.45	-0.01856		3422.45	-0.04346		3422.45	-0.05458		3422.45	0.02789
	3422.55	-0.05548		3422.55	-0.01817		3422.55	-0.04529		3422.55	-0.05329		3422.55	0.02799
	3422.65	-0.05469		3422.65	-0.01783		3422.65	-0.04685		3422.65	-0.05202		3422.65	0.02791
	3422.75	-0.05436		3422.75	-0.01766		3422.75	-0.04808		3422.75	-0.05099		3422.75	0.02758
	3422.85	-0.05435		3422.85	-0.0177		3422.85	-0.04891		3422.85	-0.05024		3422.85	0.02705
	3422.95	-0.05443		3422.95	-0.01791		3422.95	-0.04933		3422.95	-0.04971		3422.95	0.02641
	3423.05	-0.05442		3423.05	-0.01824		3423.05	-0.04954		3423.05	-0.0494		3423.05	0.02577
	3423.15	-0.05418		3423.15	-0.01861		3423.15	-0.04986		3423.15	-0.0494		3423.15	0.02521
	3423.25	-0.05359		3423.25	-0.01895		3423.25	-0.05057		3423.25	-0.04973		3423.25	0.02479
	3423.35	-0.05246		3423.35	-0.01923		3423.35	-0.05173		3423.35	-0.05018		3423.35	0.02462
	3423.45	-0.05054		3423.45	-0.01942		3423.45	-0.05308		3423.45	-0.05038		3423.45	0.02486
	3423.55	-0.04771		3423.55	-0.0195		3423.55	-0.05424		3423.55	-0.05009		3423.55	0.02559
	3423.65	-0.04408		3423.65	-0.01946		3423.65	-0.05494		3423.65	-0.04932		3423.65	0.02672
	3423.75	-0.04003		3423.75	-0.01933		3423.75	-0.05512		3423.75	-0.04838		3423.75	0.02797
	3423.85	-0.03612		3423.85	-0.01913		3423.85	-0.05489		3423.85	-0.04765		3423.85	0.02902
	3423.95	-0.0329		3423.95	-0.01888		3423.95	-0.05435		3423.95	-0.04744		3423.95	0.02961
	3424.05	-0.03079		3424.05	-0.01862		3424.05	-0.05363		3424.05	-0.04795		3424.05	0.02968
	3424.15	-0.03002		3424.15	-0.01838		3424.15	-0.05285		3424.15	-0.04928		3424.15	0.02931
	3424.25	-0.03063		3424.25	-0.0182		3424.25	-0.05226		3424.25	-0.05136		3424.25	0.02862
	3424.35	-0.0325		3424.35	-0.01813		3424.35	-0.05212		3424.35	-0.05392		3424.35	0.02773
	3424.45	-0.03533		3424.45	-0.01821		3424.45	-0.05252		3424.45	-0.05652		3424.45	0.02667
	3424.55	-0.03872		3424.55	-0.01842		3424.55	-0.05334		3424.55	-0.05874		3424.55	0.0255
	3424.65	-0.04218		3424.65	-0.01869		3424.65	-0.05426		3424.65	-0.06027		3424.65	0.02433
	3424.75	-0.04521		3424.75	-0.01891		3424.75	-0.05487		3424.75	-0.06095		3424.75	0.02329
	3424.85	-0.04739		3424.85	-0.01898		3424.85	-0.05488		3424.85	-0.06072		3424.85	0.02258
	3424.95	-0.04854		3424.95	-0.01892		3424.95	-0.05425		3424.95	-0.05961		3424.95	0.02229
	3425.05	-0.0489		3425.05	-0.01876		3425.05	-0.05322		3425.05	-0.0579		3425.05	0.02239
	3425.15	-0.04902		3425.15	-0.01859		3425.15	-0.05226		3425.15	-0.05601		3425.15	0.02272
	3425.25	-0.04942		3425.25	-0.01847		3425.25	-0.05181		3425.25	-0.0544		3425.25	0.0231
	3425.35	-0.05025		3425.35	-0.01843		3425.35	-0.05205		3425.35	-0.05338		3425.35	0.02343
	3425.45	-0.05126		3425.45	-0.01847		3425.45	-0.05284		3425.45	-0.05297		3425.45	0.02373
	3425.55	-0.05203		3425.55	-0.01855		3425.55	-0.05379		3425.55	-0.05306		3425.55	0.02408
	3425.65	-0.05226		3425.65	-0.01863		3425.65	-0.05453		3425.65	-0.05348		3425.65	0.02453
	3425.75	-0.0519		3425.75	-0.01868		3425.75	-0.05486		3425.75	-0.05407		3425.75	0.02503
	3425.85	-0.0511		3425.85	-0.0187		3425.85	-0.05481		3425.85	-0.05465		3425.85	0.02548
	3425.95	-0.04995		3425.95	-0.01867		3425.95	-0.05453		3425.95	-0.0551		3425.95	0.02576
	3426.05	-0.04849		3426.05	-0.01862		3426.05	-0.05422		3426.05	-0.05538		3426.05	0.02582
	3426.15	-0.04668		3426.15	-0.01856		3426.15	-0.05403		3426.15	-0.05552		3426.15	0.02574
	3426.25	-0.04457		3426.25	-0.01851		3426.25	-0.05407		3426.25	-0.05554		3426.25	0.02565
	3426.35	-0.04232		3426.35	-0.01846		3426.35	-0.05438		3426.35	-0.05537		3426.35	0.02567
	3426.45	-0.04015		3426.45	-0.0184		3426.45	-0.05491		3426.45	-0.05497		3426.45	0.02581
	3426.55	-0.03817		3426.55	-0.0183		3426.55	-0.05545		3426.55	-0.05438		3426.55	0.02597
	3426.65	-0.03636		3426.65	-0.01813		3426.65	-0.05576		3426.65	-0.05372		3426.65	0.02601
	3426.75	-0.03469		3426.75	-0.01791		3426.75	-0.05571		3426.75	-0.05318		3426.75	0.02579
	3426.85	-0.03325		3426.85	-0.01767		3426.85	-0.05537		3426.85	-0.0529		3426.85	0.02525
	3426.95	-0.03222		3426.95	-0.01747		3426.95	-0.05496		3426.95	-0.05289		3426.95	0.02445
	3427.05	-0.03178		3427.05	-0.01735		3427.05	-0.05463		3427.05	-0.05301		3427.05	0.0236
	3427.15	-0.03203		3427.15	-0.01732		3427.15	-0.0544		3427.15	-0.05303		3427.15	0.02301
	3427.25	-0.03299		3427.25	-0.01739		3427.25	-0.0542		3427.25	-0.05274		3427.25	0.0229
	3427.35	-0.03467		3427.35	-0.01755		3427.35	-0.05396		3427.35	-0.05208		3427.35	0.02331
	3427.45	-0.03695		3427.45	-0.01777		3427.45	-0.05372		3427.45	-0.05116		3427.45	0.02409
	3427.55	-0.0396		3427.55	-0.01798		3427.55	-0.05363		3427.55	-0.05022		3427.55	0.02498
	3427.65	-0.0423		3427.65	-0.01812		3427.65	-0.05386		3427.65	-0.0496		3427.65	0.02568
	3427.75	-0.04479		3427.75	-0.01815		3427.75	-0.05449		3427.75	-0.04953		3427.75	0.02598
	3427.85	-0.04688		3427.85	-0.01807		3427.85	-0.05542		3427.85	-0.05012		3427.85	0.02577
	3427.95	-0.04851		3427.95	-0.01793		3427.95	-0.05641		3427.95	-0.05122		3427.95	0.02516
	3428.05	-0.04963		3428.05	-0.01782		3428.05	-0.05716		3428.05	-0.05249		3428.05	0.02442
	3428.15	-0.05028		3428.15	-0.01779		3428.15	-0.05746		3428.15	-0.05361		3428.15	0.02392
	3428.25	-0.0506		3428.25	-0.01787		3428.25	-0.05726		3428.25	-0.05439		3428.25	0.02392
	3428.35	-0.05084		3428.35	-0.01808		3428.35	-0.05664		3428.35	-0.05482		3428.35	0.02447
	3428.45	-0.05129		3428.45	-0.01839		3428.45	-0.05578		3428.45	-0.05498		3428.45	0.02538
	3428.55	-0.05216		3428.55	-0.01875		3428.55	-0.0549		3428.55	-0.05499		3428.55	0.02633
	3428.65	-0.05353		3428.65	-0.01912		3428.65	-0.05418		3428.65	-0.05493		3428.65	0.02707
	3428.75	-0.05532		3428.75	-0.01946		3428.75	-0.05377		3428.75	-0.05486		3428.75	0.02747
	3428.85	-0.05734		3428.85	-0.01976		3428.85	-0.05375		3428.85	-0.05485		3428.85	0.02755
	3428.95	-0.05923		3428.95	-0.01999		3428.95	-0.0541		3428.95	-0.05497		3428.95	0.02736
	3429.05	-0.06064		3429.05	-0.02013		3429.05	-0.05474		3429.05	-0.05533		3429.05	0.02693
	3429.15	-0.06129		3429.15	-0.02013		3429.15	-0.05548		3429.15	-0.05597		3429.15	0.02627
	3429.25	-0.06111		3429.25	-0.02003		3429.25	-0.05614		3429.25	-0.05685		3429.25	0.02542
	3429.35	-0.06023		3429.35	-0.01988		3429.35	-0.05648		3429.35	-0.05776		3429.35	0.02459
	3429.45	-0.05889		3429.45	-0.01977		3429.45	-0.05635		3429.45	-0.05838		3429.45	0.0241
	3429.55	-0.05735		3429.55	-0.01973		3429.55	-0.05568		3429.55	-0.05846		3429.55	0.02428
	3429.65	-0.05589		3429.65	-0.01967		3429.65	-0.05461		3429.65	-0.05794		3429.65	0.02519
	3429.75	-0.05482		3429.75	-0.01952		3429.75	-0.05344		3429.75	-0.05703		3429.75	0.02656
	3429.85	-0.05433		3429.85	-0.01922		3429.85	-0.05252		3429.85	-0.05606		3429.85	0.02791
	3429.95	-0.05441		3429.95	-0.01883		3429.95	-0.05203		3429.95	-0.05529		3429.95	0.02883
	3430.05	-0.05481		3430.05	-0.01844		3430.05	-0.05197		3430.05	-0.05476		3430.05	0.02925
	3430.15	-0.05522		3430.15	-0.01814		3430.15	-0.05216		3430.15	-0.05431		3430.15	0.02938
	3430.25	-0.05539		3430.25	-0.01799		3430.25	-0.05235		3430.25	-0.0538		3430.25	0.02954
	3430.35	-0.05518		3430.35	-0.01799		3430.35	-0.05235		3430.35	-0.05315		3430.35	0.02998
	3430.45	-0.05451		3430.45	-0.01809		3430.45	-0.05205		3430.45	-0.05247		3430.45	0.03072
	3430.55	-0.05335		3430.55	-0.01824		3430.55	-0.05136		3430.55	-0.05198		3430.55	0.03162
	3430.65	-0.05177		3430.65	-0.01837		3430.65	-0.05025		3430.65	-0.05184		3430.65	0.03249
	3430.75	-0.05		3430.75	-0.01844		3430.75	-0.04864		3430.75	-0.05205		3430.75	0.03321
	3430.85	-0.04834		3430.85	-0.01843		3430.85	-0.04644		3430.85	-0.05242		3430.85	0.0338
	3430.95	-0.04706		3430.95	-0.01836		3430.95	-0.04368		3430.95	-0.05264		3430.95	0.03434
	3431.05	-0.04626		3431.05	-0.01828		3431.05	-0.04054		3431.05	-0.05256		3431.05	0.03489
	3431.15	-0.04588		3431.15	-0.01823		3431.15	-0.0374		3431.15	-0.0523		3431.15	0.03533
	3431.25	-0.0457		3431.25	-0.01824		3431.25	-0.03476		3431.25	-0.05216		3431.25	0.03544
	3431.35	-0.04547		3431.35	-0.01836		3431.35	-0.03299		3431.35	-0.05245		3431.35	0.03497
	3431.45	-0.045		3431.45	-0.01861		3431.45	-0.03226		3431.45	-0.05329		3431.45	0.03383
	3431.55	-0.04418		3431.55	-0.01895		3431.55	-0.03253		3431.55	-0.05452		3431.55	0.03213
	3431.65	-0.04308		3431.65	-0.01931		3431.65	-0.03358		3431.65	-0.05585		3431.65	0.03016
	3431.75	-0.04187		3431.75	-0.0196		3431.75	-0.03515		3431.75	-0.05692		3431.75	0.02825
	3431.85	-0.04084		3431.85	-0.01979		3431.85	-0.03701		3431.85	-0.05751		3431.85	0.02663
	3431.95	-0.04027		3431.95	-0.01986		3431.95	-0.03893		3431.95	-0.05751		3431.95	0.02545
	3432.05	-0.04034		3432.05	-0.01985		3432.05	-0.04071		3432.05	-0.05697		3432.05	0.02475
	3432.15	-0.04105		3432.15	-0.01973		3432.15	-0.04216		3432.15	-0.05609		3432.15	0.02453
	3432.25	-0.04224		3432.25	-0.01952		3432.25	-0.0432		3432.25	-0.05513		3432.25	0.02468
	3432.35	-0.04362		3432.35	-0.01927		3432.35	-0.04391		3432.35	-0.05431		3432.35	0.02503
	3432.45	-0.04494		3432.45	-0.01908		3432.45	-0.0445		3432.45	-0.05374		3432.45	0.02541
	3432.55	-0.0461		3432.55	-0.01903		3432.55	-0.04529		3432.55	-0.05335		3432.55	0.02575
	3432.65	-0.04719		3432.65	-0.01918		3432.65	-0.04646		3432.65	-0.05304		3432.65	0.02607
	3432.75	-0.04843		3432.75	-0.01946		3432.75	-0.04806		3432.75	-0.0528		3432.75	0.02643
	3432.85	-0.04991		3432.85	-0.01979		3432.85	-0.04993		3432.85	-0.05265		3432.85	0.0268
	3432.95	-0.0516		3432.95	-0.02006		3432.95	-0.05186		3432.95	-0.05263		3432.95	0.02712
	3433.05	-0.05329		3433.05	-0.02023		3433.05	-0.05363		3433.05	-0.05271		3433.05	0.02731
	3433.15	-0.05484		3433.15	-0.02031		3433.15	-0.05511		3433.15	-0.0528		3433.15	0.02729
	3433.25	-0.05618		3433.25	-0.02034		3433.25	-0.05625		3433.25	-0.05281		3433.25	0.02701
	3433.35	-0.05731		3433.35	-0.02034		3433.35	-0.05708		3433.35	-0.05272		3433.35	0.02649
	3433.45	-0.05824		3433.45	-0.02033		3433.45	-0.05761		3433.45	-0.05263		3433.45	0.02586
	3433.55	-0.05899		3433.55	-0.02029		3433.55	-0.05784		3433.55	-0.05268		3433.55	0.0253
	3433.65	-0.05957		3433.65	-0.02022		3433.65	-0.05779		3433.65	-0.053		3433.65	0.02505
	3433.75	-0.05999		3433.75	-0.02014		3433.75	-0.05751		3433.75	-0.05364		3433.75	0.02524
	3433.85	-0.06013		3433.85	-0.02008		3433.85	-0.05709		3433.85	-0.05452		3433.85	0.02593
	3433.95	-0.05986		3433.95	-0.02004		3433.95	-0.05658		3433.95	-0.05542		3433.95	0.02705
	3434.05	-0.05906		3434.05	-0.02		3434.05	-0.0559		3434.05	-0.05604		3434.05	0.0285
	3434.15	-0.0578		3434.15	-0.01989		3434.15	-0.05489		3434.15	-0.0561		3434.15	0.03008
	3434.25	-0.05632		3434.25	-0.0197		3434.25	-0.05342		3434.25	-0.05553		3434.25	0.03156
	3434.35	-0.05496		3434.35	-0.01946		3434.35	-0.05156		3434.35	-0.0545		3434.35	0.0327
	3434.45	-0.05397		3434.45	-0.01922		3434.45	-0.04961		3434.45	-0.05338		3434.45	0.0333
	3434.55	-0.05343		3434.55	-0.01897		3434.55	-0.04805		3434.55	-0.05248		3434.55	0.03333
	3434.65	-0.05328		3434.65	-0.01871		3434.65	-0.0473		3434.65	-0.052		3434.65	0.03288
	3434.75	-0.05338		3434.75	-0.01843		3434.75	-0.04759		3434.75	-0.05201		3434.75	0.03206
	3434.85	-0.05358		3434.85	-0.01823		3434.85	-0.0488		3434.85	-0.05243		3434.85	0.03101
	3434.95	-0.05372		3434.95	-0.01821		3434.95	-0.05056		3434.95	-0.0531		3434.95	0.02985
	3435.05	-0.05364		3435.05	-0.01838		3435.05	-0.05245		3435.05	-0.05377		3435.05	0.02874
	3435.15	-0.05332		3435.15	-0.01871		3435.15	-0.05421		3435.15	-0.05424		3435.15	0.02784
	3435.25	-0.05287		3435.25	-0.01913		3435.25	-0.0558		3435.25	-0.05443		3435.25	0.02724
	3435.35	-0.05248		3435.35	-0.01956		3435.35	-0.05737		3435.35	-0.05448		3435.35	0.02692
	3435.45	-0.05225		3435.45	-0.01994		3435.45	-0.05904		3435.45	-0.05457		3435.45	0.02676
	3435.55	-0.05211		3435.55	-0.0202		3435.55	-0.06075		3435.55	-0.05483		3435.55	0.0266
	3435.65	-0.05185		3435.65	-0.02029		3435.65	-0.06229		3435.65	-0.05514		3435.65	0.02635
	3435.75	-0.0513		3435.75	-0.02016		3435.75	-0.06337		3435.75	-0.05529		3435.75	0.0261
	3435.85	-0.05055		3435.85	-0.01981		3435.85	-0.06375		3435.85	-0.05514		3435.85	0.026
	3435.95	-0.04994		3435.95	-0.01931		3435.95	-0.0634		3435.95	-0.05475		3435.95	0.02615
	3436.05	-0.04993		3436.05	-0.01878		3436.05	-0.06246		3436.05	-0.05434		3436.05	0.02655
	3436.15	-0.05082		3436.15	-0.01838		3436.15	-0.06123		3436.15	-0.05412		3436.15	0.02713
	3436.25	-0.05263		3436.25	-0.0182		3436.25	-0.05994		3436.25	-0.05409		3436.25	0.02779
	3436.35	-0.05505		3436.35	-0.01828		3436.35	-0.05872		3436.35	-0.0542		3436.35	0.02844
	3436.45	-0.05764		3436.45	-0.01855		3436.45	-0.05762		3436.45	-0.05438		3436.45	0.029
	3436.55	-0.05994		3436.55	-0.01892		3436.55	-0.05673		3436.55	-0.05468		3436.55	0.02935
	3436.65	-0.06165		3436.65	-0.0193		3436.65	-0.05615		3436.65	-0.05512		3436.65	0.0294
	3436.75	-0.06259		3436.75	-0.01964		3436.75	-0.05591		3436.75	-0.05564		3436.75	0.02907
	3436.85	-0.06277		3436.85	-0.01992		3436.85	-0.05588		3436.85	-0.05603		3436.85	0.02845
	3436.95	-0.06227		3436.95	-0.02013		3436.95	-0.05582		3436.95	-0.0561		3436.95	0.02773
	3437.05	-0.0613		3437.05	-0.02028		3437.05	-0.05552		3437.05	-0.05569		3437.05	0.02718
	3437.15	-0.06018		3437.15	-0.02038		3437.15	-0.05493		3437.15	-0.05483		3437.15	0.02701
	3437.25	-0.0593		3437.25	-0.02047		3437.25	-0.05419		3437.25	-0.05371		3437.25	0.02719
	3437.35	-0.05896		3437.35	-0.02064		3437.35	-0.05346		3437.35	-0.05263		3437.35	0.02753
	3437.45	-0.05923		3437.45	-0.02088		3437.45	-0.05289		3437.45	-0.05196		3437.45	0.02779
	3437.55	-0.05994		3437.55	-0.02114		3437.55	-0.05256		3437.55	-0.05191		3437.55	0.02787
	3437.65	-0.06079		3437.65	-0.02125		3437.65	-0.05249		3437.65	-0.05242		3437.65	0.02786
	3437.75	-0.06151		3437.75	-0.02106		3437.75	-0.05269		3437.75	-0.05316		3437.75	0.02793
	3437.85	-0.06195		3437.85	-0.02056		3437.85	-0.05311		3437.85	-0.05368		3437.85	0.02817
	3437.95	-0.06211		3437.95	-0.01992		3437.95	-0.05362		3437.95	-0.05367		3437.95	0.02853
	3438.05	-0.06211		3438.05	-0.01938		3438.05	-0.05408		3438.05	-0.05313		3438.05	0.02878
	3438.15	-0.06207		3438.15	-0.01919		3438.15	-0.05432		3438.15	-0.05237		3438.15	0.02869
	3438.25	-0.06206		3438.25	-0.01939		3438.25	-0.05427		3438.25	-0.05184		3438.25	0.02814
	3438.35	-0.06203		3438.35	-0.01987		3438.35	-0.05394		3438.35	-0.05179		3438.35	0.02722
	3438.45	-0.06184		3438.45	-0.02041		3438.45	-0.05343		3438.45	-0.05212		3438.45	0.02623
	3438.55	-0.06138		3438.55	-0.0208		3438.55	-0.05278		3438.55	-0.05241		3438.55	0.02556
	3438.65	-0.06066		3438.65	-0.02094		3438.65	-0.05201		3438.65	-0.05222		3438.65	0.02556
	3438.75	-0.05974		3438.75	-0.02087		3438.75	-0.05119		3438.75	-0.05141		3438.75	0.02634
	3438.85	-0.05879		3438.85	-0.02072		3438.85	-0.05053		3438.85	-0.05028		3438.85	0.02766
	3438.95	-0.058		3438.95	-0.02064		3438.95	-0.05026		3438.95	-0.0494		3438.95	0.02906
	3439.05	-0.05765		3439.05	-0.0207		3439.05	-0.05045		3439.05	-0.04925		3439.05	0.03003
	3439.15	-0.05796		3439.15	-0.02089		3439.15	-0.05089		3439.15	-0.04994		3439.15	0.03039
	3439.25	-0.05896		3439.25	-0.02115		3439.25	-0.05122		3439.25	-0.05118		3439.25	0.03027
	3439.35	-0.06046		3439.35	-0.02141		3439.35	-0.05121		3439.35	-0.05248		3439.35	0.03004
	3439.45	-0.0621		3439.45	-0.02161		3439.45	-0.0509		3439.45	-0.05349		3439.45	0.02996
	3439.55	-0.06348		3439.55	-0.02169		3439.55	-0.05055		3439.55	-0.0541		3439.55	0.03006
	3439.65	-0.06435		3439.65	-0.02163		3439.65	-0.05037		3439.65	-0.05438		3439.65	0.03023
	3439.75	-0.06458		3439.75	-0.02142		3439.75	-0.05039		3439.75	-0.05444		3439.75	0.03035
	3439.85	-0.06423		3439.85	-0.02108		3439.85	-0.05051		3439.85	-0.0543		3439.85	0.03048
	3439.95	-0.06347		3439.95	-0.0207		3439.95	-0.05059		3439.95	-0.05394		3439.95	0.03074
	3440.05	-0.06252		3440.05	-0.02038		3440.05	-0.05059		3440.05	-0.05346		3440.05	0.03117
	3440.15	-0.06162		3440.15	-0.02021		3440.15	-0.05052		3440.15	-0.05312		3440.15	0.03167
	3440.25	-0.06094		3440.25	-0.02022		3440.25	-0.05041		3440.25	-0.05325		3440.25	0.03203
	3440.35	-0.06053		3440.35	-0.02037		3440.35	-0.05022		3440.35	-0.05398		3440.35	0.03209
	3440.45	-0.06033		3440.45	-0.0206		3440.45	-0.04991		3440.45	-0.05511		3440.45	0.03179
	3440.55	-0.06013		3440.55	-0.02084		3440.55	-0.04946		3440.55	-0.05618		3440.55	0.03123
	3440.65	-0.05976		3440.65	-0.02103		3440.65	-0.04897		3440.65	-0.05673		3440.65	0.03053
	3440.75	-0.05911		3440.75	-0.02112		3440.75	-0.04864		3440.75	-0.05654		3440.75	0.02985
	3440.85	-0.05824		3440.85	-0.02107		3440.85	-0.04863		3440.85	-0.05568		3440.85	0.02935
	3440.95	-0.05729		3440.95	-0.02089		3440.95	-0.04904		3440.95	-0.05446		3440.95	0.02915
	3441.05	-0.05649		3441.05	-0.02065		3441.05	-0.04981		3441.05	-0.05321		3441.05	0.02925
	3441.15	-0.05599		3441.15	-0.02046		3441.15	-0.05083		3441.15	-0.05221		3441.15	0.02946
	3441.25	-0.05586		3441.25	-0.02034		3441.25	-0.05197		3441.25	-0.05154		3441.25	0.02956
	3441.35	-0.05608		3441.35	-0.02029		3441.35	-0.05312		3441.35	-0.05112		3441.35	0.0294
	3441.45	-0.05656		3441.45	-0.02021		3441.45	-0.05423		3441.45	-0.05085		3441.45	0.02901
	3441.55	-0.05718		3441.55	-0.0201		3441.55	-0.05527		3441.55	-0.05069		3441.55	0.02851
	3441.65	-0.05777		3441.65	-0.01996		3441.65	-0.05621		3441.65	-0.05075		3441.65	0.02803
	3441.75	-0.05818		3441.75	-0.01986		3441.75	-0.05698		3441.75	-0.05118		3441.75	0.02764
	3441.85	-0.05821		3441.85	-0.01981		3441.85	-0.05744		3441.85	-0.05209		3441.85	0.02736
	3441.95	-0.05767		3441.95	-0.01981		3441.95	-0.05747		3441.95	-0.05343		3441.95	0.02725
	3442.05	-0.05641		3442.05	-0.01986		3442.05	-0.05702		3442.05	-0.05501		3442.05	0.02738
	3442.15	-0.05443		3442.15	-0.01994		3442.15	-0.05617		3442.15	-0.0566		3442.15	0.02781
	3442.25	-0.05193		3442.25	-0.02005		3442.25	-0.05521		3442.25	-0.058		3442.25	0.0285
	3442.35	-0.04934		3442.35	-0.02017		3442.35	-0.05448		3442.35	-0.05906		3442.35	0.02937
	3442.45	-0.04712		3442.45	-0.02024		3442.45	-0.05419		3442.45	-0.05969		3442.45	0.03035
	3442.55	-0.04566		3442.55	-0.0202		3442.55	-0.05435		3442.55	-0.05986		3442.55	0.03136
	3442.65	-0.04518		3442.65	-0.02002		3442.65	-0.05476		3442.65	-0.05967		3442.65	0.03232
	3442.75	-0.04575		3442.75	-0.01974		3442.75	-0.05524		3442.75	-0.05935		3442.75	0.03305
	3442.85	-0.04722		3442.85	-0.01946		3442.85	-0.05569		3442.85	-0.05915		3442.85	0.03338
	3442.95	-0.04929		3442.95	-0.01926		3442.95	-0.05613		3442.95	-0.05912		3442.95	0.03312
	3443.05	-0.05156		3443.05	-0.01917		3443.05	-0.0566		3443.05	-0.05907		3443.05	0.03228
	3443.15	-0.05362		3443.15	-0.01917		3443.15	-0.05713		3443.15	-0.05869		3443.15	0.031
	3443.25	-0.05513		3443.25	-0.01921		3443.25	-0.05766		3443.25	-0.0578		3443.25	0.02952
	3443.35	-0.05583		3443.35	-0.01922		3443.35	-0.0581		3443.35	-0.0565		3443.35	0.02812
	3443.45	-0.05548		3443.45	-0.01918		3443.45	-0.05826		3443.45	-0.05513		3443.45	0.02703
	3443.55	-0.05393		3443.55	-0.01912		3443.55	-0.05791		3443.55	-0.05404		3443.55	0.02642
	3443.65	-0.05131		3443.65	-0.01908		3443.65	-0.057		3443.65	-0.05343		3443.65	0.02635
	3443.75	-0.04816		3443.75	-0.0191		3443.75	-0.05572		3443.75	-0.05329		3443.75	0.02672
	3443.85	-0.04537		3443.85	-0.01924		3443.85	-0.05456		3443.85	-0.05346		3443.85	0.02729
	3443.95	-0.04379		3443.95	-0.01951		3443.95	-0.05402		3443.95	-0.05377		3443.95	0.02779
	3444.05	-0.04379		3444.05	-0.01986		3444.05	-0.05436		3444.05	-0.0541		3444.05	0.02808
	3444.15	-0.04519		3444.15	-0.02016		3444.15	-0.05541		3444.15	-0.05444		3444.15	0.02817
	3444.25	-0.04741		3444.25	-0.02027		3444.25	-0.05672		3444.25	-0.05472		3444.25	0.02816
	3444.35	-0.04981		3444.35	-0.0201		3444.35	-0.05776		3444.35	-0.05486		3444.35	0.02812
	3444.45	-0.05189		3444.45	-0.01967		3444.45	-0.05819		3444.45	-0.05481		3444.45	0.02803
	3444.55	-0.05337		3444.55	-0.01915		3444.55	-0.05798		3444.55	-0.05461		3444.55	0.02786
	3444.65	-0.05416		3444.65	-0.01873		3444.65	-0.05734		3444.65	-0.05443		3444.65	0.0276
	3444.75	-0.05435		3444.75	-0.01852		3444.75	-0.05652		3444.75	-0.05445		3444.75	0.02729
	3444.85	-0.05409		3444.85	-0.01852		3444.85	-0.05553		3444.85	-0.05473		3444.85	0.02703
	3444.95	-0.05365		3444.95	-0.01865		3444.95	-0.05416		3444.95	-0.05516		3444.95	0.02696
	3445.05	-0.05325		3445.05	-0.01881		3445.05	-0.05211		3445.05	-0.0556		3445.05	0.02713
	3445.15	-0.05308		3445.15	-0.01896		3445.15	-0.04934		3445.15	-0.05602		3445.15	0.02743
	3445.25	-0.05318		3445.25	-0.01912		3445.25	-0.04616		3445.25	-0.05648		3445.25	0.02763
	3445.35	-0.05348		3445.35	-0.01935		3445.35	-0.0431		3445.35	-0.05704		3445.35	0.02757
	3445.45	-0.0538		3445.45	-0.01966		3445.45	-0.04059		3445.45	-0.05763		3445.45	0.0273
	3445.55	-0.05398		3445.55	-0.02003		3445.55	-0.03884		3445.55	-0.05798		3445.55	0.02707
	3445.65	-0.05397		3445.65	-0.02037		3445.65	-0.03785		3445.65	-0.05786		3445.65	0.02715
	3445.75	-0.05383		3445.75	-0.02061		3445.75	-0.03761		3445.75	-0.05724		3445.75	0.02758
	3445.85	-0.05369		3445.85	-0.02069		3445.85	-0.03811		3445.85	-0.0564		3445.85	0.02816
	3445.95	-0.05369		3445.95	-0.02059		3445.95	-0.03935		3445.95	-0.05576		3445.95	0.02856
	3446.05	-0.05391		3446.05	-0.02035		3446.05	-0.04126		3446.05	-0.05573		3446.05	0.02855
	3446.15	-0.05436		3446.15	-0.01998		3446.15	-0.04364		3446.15	-0.05643		3446.15	0.02809
	3446.25	-0.05493		3446.25	-0.01954		3446.25	-0.04627		3446.25	-0.05774		3446.25	0.02733
	3446.35	-0.05554		3446.35	-0.01909		3446.35	-0.0489		3446.35	-0.05931		3446.35	0.02653
	3446.45	-0.0561		3446.45	-0.01871		3446.45	-0.0513		3446.45	-0.06075		3446.45	0.02595
	3446.55	-0.05653		3446.55	-0.01848		3446.55	-0.0533		3446.55	-0.06175		3446.55	0.02584
	3446.65	-0.05674		3446.65	-0.0184		3446.65	-0.05483		3446.65	-0.06218		3446.65	0.02633
	3446.75	-0.05665		3446.75	-0.01843		3446.75	-0.0559		3446.75	-0.0621		3446.75	0.02733
	3446.85	-0.05627		3446.85	-0.01851		3446.85	-0.05661		3446.85	-0.06173		3446.85	0.02856
	3446.95	-0.05568		3446.95	-0.01859		3446.95	-0.05699		3446.95	-0.06119		3446.95	0.02969
	3447.05	-0.05498		3447.05	-0.01868		3447.05	-0.05701		3447.05	-0.06046		3447.05	0.03058
	3447.15	-0.05423		3447.15	-0.01877		3447.15	-0.05664		3447.15	-0.05941		3447.15	0.03132
	3447.25	-0.05348		3447.25	-0.01885		3447.25	-0.05597		3447.25	-0.05805		3447.25	0.03209
	3447.35	-0.05287		3447.35	-0.01892		3447.35	-0.05521		3447.35	-0.05656		3447.35	0.03295
	3447.45	-0.05253		3447.45	-0.01898		3447.45	-0.05463		3447.45	-0.05536		3447.45	0.0337
	3447.55	-0.0526		3447.55	-0.01905		3447.55	-0.05443		3447.55	-0.05479		3447.55	0.03406
	3447.65	-0.05314		3447.65	-0.01916		3447.65	-0.05465		3447.65	-0.055		3447.65	0.03381
	3447.75	-0.05419		3447.75	-0.01932		3447.75	-0.05524		3447.75	-0.05585		3447.75	0.03292
	3447.85	-0.0558		3447.85	-0.01953		3447.85	-0.05606		3447.85	-0.05704		3447.85	0.03153
	3447.95	-0.05789		3447.95	-0.01977		3447.95	-0.05694		3447.95	-0.0582		3447.95	0.02989
	3448.05	-0.06025		3448.05	-0.02003		3448.05	-0.05766		3448.05	-0.05907		3448.05	0.02829
	3448.15	-0.06246		3448.15	-0.02024		3448.15	-0.05801		3448.15	-0.05946		3448.15	0.02701
	3448.25	-0.06417		3448.25	-0.0204		3448.25	-0.05783		3448.25	-0.05931		3448.25	0.02628
	3448.35	-0.06514		3448.35	-0.02048		3448.35	-0.05713		3448.35	-0.05864		3448.35	0.02615
	3448.45	-0.06534		3448.45	-0.02053		3448.45	-0.05612		3448.45	-0.05754		3448.45	0.02657
	3448.55	-0.06477		3448.55	-0.02055		3448.55	-0.05507		3448.55	-0.05618		3448.55	0.0273
	3448.65	-0.0635		3448.65	-0.02054		3448.65	-0.0542		3448.65	-0.05472		3448.65	0.0281
	3448.75	-0.06167		3448.75	-0.02051		3448.75	-0.05364		3448.75	-0.05338		3448.75	0.02875
	3448.85	-0.05961		3448.85	-0.02051		3448.85	-0.0534		3448.85	-0.05238		3448.85	0.02913
	3448.95	-0.05773		3448.95	-0.02057		3448.95	-0.05345		3448.95	-0.05192		3448.95	0.02923
	3449.05	-0.05629		3449.05	-0.0207		3449.05	-0.05372		3449.05	-0.05201		3449.05	0.02914
	3449.15	-0.0554		3449.15	-0.02086		3449.15	-0.05409		3449.15	-0.05241		3449.15	0.02901
	3449.25	-0.05501		3449.25	-0.02093		3449.25	-0.0544		3449.25	-0.05269		3449.25	0.02899
	3449.35	-0.05507		3449.35	-0.02085		3449.35	-0.05456		3449.35	-0.05247		3449.35	0.02915
	3449.45	-0.05552		3449.45	-0.02058		3449.45	-0.05463		3449.45	-0.05164		3449.45	0.02947
	3449.55	-0.05626		3449.55	-0.02018		3449.55	-0.05473		3449.55	-0.05046		3449.55	0.02986
	3449.65	-0.05713		3449.65	-0.01975		3449.65	-0.05499		3449.65	-0.04945		3449.65	0.03014
	3449.75	-0.05795		3449.75	-0.01944		3449.75	-0.05546		3449.75	-0.04913		3449.75	0.03001
	3449.85	-0.05867		3449.85	-0.01934		3449.85	-0.05607		3449.85	-0.04976		3449.85	0.02924
	3449.95	-0.05931		3449.95	-0.0195		3449.95	-0.05669		3449.95	-0.0512		3449.95	0.02781
	3450.05	-0.05999		3450.05	-0.01988		3450.05	-0.05711		3450.05	-0.05295		3450.05	0.02605
	3450.15	-0.06081		3450.15	-0.02037		3450.15	-0.05723		3450.15	-0.05448		3450.15	0.02444
	3450.25	-0.06186		3450.25	-0.02084		3450.25	-0.0571		3450.25	-0.05553		3450.25	0.02339
	3450.35	-0.0631		3450.35	-0.02121		3450.35	-0.05699		3450.35	-0.05621		3450.35	0.02301
	3450.45	-0.06432		3450.45	-0.02145		3450.45	-0.05721		3450.45	-0.05674		3450.45	0.02314
	3450.55	-0.06514		3450.55	-0.02158		3450.55	-0.05786		3450.55	-0.05719		3450.55	0.02362
	3450.65	-0.06525		3450.65	-0.0216		3450.65	-0.05874		3450.65	-0.05743		3450.65	0.02434
	3450.75	-0.06464		3450.75	-0.02153		3450.75	-0.05944		3450.75	-0.05732		3450.75	0.02523
	3450.85	-0.0637		3450.85	-0.02139		3450.85	-0.05959		3450.85	-0.05695		3450.85	0.02619
	3450.95	-0.06291		3450.95	-0.02123		3450.95	-0.05914		3450.95	-0.05659		3450.95	0.02702
	3451.05	-0.06256		3451.05	-0.02109		3451.05	-0.05834		3451.05	-0.05654		3451.05	0.02758
	3451.15	-0.06246		3451.15	-0.02102		3451.15	-0.05755		3451.15	-0.05692		3451.15	0.02781
	3451.25	-0.06221		3451.25	-0.021		3451.25	-0.05701		3451.25	-0.0576		3451.25	0.02784
	3451.35	-0.06149		3451.35	-0.02099		3451.35	-0.05677		3451.35	-0.05835		3451.35	0.02788
	3451.45	-0.0603		3451.45	-0.02093		3451.45	-0.05678		3451.45	-0.05901		3451.45	0.02807
	3451.55	-0.05897		3451.55	-0.02076		3451.55	-0.05703		3451.55	-0.05955		3451.55	0.02844
	3451.65	-0.05792		3451.65	-0.02046		3451.65	-0.05755		3451.65	-0.06001		3451.65	0.02889
	3451.75	-0.05743		3451.75	-0.02005		3451.75	-0.05836		3451.75	-0.06033		3451.75	0.02933
	3451.85	-0.05754		3451.85	-0.01961		3451.85	-0.05929		3451.85	-0.06035		3451.85	0.02969
	3451.95	-0.05813		3451.95	-0.01923		3451.95	-0.06007		3451.95	-0.05994		3451.95	0.02995
	3452.05	-0.05901		3452.05	-0.01901		3452.05	-0.06046		3452.05	-0.05915		3452.05	0.03008
	3452.15	-0.06001		3452.15	-0.01896		3452.15	-0.06033		3452.15	-0.05823		3452.15	0.03006
	3452.25	-0.06092		3452.25	-0.01904		3452.25	-0.05976		3452.25	-0.05758		3452.25	0.02989
	3452.35	-0.06153		3452.35	-0.01922		3452.35	-0.05894		3452.35	-0.05749		3452.35	0.02955
	3452.45	-0.06167		3452.45	-0.01946		3452.45	-0.05813		3452.45	-0.05809		3452.45	0.02901
	3452.55	-0.06135		3452.55	-0.01977		3452.55	-0.05753		3452.55	-0.05925		3452.55	0.02828
	3452.65	-0.06076		3452.65	-0.02012		3452.65	-0.05718		3452.65	-0.06065		3452.65	0.02745
	3452.75	-0.06007		3452.75	-0.02039		3452.75	-0.05698		3452.75	-0.06184		3452.75	0.02671
	3452.85	-0.05938		3452.85	-0.02048		3452.85	-0.0567		3452.85	-0.0624		3452.85	0.02629
	3452.95	-0.0586		3452.95	-0.02031		3452.95	-0.05614		3452.95	-0.06213		3452.95	0.0263
	3453.05	-0.05767		3453.05	-0.01995		3453.05	-0.05523		3453.05	-0.06115		3453.05	0.02665
	3453.15	-0.05669		3453.15	-0.01956		3453.15	-0.05405		3453.15	-0.0598		3453.15	0.02707
	3453.25	-0.05594		3453.25	-0.01935		3453.25	-0.05285		3453.25	-0.05845		3453.25	0.02725
	3453.35	-0.05562		3453.35	-0.01944		3453.35	-0.0518		3453.35	-0.05734		3453.35	0.02697
	3453.45	-0.05568		3453.45	-0.01983		3453.45	-0.05093		3453.45	-0.0566		3453.45	0.02631
	3453.55	-0.05585		3453.55	-0.0204		3453.55	-0.05016		3453.55	-0.05625		3453.55	0.02558
	3453.65	-0.0559		3453.65	-0.02099		3453.65	-0.04936		3453.65	-0.05621		3453.65	0.0252
	3453.75	-0.05576		3453.75	-0.02141		3453.75	-0.04853		3453.75	-0.05631		3453.75	0.02546
	3453.85	-0.05552		3453.85	-0.02155		3453.85	-0.04778		3453.85	-0.05634		3453.85	0.02639
	3453.95	-0.0553		3453.95	-0.02142		3453.95	-0.04728		3453.95	-0.05622		3453.95	0.02777
	3454.05	-0.05513		3454.05	-0.02111		3454.05	-0.04714		3454.05	-0.05607		3454.05	0.02924
	3454.15	-0.05498		3454.15	-0.02079		3454.15	-0.04737		3454.15	-0.05607		3454.15	0.0305
	3454.25	-0.05482		3454.25	-0.02057		3454.25	-0.0478		3454.25	-0.05621		3454.25	0.03139
	3454.35	-0.05465		3454.35	-0.02051		3454.35	-0.04819		3454.35	-0.05629		3454.35	0.03188
	3454.45	-0.0545		3454.45	-0.02057		3454.45	-0.04833		3454.45	-0.05606		3454.45	0.03206
	3454.55	-0.05437		3454.55	-0.02066		3454.55	-0.04806		3454.55	-0.05543		3454.55	0.03205
	3454.65	-0.0542		3454.65	-0.02069		3454.65	-0.04737		3454.65	-0.0545		3454.65	0.03201
	3454.75	-0.05392		3454.75	-0.02056		3454.75	-0.04632		3454.75	-0.05348		3454.75	0.03208
	3454.85	-0.05353		3454.85	-0.02022		3454.85	-0.04503		3454.85	-0.05256		3454.85	0.03234
	3454.95	-0.05317		3454.95	-0.01967		3454.95	-0.04374		3454.95	-0.05184		3454.95	0.03274
	3455.05	-0.05309		3455.05	-0.01905		3455.05	-0.04274		3455.05	-0.05141		3455.05	0.03307
	3455.15	-0.05347		3455.15	-0.01853		3455.15	-0.04241		3455.15	-0.05127		3455.15	0.03314
	3455.25	-0.05425		3455.25	-0.01825		3455.25	-0.04297		3455.25	-0.05133		3455.25	0.03285
	3455.35	-0.05511		3455.35	-0.01822		3455.35	-0.04438		3455.35	-0.05134		3455.35	0.03232
	3455.45	-0.05567		3455.45	-0.01832		3455.45	-0.0463		3455.45	-0.05108		3455.45	0.03177
	3455.55	-0.0557		3455.55	-0.01836		3455.55	-0.04829		3455.55	-0.05047		3455.55	0.03143
	3455.65	-0.05519		3455.65	-0.01821		3455.65	-0.04994		3455.65	-0.04969		3455.65	0.03136
	3455.75	-0.05427		3455.75	-0.01786		3455.75	-0.05104		3455.75	-0.04896		3455.75	0.03152
	3455.85	-0.05309		3455.85	-0.01738		3455.85	-0.05156		3455.85	-0.04838		3455.85	0.03175
	3455.95	-0.05173		3455.95	-0.01689		3455.95	-0.05163		3455.95	-0.04783		3455.95	0.03189
	3456.05	-0.05029		3456.05	-0.01646		3456.05	-0.05143		3456.05	-0.04715		3456.05	0.03189
	3456.15	-0.04886		3456.15	-0.01619		3456.15	-0.05111		3456.15	-0.04629		3456.15	0.03175
	3456.25	-0.04757		3456.25	-0.01615		3456.25	-0.05072		3456.25	-0.04548		3456.25	0.03158
	3456.35	-0.04658		3456.35	-0.01641		3456.35	-0.05018		3456.35	-0.04506		3456.35	0.03148
	3456.45	-0.046		3456.45	-0.01699		3456.45	-0.04945		3456.45	-0.04528		3456.45	0.03153
	3456.55	-0.04581		3456.55	-0.01778		3456.55	-0.04858		3456.55	-0.04611		3456.55	0.03173
	3456.65	-0.04586		3456.65	-0.01857		3456.65	-0.04772		3456.65	-0.04731		3456.65	0.03204
	3456.75	-0.04589		3456.75	-0.01917		3456.75	-0.04695		3456.75	-0.04854		3456.75	0.03241
	3456.85	-0.0457		3456.85	-0.01946		3456.85	-0.04612		3456.85	-0.04951		3456.85	0.03278
	3456.95	-0.04516		3456.95	-0.01947		3456.95	-0.04502		3456.95	-0.05007		3456.95	0.03308
	3457.05	-0.04432		3457.05	-0.01934		3457.05	-0.04366		3457.05	-0.05015		3457.05	0.03321
	3457.15	-0.04332		3457.15	-0.01922		3457.15	-0.0424		3457.15	-0.04976		3457.15	0.03308
	3457.25	-0.04234		3457.25	-0.01918		3457.25	-0.04186		3457.25	-0.04904		3457.25	0.03271
	3457.35	-0.04154		3457.35	-0.01919		3457.35	-0.04248		3457.35	-0.0482		3457.35	0.03228
	3457.45	-0.04096		3457.45	-0.01916		3457.45	-0.04417		3457.45	-0.04745		3457.45	0.03205
	3457.55	-0.04059		3457.55	-0.01905		3457.55	-0.04638		3457.55	-0.04688		3457.55	0.03228
	3457.65	-0.04036		3457.65	-0.01887		3457.65	-0.04838		3457.65	-0.04649		3457.65	0.03302
	3457.75	-0.04028		3457.75	-0.01869		3457.75	-0.04971		3457.75	-0.0463		3457.75	0.03401
	3457.85	-0.04044		3457.85	-0.01855		3457.85	-0.05034		3457.85	-0.04638		3457.85	0.03487
	3457.95	-0.04099		3457.95	-0.01844		3457.95	-0.0505		3457.95	-0.04689		3457.95	0.03527
	3458.05	-0.04206		3458.05	-0.01832		3458.05	-0.05047		3458.05	-0.04792		3458.05	0.03509
	3458.15	-0.04362		3458.15	-0.01818		3458.15	-0.05042		3458.15	-0.0494		3458.15	0.03446
	3458.25	-0.04557		3458.25	-0.01806		3458.25	-0.05042		3458.25	-0.05109		3458.25	0.03362
	3458.35	-0.04774		3458.35	-0.01804		3458.35	-0.05049		3458.35	-0.05267		3458.35	0.03272
	3458.45	-0.04994		3458.45	-0.01817		3458.45	-0.05059		3458.45	-0.05393		3458.45	0.0318
	3458.55	-0.052		3458.55	-0.01842		3458.55	-0.05067		3458.55	-0.05478		3458.55	0.03088
	3458.65	-0.05373		3458.65	-0.01871		3458.65	-0.05059		3458.65	-0.05515		3458.65	0.02998
	3458.75	-0.05494		3458.75	-0.01889		3458.75	-0.05026		3458.75	-0.05487		3458.75	0.02924
	3458.85	-0.05552		3458.85	-0.01887		3458.85	-0.04967		3458.85	-0.05374		3458.85	0.0288
	3458.95	-0.05546		3458.95	-0.01862		3458.95	-0.04891		3458.95	-0.05172		3458.95	0.02872
	3459.05	-0.05495		3459.05	-0.0182		3459.05	-0.04815		3459.05	-0.0491		3459.05	0.02895
	3459.15	-0.05424		3459.15	-0.01772		3459.15	-0.04758		3459.15	-0.04644		3459.15	0.02936
	3459.25	-0.05353		3459.25	-0.01724		3459.25	-0.04742		3459.25	-0.04434		3459.25	0.02983
	3459.35	-0.05283		3459.35	-0.01679		3459.35	-0.04776		3459.35	-0.04312		3459.35	0.03031
	3459.45	-0.05201		3459.45	-0.01632		3459.45	-0.04857		3459.45	-0.0428		3459.45	0.03085
	3459.55	-0.05087		3459.55	-0.01581		3459.55	-0.04964		3459.55	-0.04314		3459.55	0.03145
	3459.65	-0.04935		3459.65	-0.01532		3459.65	-0.0507		3459.65	-0.04391		3459.65	0.03203
	3459.75	-0.0475		3459.75	-0.01492		3459.75	-0.05156		3459.75	-0.04494		3459.75	0.03242
	3459.85	-0.04547		3459.85	-0.01468		3459.85	-0.05216		3459.85	-0.04619		3459.85	0.03247
	3459.95	-0.04347		3459.95	-0.01465		3459.95	-0.05257		3459.95	-0.04757		3459.95	0.03212
	3460.05	-0.0417		3460.05	-0.0148		3460.05	-0.05291		3460.05	-0.04895		3460.05	0.03142
	3460.15	-0.04038		3460.15	-0.01514		3460.15	-0.05326		3460.15	-0.05013		3460.15	0.03053
	3460.25	-0.03966		3460.25	-0.01561		3460.25	-0.05361		3460.25	-0.05099		3460.25	0.02965
	3460.35	-0.03953		3460.35	-0.01613		3460.35	-0.05392		3460.35	-0.05153		3460.35	0.02899
	3460.45	-0.03987		3460.45	-0.01661		3460.45	-0.05419		3460.45	-0.05186		3460.45	0.02859
	3460.55	-0.04055		3460.55	-0.01692		3460.55	-0.05439		3460.55	-0.05211		3460.55	0.02837
	3460.65	-0.04162		3460.65	-0.01706		3460.65	-0.05445		3460.65	-0.05233		3460.65	0.02815
	3460.75	-0.04323		3460.75	-0.01711		3460.75	-0.05423		3460.75	-0.05239		3460.75	0.02776
	3460.85	-0.04548		3460.85	-0.01721		3460.85	-0.05359		3460.85	-0.0521		3460.85	0.02718
	3460.95	-0.0482		3460.95	-0.01747		3460.95	-0.05248		3460.95	-0.05133		3460.95	0.02655
	3461.05	-0.05092		3461.05	-0.01784		3461.05	-0.05099		3461.05	-0.05012		3461.05	0.02605
	3461.15	-0.05311		3461.15	-0.01818		3461.15	-0.04935		3461.15	-0.04867		3461.15	0.02587
	3461.25	-0.05448		3461.25	-0.01836		3461.25	-0.04782		3461.25	-0.04722		3461.25	0.02608
	3461.35	-0.05503		3461.35	-0.01829		3461.35	-0.0466		3461.35	-0.04593		3461.35	0.02667
	3461.45	-0.05497		3461.45	-0.01799		3461.45	-0.04581		3461.45	-0.04492		3461.45	0.02757
	3461.55	-0.05449		3461.55	-0.01756		3461.55	-0.04543		3461.55	-0.04424		3461.55	0.02862
	3461.65	-0.05369		3461.65	-0.01707		3461.65	-0.04542		3461.65	-0.04399		3461.65	0.02963
	3461.75	-0.05262		3461.75	-0.01657		3461.75	-0.04565		3461.75	-0.04425		3461.75	0.03046
	3461.85	-0.05138		3461.85	-0.01611		3461.85	-0.04596		3461.85	-0.04496		3461.85	0.03104
	3461.95	-0.05012		3461.95	-0.01574		3461.95	-0.04613		3461.95	-0.04593		3461.95	0.03138
	3462.05	-0.04898		3462.05	-0.01549		3462.05	-0.04589		3462.05	-0.04689		3462.05	0.03146
	3462.15	-0.04804		3462.15	-0.01537		3462.15	-0.0451		3462.15	-0.04759		3462.15	0.03126
	3462.25	-0.04733		3462.25	-0.01541		3462.25	-0.04384		3462.25	-0.04792		3462.25	0.03076
	3462.35	-0.04689		3462.35	-0.0156		3462.35	-0.04241		3462.35	-0.04789		3462.35	0.02998
	3462.45	-0.04671		3462.45	-0.01595		3462.45	-0.04125		3462.45	-0.04764		3462.45	0.029
	3462.55	-0.04673		3462.55	-0.01643		3462.55	-0.0407		3462.55	-0.04739		3462.55	0.02793
	3462.65	-0.0468		3462.65	-0.01701		3462.65	-0.04081		3462.65	-0.0474		3462.65	0.02682
	3462.75	-0.04679		3462.75	-0.0176		3462.75	-0.04131		3462.75	-0.04787		3462.75	0.02578
	3462.85	-0.04673		3462.85	-0.01808		3462.85	-0.04185		3462.85	-0.0488		3462.85	0.02493
	3462.95	-0.04676		3462.95	-0.01834		3462.95	-0.04224		3462.95	-0.04995		3462.95	0.02436
	3463.05	-0.04703		3463.05	-0.01835		3463.05	-0.04254		3463.05	-0.05093		3463.05	0.02407
	3463.15	-0.04747		3463.15	-0.01817		3463.15	-0.04301		3463.15	-0.0514		3463.15	0.02403
	3463.25	-0.04788		3463.25	-0.01793		3463.25	-0.04387		3463.25	-0.05119		3463.25	0.02419
	3463.35	-0.04805		3463.35	-0.01774		3463.35	-0.04512		3463.35	-0.05036		3463.35	0.02456
	3463.45	-0.04793		3463.45	-0.01761		3463.45	-0.04651		3463.45	-0.04919		3463.45	0.02518
	3463.55	-0.04758		3463.55	-0.01744		3463.55	-0.04763		3463.55	-0.04803		3463.55	0.02609
	3463.65	-0.04709		3463.65	-0.01712		3463.65	-0.0481		3463.65	-0.04717		3463.65	0.02725
	3463.75	-0.04645		3463.75	-0.01661		3463.75	-0.04777		3463.75	-0.04672		3463.75	0.02855
	3463.85	-0.04564		3463.85	-0.01597		3463.85	-0.04683		3463.85	-0.0466		3463.85	0.02978
	3463.95	-0.04475		3463.95	-0.01531		3463.95	-0.04569		3463.95	-0.0466		3463.95	0.03068
	3464.05	-0.04403		3464.05	-0.0147		3464.05	-0.04474		3464.05	-0.04655		3464.05	0.03105
	3464.15	-0.04384		3464.15	-0.01419		3464.15	-0.04426		3464.15	-0.04645		3464.15	0.03081
	3464.25	-0.04436		3464.25	-0.01384		3464.25	-0.0443		3464.25	-0.04645		3464.25	0.03002
	3464.35	-0.04545		3464.35	-0.01372		3464.35	-0.04477		3464.35	-0.04666		3464.35	0.02889
	3464.45	-0.0467		3464.45	-0.0139		3464.45	-0.04546		3464.45	-0.04705		3464.45	0.02767
	3464.55	-0.04762		3464.55	-0.01435		3464.55	-0.04608		3464.55	-0.04743		3464.55	0.02658
	3464.65	-0.04794		3464.65	-0.01496		3464.65	-0.04636		3464.65	-0.04753		3464.65	0.0258
	3464.75	-0.04767		3464.75	-0.01558		3464.75	-0.0461		3464.75	-0.04716		3464.75	0.02537
	3464.85	-0.04706		3464.85	-0.01609		3464.85	-0.04536		3464.85	-0.04635		3464.85	0.02524
	3464.95	-0.04638		3464.95	-0.01648		3464.95	-0.04436		3464.95	-0.04531		3464.95	0.02525
	3465.05	-0.04579		3465.05	-0.01674		3465.05	-0.04341		3465.05	-0.04431		3465.05	0.02528
	3465.15	-0.04531		3465.15	-0.01684		3465.15	-0.04274		3465.15	-0.04351		3465.15	0.02531
	3465.25	-0.04487		3465.25	-0.0167		3465.25	-0.04234		3465.25	-0.04296		3465.25	0.02541
	3465.35	-0.04443		3465.35	-0.01631		3465.35	-0.04198		3465.35	-0.04258		3465.35	0.02573
	3465.45	-0.04391		3465.45	-0.01572		3465.45	-0.04136		3465.45	-0.04229		3465.45	0.02633
	3465.55	-0.04319		3465.55	-0.01509		3465.55	-0.04035		3465.55	-0.04202		3465.55	0.02714
	3465.65	-0.04221		3465.65	-0.01459		3465.65	-0.03913		3465.65	-0.04175		3465.65	0.02802
	3465.75	-0.04104		3465.75	-0.01433		3465.75	-0.03813		3465.75	-0.04141		3465.75	0.02874
	3465.85	-0.03995		3465.85	-0.01432		3465.85	-0.03778		3465.85	-0.041		3465.85	0.02915
	3465.95	-0.03926		3465.95	-0.01452		3465.95	-0.03823		3465.95	-0.04052		3465.95	0.02919
	3466.05	-0.03928		3466.05	-0.01488		3466.05	-0.03931		3466.05	-0.04008		3466.05	0.02895
	3466.15	-0.04005		3466.15	-0.01536		3466.15	-0.0406		3466.15	-0.03985		3466.15	0.0286
	3466.25	-0.04132		3466.25	-0.01591		3466.25	-0.04173		3466.25	-0.04003		3466.25	0.02833
	3466.35	-0.04262		3466.35	-0.01645		3466.35	-0.04245		3466.35	-0.04071		3466.35	0.02819
	3466.45	-0.04349		3466.45	-0.01691		3466.45	-0.04273		3466.45	-0.0418		3466.45	0.02811
	3466.55	-0.04378		3466.55	-0.01726		3466.55	-0.04264		3466.55	-0.04306		3466.55	0.02798
	3466.65	-0.04375		3466.65	-0.01751		3466.65	-0.04229		3466.65	-0.04419		3466.65	0.02771
	3466.75	-0.04382		3466.75	-0.01771		3466.75	-0.04181		3466.75	-0.04497		3466.75	0.02733
	3466.85	-0.0443		3466.85	-0.01781		3466.85	-0.04138		3466.85	-0.04526		3466.85	0.02691
	3466.95	-0.04515		3466.95	-0.01776		3466.95	-0.04122		3466.95	-0.04504		3466.95	0.02651
	3467.05	-0.04606		3467.05	-0.01747		3467.05	-0.04153		3467.05	-0.04438		3467.05	0.02613
	3467.15	-0.04665		3467.15	-0.01697		3467.15	-0.04239		3467.15	-0.04349		3467.15	0.02574
	3467.25	-0.04679		3467.25	-0.01634		3467.25	-0.04371		3467.25	-0.04259		3467.25	0.02534
	3467.35	-0.04658		3467.35	-0.01579		3467.35	-0.04519		3467.35	-0.04189		3467.35	0.02497
	3467.45	-0.04629		3467.45	-0.01546		3467.45	-0.04648		3467.45	-0.04143		3467.45	0.02461
	3467.55	-0.04614		3467.55	-0.01543		3467.55	-0.0473		3467.55	-0.04118		3467.55	0.02422
	3467.65	-0.04615		3467.65	-0.01562		3467.65	-0.04759		3467.65	-0.04111		3467.65	0.02373
	3467.75	-0.04619		3467.75	-0.01592		3467.75	-0.04745		3467.75	-0.04128		3467.75	0.02319
	3467.85	-0.04603		3467.85	-0.01621		3467.85	-0.04704		3467.85	-0.0418		3467.85	0.02276
	3467.95	-0.04545		3467.95	-0.01646		3467.95	-0.04647		3467.95	-0.04274		3467.95	0.0226
	3468.05	-0.04443		3468.05	-0.01664		3468.05	-0.04568		3468.05	-0.04407		3468.05	0.02283
	3468.15	-0.04311		3468.15	-0.01673		3468.15	-0.0446		3468.15	-0.04565		3468.15	0.02341
	3468.25	-0.0418		3468.25	-0.01668		3468.25	-0.04319		3468.25	-0.04728		3468.25	0.02425
	3468.35	-0.0408		3468.35	-0.01643		3468.35	-0.04155		3468.35	-0.04871		3468.35	0.0253
	3468.45	-0.04028		3468.45	-0.01596		3468.45	-0.03987		3468.45	-0.04969		3468.45	0.02659
	3468.55	-0.04028		3468.55	-0.01538		3468.55	-0.03838		3468.55	-0.05007		3468.55	0.02806
	3468.65	-0.04076		3468.65	-0.01485		3468.65	-0.03735		3468.65	-0.04996		3468.65	0.02949
	3468.75	-0.04161		3468.75	-0.01452		3468.75	-0.03704		3468.75	-0.04968		3468.75	0.03055
	3468.85	-0.0426		3468.85	-0.01447		3468.85	-0.03755		3468.85	-0.04956		3468.85	0.03095
	3468.95	-0.04345		3468.95	-0.01463		3468.95	-0.0388		3468.95	-0.04974		3468.95	0.03066
	3469.05	-0.04385		3469.05	-0.01488		3469.05	-0.04045		3469.05	-0.05006		3469.05	0.02997
	3469.15	-0.0437		3469.15	-0.01513		3469.15	-0.04212		3469.15	-0.05026		3469.15	0.02927
	3469.25	-0.04325		3469.25	-0.01534		3469.25	-0.04351		3469.25	-0.05014		3469.25	0.02889
	3469.35	-0.04295		3469.35	-0.01553		3469.35	-0.04447		3469.35	-0.04965		3469.35	0.02886
	3469.45	-0.04318		3469.45	-0.01576		3469.45	-0.04503		3469.45	-0.04882		3469.45	0.02902
	3469.55	-0.044		3469.55	-0.01606		3469.55	-0.04527		3469.55	-0.0477		3469.55	0.02913
	3469.65	-0.04509		3469.65	-0.01641		3469.65	-0.04527		3469.65	-0.04636		3469.65	0.02904
	3469.75	-0.04599		3469.75	-0.01673		3469.75	-0.0451		3469.75	-0.04492		3469.75	0.02882
	3469.85	-0.04641		3469.85	-0.0169		3469.85	-0.04478		3469.85	-0.0436		3469.85	0.02864
	3469.95	-0.04632		3469.95	-0.01687		3469.95	-0.04439		3469.95	-0.04265		3469.95	0.02863
	3470.05	-0.04586		3470.05	-0.01663		3470.05	-0.04405		3470.05	-0.04225		3470.05	0.0288
	3470.15	-0.0452		3470.15	-0.01627		3470.15	-0.04385		3470.15	-0.04242		3470.15	0.02903
	3470.25	-0.04443		3470.25	-0.01587		3470.25	-0.04378		3470.25	-0.04297		3470.25	0.02919
	3470.35	-0.04365		3470.35	-0.01551		3470.35	-0.04369		3470.35	-0.04352		3470.35	0.02919
	3470.45	-0.04298		3470.45	-0.01523		3470.45	-0.04332		3470.45	-0.04376		3470.45	0.02904
	3470.55	-0.04256		3470.55	-0.0151		3470.55	-0.04258		3470.55	-0.04361		3470.55	0.02876
	3470.65	-0.04251		3470.65	-0.01517		3470.65	-0.04158		3470.65	-0.04323		3470.65	0.02836
	3470.75	-0.04277		3470.75	-0.01545		3470.75	-0.0406		3470.75	-0.0429		3470.75	0.02785
	3470.85	-0.04319		3470.85	-0.01585		3470.85	-0.03989		3470.85	-0.0427		3470.85	0.02729
	3470.95	-0.04355		3470.95	-0.01621		3470.95	-0.03959		3470.95	-0.04249		3470.95	0.02679
	3471.05	-0.04371		3471.05	-0.01641		3471.05	-0.03969		3471.05	-0.0421		3471.05	0.02646
	3471.15	-0.04371		3471.15	-0.01635		3471.15	-0.04017		3471.15	-0.04152		3471.15	0.02635
	3471.25	-0.04371		3471.25	-0.01609		3471.25	-0.04097		3471.25	-0.04103		3471.25	0.02645
	3471.35	-0.04383		3471.35	-0.01572		3471.35	-0.04197		3471.35	-0.04096		3471.35	0.02666
	3471.45	-0.0441		3471.45	-0.01534		3471.45	-0.04292		3471.45	-0.04144		3471.45	0.0269
	3471.55	-0.04443		3471.55	-0.01498		3471.55	-0.04355		3471.55	-0.04232		3471.55	0.02709
	3471.65	-0.04471		3471.65	-0.01469		3471.65	-0.04375		3471.65	-0.04327		3471.65	0.02715
	3471.75	-0.04489		3471.75	-0.01451		3471.75	-0.04357		3471.75	-0.044		3471.75	0.02707
	3471.85	-0.04496		3471.85	-0.01451		3471.85	-0.0432		3471.85	-0.04439		3471.85	0.02691
	3471.95	-0.04496		3471.95	-0.01473		3471.95	-0.04272		3471.95	-0.04447		3471.95	0.02679
	3472.05	-0.04491		3472.05	-0.01509		3472.05	-0.04203		3472.05	-0.04435		3472.05	0.0269
	3472.15	-0.04482		3472.15	-0.01542		3472.15	-0.04095		3472.15	-0.04408		3472.15	0.02732
	3472.25	-0.04466		3472.25	-0.01559		3472.25	-0.03945		3472.25	-0.04365		3472.25	0.02797
	3472.35	-0.04441		3472.35	-0.01557		3472.35	-0.03779		3472.35	-0.04302		3472.35	0.02862
	3472.45	-0.04405		3472.45	-0.01546		3472.45	-0.03651		3472.45	-0.04228		3472.45	0.02901
	3472.55	-0.04357		3472.55	-0.01542		3472.55	-0.03605		3472.55	-0.04155		3472.55	0.02902
	3472.65	-0.04307		3472.65	-0.01556		3472.65	-0.03656		3472.65	-0.04099		3472.65	0.0287
	3472.75	-0.04272		3472.75	-0.01585		3472.75	-0.03774		3472.75	-0.04065		3472.75	0.02824
	3472.85	-0.04272		3472.85	-0.01616		3472.85	-0.03914		3472.85	-0.04044		3472.85	0.02783
	3472.95	-0.04316		3472.95	-0.01636		3472.95	-0.04046		3472.95	-0.0402		3472.95	0.02764
	3473.05	-0.04388		3473.05	-0.01643		3473.05	-0.04167		3473.05	-0.0398		3473.05	0.02774
	3473.15	-0.04457		3473.15	-0.01644		3473.15	-0.04284		3473.15	-0.03919		3473.15	0.02812
	3473.25	-0.04495		3473.25	-0.01649		3473.25	-0.044		3473.25	-0.03849		3473.25	0.02868
	3473.35	-0.04498		3473.35	-0.01661		3473.35	-0.04498		3473.35	-0.0379		3473.35	0.02925
	3473.45	-0.04487		3473.45	-0.01677		3473.45	-0.04561		3473.45	-0.03775		3473.45	0.02967
	3473.55	-0.04495		3473.55	-0.01689		3473.55	-0.04586		3473.55	-0.03827		3473.55	0.02984
	3473.65	-0.04541		3473.65	-0.01695		3473.65	-0.04581		3473.65	-0.03954		3473.65	0.02979
	3473.75	-0.04618		3473.75	-0.01695		3473.75	-0.04557		3473.75	-0.04143		3473.75	0.02967
	3473.85	-0.04699		3473.85	-0.01694		3473.85	-0.04523		3473.85	-0.04367		3473.85	0.02961
	3473.95	-0.04754		3473.95	-0.01699		3473.95	-0.04488		3473.95	-0.04597		3473.95	0.02968
	3474.05	-0.04765		3474.05	-0.01711		3474.05	-0.04465		3474.05	-0.048		3474.05	0.02984
	3474.15	-0.04735		3474.15	-0.01728		3474.15	-0.04463		3474.15	-0.04938		3474.15	0.03
	3474.25	-0.04683		3474.25	-0.0174		3474.25	-0.04479		3474.25	-0.04977		3474.25	0.03009
	3474.35	-0.0463		3474.35	-0.01741		3474.35	-0.04497		3474.35	-0.04896		3474.35	0.03012
	3474.45	-0.04584		3474.45	-0.01723		3474.45	-0.04496		3474.45	-0.04708		3474.45	0.03017
	3474.55	-0.04542		3474.55	-0.01686		3474.55	-0.04466		3474.55	-0.04461		3474.55	0.03029
	3474.65	-0.04502		3474.65	-0.01638		3474.65	-0.04417		3474.65	-0.04225		3474.65	0.03046
	3474.75	-0.04467		3474.75	-0.01593		3474.75	-0.04369		3474.75	-0.04067		3474.75	0.03053
	3474.85	-0.04442		3474.85	-0.01563		3474.85	-0.04332		3474.85	-0.04021		3474.85	0.03035
	3474.95	-0.04433		3474.95	-0.01554		3474.95	-0.0431		3474.95	-0.04076		3474.95	0.02986
	3475.05	-0.04442		3475.05	-0.01563		3475.05	-0.04298		3475.05	-0.0419		3475.05	0.02913
	3475.15	-0.04469		3475.15	-0.01581		3475.15	-0.04287		3475.15	-0.04306		3475.15	0.02838
	3475.25	-0.04512		3475.25	-0.01597		3475.25	-0.0427		3475.25	-0.04375		3475.25	0.02782
	3475.35	-0.0456		3475.35	-0.01605		3475.35	-0.04243		3475.35	-0.04376		3475.35	0.02761
	3475.45	-0.04594		3475.45	-0.01602		3475.45	-0.04214		3475.45	-0.04313		3475.45	0.02772
	3475.55	-0.04595		3475.55	-0.01591		3475.55	-0.04209		3475.55	-0.04213		3475.55	0.02797
	3475.65	-0.04555		3475.65	-0.01578		3475.65	-0.04256		3475.65	-0.0411		3475.65	0.02813
	3475.75	-0.04485		3475.75	-0.01567		3475.75	-0.04368		3475.75	-0.04034		3475.75	0.02806
	3475.85	-0.04407		3475.85	-0.01561		3475.85	-0.04534		3475.85	-0.03999		3475.85	0.02779
	3475.95	-0.04342		3475.95	-0.0156		3475.95	-0.04715		3475.95	-0.04002		3475.95	0.02746
	3476.05	-0.04299		3476.05	-0.01559		3476.05	-0.04868		3476.05	-0.04026		3476.05	0.02729
	3476.15	-0.04273		3476.15	-0.01558		3476.15	-0.0496		3476.15	-0.04051		3476.15	0.0274
	3476.25	-0.04254		3476.25	-0.01561		3476.25	-0.04982		3476.25	-0.04054		3476.25	0.0278
	3476.35	-0.04246		3476.35	-0.01575		3476.35	-0.04934		3476.35	-0.04014		3476.35	0.02833
	3476.45	-0.04263		3476.45	-0.01605		3476.45	-0.04822		3476.45	-0.03919		3476.45	0.02877
	3476.55	-0.04316		3476.55	-0.01647		3476.55	-0.04657		3476.55	-0.03775		3476.55	0.02891
	3476.65	-0.04402		3476.65	-0.01692		3476.65	-0.04456		3476.65	-0.03613		3476.65	0.02867
	3476.75	-0.04501		3476.75	-0.01731		3476.75	-0.04248		3476.75	-0.03478		3476.75	0.02815
	3476.85	-0.04592		3476.85	-0.0176		3476.85	-0.04072		3476.85	-0.03408		3476.85	0.02753
	3476.95	-0.04666		3476.95	-0.01783		3476.95	-0.03959		3476.95	-0.03423		3476.95	0.02691
	3477.05	-0.04719		3477.05	-0.018		3477.05	-0.03926		3477.05	-0.03518		3477.05	0.02634
	3477.15	-0.04752		3477.15	-0.01808		3477.15	-0.03964		3477.15	-0.0367		3477.15	0.02581
	3477.25	-0.04767		3477.25	-0.01801		3477.25	-0.04048		3477.25	-0.03853		3477.25	0.02541
	3477.35	-0.04769		3477.35	-0.01769		3477.35	-0.04147		3477.35	-0.04043		3477.35	0.0253
	3477.45	-0.0477		3477.45	-0.01713		3477.45	-0.04244		3477.45	-0.04217		3477.45	0.02559
	3477.55	-0.04782		3477.55	-0.01642		3477.55	-0.04339		3477.55	-0.04356		3477.55	0.02625
	3477.65	-0.04811		3477.65	-0.01571		3477.65	-0.04441		3477.65	-0.04452		3477.65	0.02709
	3477.75	-0.0486		3477.75	-0.01523		3477.75	-0.04548		3477.75	-0.04514		3477.75	0.0278
	3477.85	-0.04924		3477.85	-0.01509		3477.85	-0.04635		3477.85	-0.04565		3477.85	0.02821
	3477.95	-0.04991		3477.95	-0.01529		3477.95	-0.04659		3477.95	-0.0462		3477.95	0.02832
	3478.05	-0.0504		3478.05	-0.01566		3478.05	-0.04592		3478.05	-0.04672		3478.05	0.02831
	3478.15	-0.05053		3478.15	-0.01598		3478.15	-0.04441		3478.15	-0.04696		3478.15	0.0284
	3478.25	-0.05029		3478.25	-0.01608		3478.25	-0.04259		3478.25	-0.04664		3478.25	0.02866
	3478.35	-0.04986		3478.35	-0.01594		3478.35	-0.04112		3478.35	-0.04566		3478.35	0.02899
	3478.45	-0.04955		3478.45	-0.01568		3478.45	-0.04046		3478.45	-0.04414		3478.45	0.02924
	3478.55	-0.04956		3478.55	-0.0154		3478.55	-0.04065		3478.55	-0.0423		3478.55	0.02926
	3478.65	-0.04989		3478.65	-0.01521		3478.65	-0.04133		3478.65	-0.04038		3478.65	0.02908
	3478.75	-0.05027		3478.75	-0.01511		3478.75	-0.04201		3478.75	-0.03855		3478.75	0.0288
	3478.85	-0.0504		3478.85	-0.0151		3478.85	-0.04225		3478.85	-0.0369		3478.85	0.02859
	3478.95	-0.05016		3478.95	-0.01516		3478.95	-0.04188		3478.95	-0.03553		3478.95	0.02855
	3479.05	-0.0497		3479.05	-0.01526		3479.05	-0.04103		3479.05	-0.03447		3479.05	0.02873
	3479.15	-0.04927		3479.15	-0.01539		3479.15	-0.04002		3479.15	-0.03363		3479.15	0.0291
	3479.25	-0.04899		3479.25	-0.0155		3479.25	-0.03923		3479.25	-0.03279		3479.25	0.02962
	3479.35	-0.04883		3479.35	-0.01557		3479.35	-0.03886		3479.35	-0.03174		3479.35	0.03025
	3479.45	-0.04868		3479.45	-0.01562		3479.45	-0.03887		3479.45	-0.03033		3479.45	0.03092
	3479.55	-0.04851		3479.55	-0.01568		3479.55	-0.0391		3479.55	-0.02858		3479.55	0.0315
	3479.65	-0.0484		3479.65	-0.01577		3479.65	-0.03938		3479.65	-0.02662		3479.65	0.03187
	3479.75	-0.04848		3479.75	-0.01586		3479.75	-0.03968		3479.75	-0.02463		3479.75	0.03197
	3479.85	-0.04882		3479.85	-0.01589		3479.85	-0.04005		3479.85	-0.02284		3479.85	0.0319
	3479.95	-0.04931		3479.95	-0.01581		3479.95	-0.04053		3479.95	-0.02155		3479.95	0.03183
	3480.05	-0.0497		3480.05	-0.01566		3480.05	-0.041		3480.05	-0.02098		3480.05	0.03198
	3480.15	-0.04974		3480.15	-0.01551		3480.15	-0.04125		3480.15	-0.02112		3480.15	0.03246
	3480.25	-0.04927		3480.25	-0.01545		3480.25	-0.04115		3480.25	-0.02172		3480.25	0.03323
	3480.35	-0.04838		3480.35	-0.01549		3480.35	-0.04074		3480.35	-0.02239		3480.35	0.0341
	3480.45	-0.04726		3480.45	-0.01556		3480.45	-0.04028		3480.45	-0.02277		3480.45	0.03487
	3480.55	-0.04604		3480.55	-0.01557		3480.55	-0.03998		3480.55	-0.02263		3480.55	0.03542
	3480.65	-0.04477		3480.65	-0.01542		3480.65	-0.03991		3480.65	-0.02192		3480.65	0.03574
	3480.75	-0.04352		3480.75	-0.0151		3480.75	-0.03998		3480.75	-0.0207		3480.75	0.03592
	3480.85	-0.04256		3480.85	-0.01471		3480.85	-0.04007		3480.85	-0.01908		3480.85	0.03601
	3480.95	-0.04222		3480.95	-0.01438		3480.95	-0.04014		3480.95	-0.01722		3480.95	0.03595
	3481.05	-0.04278		3481.05	-0.01423		3481.05	-0.04027		3481.05	-0.01516		3481.05	0.03555
	3481.15	-0.04419		3481.15	-0.01427		3481.15	-0.04061		3481.15	-0.01283		3481.15	0.03468
	3481.25	-0.04617		3481.25	-0.01443		3481.25	-0.04123		3481.25	-0.01001		3481.25	0.03329
	3481.35	-0.04826		3481.35	-0.01464		3481.35	-0.04215		3481.35	-0.00627		3481.35	0.03156
	3481.45	-0.05004		3481.45	-0.01481		3481.45	-0.04333		3481.45	-0.00109		3481.45	0.02976
	3481.55	-0.05115		3481.55	-0.01493		3481.55	-0.04464		3481.55	0.00622		3481.55	0.02817
	3481.65	-0.05141		3481.65	-0.01493		3481.65	-0.04593		3481.65	0.01652		3481.65	0.02699
	3481.75	-0.05082		3481.75	-0.01475		3481.75	-0.04705		3481.75	0.03082		3481.75	0.02631
	3481.85	-0.04955		3481.85	-0.01432		3481.85	-0.04792		3481.85	0.05024		3481.85	0.02606
	3481.95	-0.04789		3481.95	-0.01357		3481.95	-0.04856		3481.95	0.07589		3481.95	0.02604
	3482.05	-0.04614		3482.05	-0.01252		3482.05	-0.049		3482.05	0.10897		3482.05	0.02597
	3482.15	-0.04455		3482.15	-0.01122		3482.15	-0.04918		3482.15	0.15076		3482.15	0.02565
	3482.25	-0.0433		3482.25	-0.00977		3482.25	-0.04891		3482.25	0.20256		3482.25	0.02503
	3482.35	-0.04242		3482.35	-0.00821		3482.35	-0.04797		3482.35	0.26545		3482.35	0.02435
	3482.45	-0.04181		3482.45	-0.00655		3482.45	-0.04625		3482.45	0.34018		3482.45	0.02398
	3482.55	-0.0412		3482.55	-0.00472		3482.55	-0.04364		3482.55	0.42711		3482.55	0.02442
	3482.65	-0.04026		3482.65	-0.00267		3482.65	-0.04003		3482.65	0.52611		3482.65	0.02611
	3482.75	-0.03874		3482.75	-0.000353229		3482.75	-0.03523		3482.75	0.63638		3482.75	0.02939
	3482.85	-0.03645		3482.85	0.00221		3482.85	-0.02908		3482.85	0.75616		3482.85	0.03441
	3482.95	-0.03331		3482.95	0.00495		3482.95	-0.02162		3482.95	0.88251		3482.95	0.04122
	3483.05	-0.02923		3483.05	0.00774		3483.05	-0.01309		3483.05	1.01114		3483.05	0.04977
	3483.15	-0.02425		3483.15	0.01043		3483.15	-0.00386		3483.15	1.13657		3483.15	0.05988
	3483.25	-0.01862		3483.25	0.01283		3483.25	0.0057		3483.25	1.25228		3483.25	0.07126
	3483.35	-0.01287		3483.35	0.01473		3483.35	0.01526		3483.35	1.35122		3483.35	0.08345
	3483.45	-0.00769		3483.45	0.01591		3483.45	0.02449		3483.45	1.42625		3483.45	0.09593
	3483.55	-0.00361		3483.55	0.01618		3483.55	0.03303		3483.55	1.47078		3483.55	0.10815
	3483.65	-0.000883686		3483.65	0.01545		3483.65	0.04051		3483.65	1.47932		3483.65	0.11953
	3483.75	0.000514333		3483.75	0.01372		3483.75	0.04653		3483.75	1.44787		3483.75	0.12956
	3483.85	0.00062032		3483.85	0.01105		3483.85	0.05067		3483.85	1.37403		3483.85	0.13773
	3483.95	-0.000679368		3483.95	0.00759		3483.95	0.05252		3483.95	1.25704		3483.95	0.14357
	3484.05	-0.00363		3484.05	0.00344		3484.05	0.05161		3484.05	1.0979		3484.05	0.14655
	3484.15	-0.00845		3484.15	-0.00127		3484.15	0.0476		3484.15	0.89975		3484.15	0.14607
	3484.25	-0.01508		3484.25	-0.00646		3484.25	0.04029		3484.25	0.66817		3484.25	0.14161
	3484.35	-0.02317		3484.35	-0.01199		3484.35	0.02979		3484.35	0.41113		3484.35	0.13296
	3484.45	-0.03206		3484.45	-0.01764		3484.45	0.01651		3484.45	0.13842		3484.45	0.12035
	3484.55	-0.04098		3484.55	-0.02317		3484.55	0.00109		3484.55	-0.13921		3484.55	0.10435
	3484.65	-0.0492		3484.65	-0.0283		3484.65	-0.01563		3484.65	-0.41085		3484.65	0.08577
	3484.75	-0.05623		3484.75	-0.03286		3484.75	-0.03283		3484.75	-0.66618		3484.75	0.06548
	3484.85	-0.06196		3484.85	-0.03677		3484.85	-0.04985		3484.85	-0.89612		3484.85	0.04432
	3484.95	-0.06665		3484.95	-0.04003		3484.95	-0.06621		3484.95	-1.09342		3484.95	0.02313
	3485.05	-0.07069		3485.05	-0.04265		3485.05	-0.0816		3485.05	-1.25285		3485.05	0.0027
	3485.15	-0.07439		3485.15	-0.04459		3485.15	-0.09564		3485.15	-1.37124		3485.15	-0.01624
	3485.25	-0.07784		3485.25	-0.04579		3485.25	-0.10788		3485.25	-1.44745		3485.25	-0.03306
	3485.35	-0.08086		3485.35	-0.04615		3485.35	-0.11783		3485.35	-1.48233		3485.35	-0.04724
	3485.45	-0.08318		3485.45	-0.0457		3485.45	-0.12515		3485.45	-1.47872		3485.45	-0.05845
	3485.55	-0.08456		3485.55	-0.04455		3485.55	-0.12981		3485.55	-1.44116		3485.55	-0.06655
	3485.65	-0.0849		3485.65	-0.04291		3485.65	-0.13202		3485.65	-1.37528		3485.65	-0.07155
	3485.75	-0.08423		3485.75	-0.04101		3485.75	-0.13203		3485.75	-1.28729		3485.75	-0.07352
	3485.85	-0.08274		3485.85	-0.03898		3485.85	-0.13002		3485.85	-1.18354		3485.85	-0.07264
	3485.95	-0.08062		3485.95	-0.0369		3485.95	-0.12611		3485.95	-1.07031		3485.95	-0.06921
	3486.05	-0.07802		3486.05	-0.03482		3486.05	-0.12056		3486.05	-0.9535		3486.05	-0.06375
	3486.15	-0.07507		3486.15	-0.03279		3486.15	-0.11384		3486.15	-0.83834		3486.15	-0.05693
	3486.25	-0.07189		3486.25	-0.03089		3486.25	-0.10656		3486.25	-0.72893		3486.25	-0.04937
	3486.35	-0.06855		3486.35	-0.0292		3486.35	-0.0993		3486.35	-0.62799		3486.35	-0.04155
	3486.45	-0.06517		3486.45	-0.02777		3486.45	-0.09243		3486.45	-0.53704		3486.45	-0.03372
	3486.55	-0.06191		3486.55	-0.02656		3486.55	-0.08615		3486.55	-0.45674		3486.55	-0.02607
	3486.65	-0.05907		3486.65	-0.02547		3486.65	-0.0805		3486.65	-0.38732		3486.65	-0.01883
	3486.75	-0.05697		3486.75	-0.02439		3486.75	-0.07547		3486.75	-0.32873		3486.75	-0.01228
	3486.85	-0.05574		3486.85	-0.02329		3486.85	-0.07101		3486.85	-0.28049		3486.85	-0.00663
	3486.95	-0.05515		3486.95	-0.02217		3486.95	-0.06695		3486.95	-0.24152		3486.95	-0.00184
	3487.05	-0.0547		3487.05	-0.02111		3487.05	-0.06309		3487.05	-0.21015		3487.05	0.0023
	3487.15	-0.05384		3487.15	-0.02022		3487.15	-0.05925		3487.15	-0.1845		3487.15	0.00612
	3487.25	-0.05231		3487.25	-0.01955		3487.25	-0.05538		3487.25	-0.16296		3487.25	0.00987
	3487.35	-0.05026		3487.35	-0.01911		3487.35	-0.05161		3487.35	-0.14455		3487.35	0.01362
	3487.45	-0.04814		3487.45	-0.01885		3487.45	-0.04822		3487.45	-0.12893		3487.45	0.01731
	3487.55	-0.04644		3487.55	-0.01872		3487.55	-0.04556		3487.55	-0.11616		3487.55	0.02074
	3487.65	-0.04542		3487.65	-0.01866		3487.65	-0.04392		3487.65	-0.10631		3487.65	0.0236
	3487.75	-0.04515		3487.75	-0.01865		3487.75	-0.04344		3487.75	-0.09921		3487.75	0.02556
	3487.85	-0.04555		3487.85	-0.01869		3487.85	-0.04406		3487.85	-0.09436		3487.85	0.02647
	3487.95	-0.04651		3487.95	-0.01876		3487.95	-0.04555		3487.95	-0.09111		3487.95	0.0264
	3488.05	-0.04787		3488.05	-0.01879		3488.05	-0.04764		3488.05	-0.08875		3488.05	0.02572
	3488.15	-0.04933		3488.15	-0.0187		3488.15	-0.05004		3488.15	-0.08674		3488.15	0.02489
	3488.25	-0.05059		3488.25	-0.01846		3488.25	-0.05255		3488.25	-0.08473		3488.25	0.02427
	3488.35	-0.05136		3488.35	-0.01808		3488.35	-0.05501		3488.35	-0.08271		3488.35	0.02401
	3488.45	-0.05157		3488.45	-0.01763		3488.45	-0.05724		3488.45	-0.08085		3488.45	0.02408
	3488.55	-0.05126		3488.55	-0.01722		3488.55	-0.05896		3488.55	-0.07938		3488.55	0.02436
	3488.65	-0.0506		3488.65	-0.01691		3488.65	-0.05988		3488.65	-0.07844		3488.65	0.02475
	3488.75	-0.04976		3488.75	-0.0167		3488.75	-0.05981		3488.75	-0.07794		3488.75	0.02514
	3488.85	-0.04887		3488.85	-0.01656		3488.85	-0.05884		3488.85	-0.07766		3488.85	0.02549
	3488.95	-0.04802		3488.95	-0.01639		3488.95	-0.05725		3488.95	-0.07731		3488.95	0.02576
	3489.05	-0.04717		3489.05	-0.0161		3489.05	-0.05535		3489.05	-0.07667		3489.05	0.02597
	3489.15	-0.04626		3489.15	-0.0157		3489.15	-0.05336		3489.15	-0.0756		3489.15	0.02614
	3489.25	-0.04523		3489.25	-0.01525		3489.25	-0.05143		3489.25	-0.0742		3489.25	0.02625
	3489.35	-0.04416		3489.35	-0.01489		3489.35	-0.04968		3489.35	-0.07271		3489.35	0.02634
	3489.45	-0.04319		3489.45	-0.01471		3489.45	-0.04824		3489.45	-0.07146		3489.45	0.02648
	3489.55	-0.04243		3489.55	-0.01473		3489.55	-0.0472		3489.55	-0.07071		3489.55	0.02678
	3489.65	-0.04185		3489.65	-0.01487		3489.65	-0.04662		3489.65	-0.07055		3489.65	0.02727
	3489.75	-0.04134		3489.75	-0.01502		3489.75	-0.04656		3489.75	-0.07089		3489.75	0.02785
	3489.85	-0.0409		3489.85	-0.01507		3489.85	-0.04706		3489.85	-0.07151		3489.85	0.02832
	3489.95	-0.04068		3489.95	-0.015		3489.95	-0.04809		3489.95	-0.07212		3489.95	0.02848
	3490.05	-0.04093		3490.05	-0.01484		3490.05	-0.04953		3490.05	-0.07238		3490.05	0.02829
	3490.15	-0.04176		3490.15	-0.0147		3490.15	-0.05108		3490.15	-0.07199		3490.15	0.02787
	3490.25	-0.04301		3490.25	-0.01466		3490.25	-0.05243		3490.25	-0.07074		3490.25	0.02746
	3490.35	-0.04433		3490.35	-0.01476		3490.35	-0.05339		3490.35	-0.06862		3490.35	0.02728
	3490.45	-0.04537		3490.45	-0.01496		3490.45	-0.05393		3490.45	-0.06582		3490.45	0.02745
	3490.55	-0.04599		3490.55	-0.01519		3490.55	-0.05426		3490.55	-0.06267		3490.55	0.02792
	3490.65	-0.04624		3490.65	-0.01544		3490.65	-0.05466		3490.65	-0.05966		3490.65	0.02856
	3490.75	-0.04637		3490.75	-0.01569		3490.75	-0.05546		3490.75	-0.05733		3490.75	0.02915
	3490.85	-0.04659		3490.85	-0.01595		3490.85	-0.05681		3490.85	-0.05608		3490.85	0.02949
	3490.95	-0.04702		3490.95	-0.0162		3490.95	-0.05859		3490.95	-0.05604		3490.95	0.02946
	3491.05	-0.04756		3491.05	-0.01636		3491.05	-0.06042		3491.05	-0.05692		3491.05	0.02909
	3491.15	-0.04799		3491.15	-0.01637		3491.15	-0.06179		3491.15	-0.05812		3491.15	0.02856
	3491.25	-0.04807		3491.25	-0.01623		3491.25	-0.06236		3491.25	-0.05906		3491.25	0.02814
	3491.35	-0.04769		3491.35	-0.01601		3491.35	-0.06214		3491.35	-0.05942		3491.35	0.02804
	3491.45	-0.04691		3491.45	-0.01584		3491.45	-0.06144		3491.45	-0.05911		3491.45	0.02832
	3491.55	-0.04594		3491.55	-0.01582		3491.55	-0.06062		3491.55	-0.05823		3491.55	0.0289
	3491.65	-0.0451		3491.65	-0.01594		3491.65	-0.05981		3491.65	-0.05691		3491.65	0.0296
	3491.75	-0.04466		3491.75	-0.01613		3491.75	-0.05882		3491.75	-0.05531		3491.75	0.03024
	3491.85	-0.04474		3491.85	-0.01627		3491.85	-0.05736		3491.85	-0.05368		3491.85	0.03071
	3491.95	-0.04521		3491.95	-0.01632		3491.95	-0.05531		3491.95	-0.05239		3491.95	0.03098
	3492.05	-0.04585		3492.05	-0.0163		3492.05	-0.05285		3492.05	-0.05172		3492.05	0.03107
	3492.15	-0.04638		3492.15	-0.0163		3492.15	-0.05039		3492.15	-0.05183		3492.15	0.031
	3492.25	-0.04655		3492.25	-0.01641		3492.25	-0.04834		3492.25	-0.05258		3492.25	0.03082
	3492.35	-0.04624		3492.35	-0.01665		3492.35	-0.04691		3492.35	-0.05372		3492.35	0.03062
	3492.45	-0.04549		3492.45	-0.01695		3492.45	-0.04615		3492.45	-0.05492		3492.45	0.03045
	3492.55	-0.04459		3492.55	-0.01721		3492.55	-0.04601		3492.55	-0.05597		3492.55	0.03038
	3492.65	-0.04397		3492.65	-0.01736		3492.65	-0.04646		3492.65	-0.05678		3492.65	0.03038
	3492.75	-0.04398		3492.75	-0.01741		3492.75	-0.04744		3492.75	-0.05725		3492.75	0.03037
	3492.85	-0.04475		3492.85	-0.01741		3492.85	-0.04879		3492.85	-0.0573		3492.85	0.03025
	3492.95	-0.04608		3492.95	-0.01741		3492.95	-0.05026		3492.95	-0.05683		3492.95	0.02993
	3493.05	-0.04759		3493.05	-0.01741		3493.05	-0.05151		3493.05	-0.05585		3493.05	0.02937
	3493.15	-0.04884		3493.15	-0.01736		3493.15	-0.05224		3493.15	-0.05454		3493.15	0.0286
	3493.25	-0.04944		3493.25	-0.0172		3493.25	-0.05231		3493.25	-0.05317		3493.25	0.02775
	3493.35	-0.04927		3493.35	-0.01689		3493.35	-0.05176		3493.35	-0.05199		3493.35	0.02699
	3493.45	-0.04848		3493.45	-0.01643		3493.45	-0.05075		3493.45	-0.05117		3493.45	0.02652
	3493.55	-0.04748		3493.55	-0.01584		3493.55	-0.04953		3493.55	-0.05074		3493.55	0.02649
	3493.65	-0.04667		3493.65	-0.01519		3493.65	-0.04829		3493.65	-0.05071		3493.65	0.02689
	3493.75	-0.0463		3493.75	-0.01461		3493.75	-0.04716		3493.75	-0.05113		3493.75	0.02755
	3493.85	-0.04641		3493.85	-0.01422		3493.85	-0.04618		3493.85	-0.05198		3493.85	0.02818
	3493.95	-0.04693		3493.95	-0.01412		3493.95	-0.04541		3493.95	-0.05316		3493.95	0.02848
	3494.05	-0.0477		3494.05	-0.0143		3494.05	-0.0449		3494.05	-0.05444		3494.05	0.02839
	3494.15	-0.04856		3494.15	-0.01468		3494.15	-0.04468		3494.15	-0.05556		3494.15	0.02801
	3494.25	-0.04933		3494.25	-0.0151		3494.25	-0.0447		3494.25	-0.05633		3494.25	0.0276
	3494.35	-0.04981		3494.35	-0.01543		3494.35	-0.04482		3494.35	-0.05665		3494.35	0.02733
	3494.45	-0.04987		3494.45	-0.01558		3494.45	-0.04486		3494.45	-0.05646		3494.45	0.02724
	3494.55	-0.04952		3494.55	-0.01554		3494.55	-0.04474		3494.55	-0.05573		3494.55	0.02727
	3494.65	-0.04894		3494.65	-0.01535		3494.65	-0.04447		3494.65	-0.05456		3494.65	0.02741
	3494.75	-0.04837		3494.75	-0.01508		3494.75	-0.04416		3494.75	-0.0532		3494.75	0.02768
	3494.85	-0.04792		3494.85	-0.01484		3494.85	-0.04398		3494.85	-0.0519		3494.85	0.02815
	3494.95	-0.04753		3494.95	-0.01472		3494.95	-0.04402		3494.95	-0.05083		3494.95	0.02879
	3495.05	-0.04702		3495.05	-0.01473		3495.05	-0.04434		3495.05	-0.04994		3495.05	0.02944
	3495.15	-0.04622		3495.15	-0.01484		3495.15	-0.04492		3495.15	-0.04906		3495.15	0.02993
	3495.25	-0.04506		3495.25	-0.01499		3495.25	-0.04564		3495.25	-0.04809		3495.25	0.03017
	3495.35	-0.04362		3495.35	-0.01513		3495.35	-0.04626		3495.35	-0.04706		3495.35	0.03025
	3495.45	-0.04209		3495.45	-0.01527		3495.45	-0.04648		3495.45	-0.04604		3495.45	0.03033
	3495.55	-0.04069		3495.55	-0.01545		3495.55	-0.04607		3495.55	-0.04505		3495.55	0.03055
	3495.65	-0.03966		3495.65	-0.01568		3495.65	-0.04506		3495.65	-0.04396		3495.65	0.0309
	3495.75	-0.03918		3495.75	-0.01593		3495.75	-0.04377		3495.75	-0.04255		3495.75	0.03122
	3495.85	-0.03935		3495.85	-0.01615		3495.85	-0.04267		3495.85	-0.04081		3495.85	0.03133
	3495.95	-0.04018		3495.95	-0.01628		3495.95	-0.04217		3495.95	-0.03899		3495.95	0.03109
	3496.05	-0.0416		3496.05	-0.01634		3496.05	-0.04238		3496.05	-0.03746		3496.05	0.03048
	3496.15	-0.04341		3496.15	-0.01639		3496.15	-0.04309		3496.15	-0.03641		3496.15	0.02956
	3496.25	-0.04541		3496.25	-0.01647		3496.25	-0.04398		3496.25	-0.03569		3496.25	0.02848
	3496.35	-0.04739		3496.35	-0.01663		3496.35	-0.04481		3496.35	-0.03497		3496.35	0.02748
	3496.45	-0.04922		3496.45	-0.01686		3496.45	-0.04548		3496.45	-0.034		3496.45	0.02678
	3496.55	-0.05083		3496.55	-0.01715		3496.55	-0.04599		3496.55	-0.03272		3496.55	0.02653
	3496.65	-0.05211		3496.65	-0.01748		3496.65	-0.04637		3496.65	-0.03129		3496.65	0.02667
	3496.75	-0.05296		3496.75	-0.01785		3496.75	-0.04662		3496.75	-0.0299		3496.75	0.02704
	3496.85	-0.05322		3496.85	-0.01818		3496.85	-0.04675		3496.85	-0.02872		3496.85	0.02746
	3496.95	-0.05285		3496.95	-0.01844		3496.95	-0.04682		3496.95	-0.0279		3496.95	0.02778
	3497.05	-0.05192		3497.05	-0.01856		3497.05	-0.04689		3497.05	-0.0276		3497.05	0.02792
	3497.15	-0.05066		3497.15	-0.01854		3497.15	-0.04707		3497.15	-0.02786		3497.15	0.02787
	3497.25	-0.04939		3497.25	-0.01842		3497.25	-0.04748		3497.25	-0.02849		3497.25	0.02765
	3497.35	-0.04836		3497.35	-0.01821		3497.35	-0.04814		3497.35	-0.02911		3497.35	0.02736
	3497.45	-0.04774		3497.45	-0.01795		3497.45	-0.049		3497.45	-0.02932		3497.45	0.02708
	3497.55	-0.0476		3497.55	-0.01765		3497.55	-0.04991		3497.55	-0.0289		3497.55	0.02687
	3497.65	-0.04784		3497.65	-0.01733		3497.65	-0.05067		3497.65	-0.0279		3497.65	0.0268
	3497.75	-0.0483		3497.75	-0.01697		3497.75	-0.05114		3497.75	-0.02654		3497.75	0.02692
	3497.85	-0.04879		3497.85	-0.01656		3497.85	-0.05124		3497.85	-0.02493		3497.85	0.02735
	3497.95	-0.04918		3497.95	-0.01608		3497.95	-0.05103		3497.95	-0.02295		3497.95	0.02811
	3498.05	-0.04945		3498.05	-0.01554		3498.05	-0.05059		3498.05	-0.02029		3498.05	0.02911
	3498.15	-0.0496		3498.15	-0.01498		3498.15	-0.04995		3498.15	-0.01661		3498.15	0.03015
	3498.25	-0.04961		3498.25	-0.0145		3498.25	-0.04905		3498.25	-0.01176		3498.25	0.03097
	3498.35	-0.04945		3498.35	-0.01416		3498.35	-0.04785		3498.35	-0.00572		3498.35	0.03139
	3498.45	-0.0491		3498.45	-0.014		3498.45	-0.04641		3498.45	0.00151		3498.45	0.03129
	3498.55	-0.04864		3498.55	-0.014		3498.55	-0.04495		3498.55	0.01016		3498.55	0.03068
	3498.65	-0.04818		3498.65	-0.01406		3498.65	-0.04378		3498.65	0.02081		3498.65	0.02957
	3498.75	-0.04787		3498.75	-0.01408		3498.75	-0.04318		3498.75	0.03443		3498.75	0.028
	3498.85	-0.04771		3498.85	-0.01395		3498.85	-0.04323		3498.85	0.05232		3498.85	0.02607
	3498.95	-0.04765		3498.95	-0.01365		3498.95	-0.04376		3498.95	0.07599		3498.95	0.02397
	3499.05	-0.0476		3499.05	-0.01314		3499.05	-0.04429		3499.05	0.10706		3499.05	0.02198
	3499.15	-0.04748		3499.15	-0.01244		3499.15	-0.04435		3499.15	0.14706		3499.15	0.02036
	3499.25	-0.04725		3499.25	-0.01152		3499.25	-0.04359		3499.25	0.19736		3499.25	0.01925
	3499.35	-0.04684		3499.35	-0.01034		3499.35	-0.04199		3499.35	0.259		3499.35	0.01867
	3499.45	-0.0461		3499.45	-0.00888		3499.45	-0.03974		3499.45	0.33279		3499.45	0.01866
	3499.55	-0.04489		3499.55	-0.00712		3499.55	-0.037		3499.55	0.41914		3499.55	0.01942
	3499.65	-0.04311		3499.65	-0.00507		3499.65	-0.03369		3499.65	0.51791		3499.65	0.0213
	3499.75	-0.04072		3499.75	-0.00275		3499.75	-0.02961		3499.75	0.62812		3499.75	0.02471
	3499.85	-0.03767		3499.85	-0.000192759		3499.85	-0.02453		3499.85	0.7477		3499.85	0.02993
	3499.95	-0.0339		3499.95	0.00252		3499.95	-0.01835		3499.95	0.87338		3499.95	0.03706
	3500.05	-0.02945		3500.05	0.00524		3500.05	-0.01113		3500.05	1.00072		3500.05	0.04602
	3500.15	-0.02463		3500.15	0.00784		3500.15	-0.00306		3500.15	1.12434		3500.15	0.0566
	3500.25	-0.01998		3500.25	0.01016		3500.25	0.00562		3500.25	1.23823		3500.25	0.06848
	3500.35	-0.01609		3500.35	0.01211		3500.35	0.01454		3500.35	1.33595		3500.35	0.08123
	3500.45	-0.01339		3500.45	0.01358		3500.45	0.02323		3500.45	1.41088		3500.45	0.09435
	3500.55	-0.01203		3500.55	0.0145		3500.55	0.03118		3500.55	1.45651		3500.55	0.10734
	3500.65	-0.01189		3500.65	0.01473		3500.65	0.03791		3500.65	1.46703		3500.65	0.11972
	3500.75	-0.01272		3500.75	0.01416		3500.75	0.04304		3500.75	1.43791		3500.75	0.13099
	3500.85	-0.01431		3500.85	0.01266		3500.85	0.04624		3500.85	1.36633		3500.85	0.14064
	3500.95	-0.01659		3500.95	0.01016		3500.95	0.04723		3500.95	1.25145		3500.95	0.14804
	3501.05	-0.01962		3501.05	0.00668		3501.05	0.04582		3501.05	1.09453		3501.05	0.1525
	3501.15	-0.02345		3501.15	0.00231		3501.15	0.04195		3501.15	0.89915		3501.15	0.1534
	3501.25	-0.02812		3501.25	-0.00277		3501.25	0.03572		3501.25	0.67122		3501.25	0.15028
	3501.35	-0.03359		3501.35	-0.00829		3501.35	0.02738		3501.35	0.41864		3501.35	0.14301
	3501.45	-0.03976		3501.45	-0.01399		3501.45	0.0172		3501.45	0.15067		3501.45	0.13169
	3501.55	-0.04641		3501.55	-0.01962		3501.55	0.00539		3501.55	-0.12274		3501.55	0.11665
	3501.65	-0.05318		3501.65	-0.02497		3501.65	-0.00787		3501.65	-0.39138		3501.65	0.09839
	3501.75	-0.05968		3501.75	-0.02988		3501.75	-0.02229		3501.75	-0.64527		3501.75	0.07761
	3501.85	-0.06559		3501.85	-0.03424		3501.85	-0.03737		3501.85	-0.87517		3501.85	0.05523
	3501.95	-0.07072		3501.95	-0.03799		3501.95	-0.05248		3501.95	-1.07333		3501.95	0.03233
	3502.05	-0.07498		3502.05	-0.04107		3502.05	-0.06704		3502.05	-1.23395		3502.05	0.00998
	3502.15	-0.07832		3502.15	-0.04337		3502.15	-0.08063		3502.15	-1.35354		3502.15	-0.01089
	3502.25	-0.08064		3502.25	-0.04479		3502.25	-0.09288		3502.25	-1.43087		3502.25	-0.02952
	3502.35	-0.08182		3502.35	-0.04531		3502.35	-0.10337		3502.35	-1.46693		3502.35	-0.04532
	3502.45	-0.08175		3502.45	-0.04498		3502.45	-0.1116		3502.45	-1.46461		3502.45	-0.05784
	3502.55	-0.08045		3502.55	-0.04397		3502.55	-0.11711		3502.55	-1.42842		3502.55	-0.06686
	3502.65	-0.07818		3502.65	-0.04243		3502.65	-0.11975		3502.65	-1.364		3502.65	-0.07237
	3502.75	-0.07539		3502.75	-0.04053		3502.75	-0.11975		3502.75	-1.27762		3502.75	-0.07462
	3502.85	-0.07257		3502.85	-0.03839		3502.85	-0.11765		3502.85	-1.17577		3502.85	-0.07394
	3502.95	-0.07004		3502.95	-0.03613		3502.95	-0.11406		3502.95	-1.0647		3502.95	-0.07069
	3503.05	-0.06781		3503.05	-0.03389		3503.05	-0.10937		3503.05	-0.95011		3503.05	-0.06522
	3503.15	-0.0656		3503.15	-0.03175		3503.15	-0.10376		3503.15	-0.83691		3503.15	-0.05787
	3503.25	-0.06321		3503.25	-0.02977		3503.25	-0.09745		3503.25	-0.72903		3503.25	-0.04907
	3503.35	-0.06071		3503.35	-0.02792		3503.35	-0.09084		3503.35	-0.62938		3503.35	-0.03932
	3503.45	-0.05849		3503.45	-0.02619		3503.45	-0.08445		3503.45	-0.53979		3503.45	-0.02927
	3503.55	-0.05699		3503.55	-0.02458		3503.55	-0.07871		3503.55	-0.46111		3503.55	-0.01958
	3503.65	-0.05633		3503.65	-0.0231		3503.65	-0.07381		3503.65	-0.39329		3503.65	-0.01076
	3503.75	-0.05628		3503.75	-0.02179		3503.75	-0.06971		3503.75	-0.33566		3503.75	-0.00311
	3503.85	-0.05648		3503.85	-0.02069		3503.85	-0.06632		3503.85	-0.28725		3503.85	0.00331
	3503.95	-0.05668		3503.95	-0.01985		3503.95	-0.06357		3503.95	-0.24708		3503.95	0.00855
	3504.05	-0.05686		3504.05	-0.01928		3504.05	-0.06144		3504.05	-0.21426		3504.05	0.01271
	3504.15	-0.05705		3504.15	-0.01897		3504.15	-0.05986		3504.15	-0.18797		3504.15	0.01592
	3504.25	-0.05721		3504.25	-0.01883		3504.25	-0.05875		3504.25	-0.16736		3504.25	0.0183
	3504.35	-0.0571		3504.35	-0.01878		3504.35	-0.05799		3504.35	-0.15153		3504.35	0.02006
	3504.45	-0.05642		3504.45	-0.01875		3504.45	-0.0575		3504.45	-0.13951		3504.45	0.02139
	3504.55	-0.05501		3504.55	-0.01872		3504.55	-0.05723		3504.55	-0.1303		3504.55	0.02248
	3504.65	-0.05296		3504.65	-0.01869		3504.65	-0.05714		3504.65	-0.12299		3504.65	0.02342
	3504.75	-0.05052		3504.75	-0.01868		3504.75	-0.05715		3504.75	-0.11696		3504.75	0.02419
	3504.85	-0.04801		3504.85	-0.01868		3504.85	-0.05708		3504.85	-0.11184		3504.85	0.02471
	3504.95	-0.04555		3504.95	-0.01868		3504.95	-0.05669		3504.95	-0.10744		3504.95	0.02497
	3505.05	-0.04315		3505.05	-0.01866		3505.05	-0.05582		3505.05	-0.10356		3505.05	0.02506
	3505.15	-0.04079		3505.15	-0.01863		3505.15	-0.05444		3505.15	-0.09992		3505.15	0.02517
	3505.25	-0.03861		3505.25	-0.0186		3505.25	-0.05269		3505.25	-0.09635		3505.25	0.02543
	3505.35	-0.03692		3505.35	-0.01862		3505.35	-0.05074		3505.35	-0.0929		3505.35	0.02587
	3505.45	-0.03605		3505.45	-0.01873		3505.45	-0.04881		3505.45	-0.08994		3505.45	0.02631
	3505.55	-0.03617		3505.55	-0.01894		3505.55	-0.04708		3505.55	-0.08787		3505.55	0.02649
	3505.65	-0.03716		3505.65	-0.01921		3505.65	-0.0457		3505.65	-0.08689		3505.65	0.02625
	3505.75	-0.03865		3505.75	-0.01948		3505.75	-0.04477		3505.75	-0.08676		3505.75	0.02564
	3505.85	-0.04023		3505.85	-0.0197		3505.85	-0.04431		3505.85	-0.0869		3505.85	0.02491
	3505.95	-0.04161		3505.95	-0.01986		3505.95	-0.04423		3505.95	-0.08661		3505.95	0.02437
	3506.05	-0.04281		3506.05	-0.01992		3506.05	-0.04436		3506.05	-0.08547		3506.05	0.02421
	3506.15	-0.04396		3506.15	-0.01991		3506.15	-0.04454		3506.15	-0.08339		3506.15	0.02444
	3506.25	-0.04516		3506.25	-0.01981		3506.25	-0.04468		3506.25	-0.08065		3506.25	0.02497
	3506.35	-0.04632		3506.35	-0.0196		3506.35	-0.04479		3506.35	-0.07761		3506.35	0.02577
	3506.45	-0.04723		3506.45	-0.01927		3506.45	-0.04493		3506.45	-0.0746		3506.45	0.02683
	3506.55	-0.04773		3506.55	-0.01883		3506.55	-0.0451		3506.55	-0.07185		3506.55	0.02814
	3506.65	-0.04776		3506.65	-0.01829		3506.65	-0.04532		3506.65	-0.06954		3506.65	0.02952
	3506.75	-0.04747		3506.75	-0.01772		3506.75	-0.04558		3506.75	-0.06773		3506.75	0.03076
	3506.85	-0.04706		3506.85	-0.0172		3506.85	-0.04584		3506.85	-0.06634		3506.85	0.03168
	3506.95	-0.0467		3506.95	-0.01682		3506.95	-0.04602		3506.95	-0.06519		3506.95	0.03224
	3507.05	-0.04646		3507.05	-0.0166		3507.05	-0.04593		3507.05	-0.06407		3507.05	0.03253
	3507.15	-0.04635		3507.15	-0.01648		3507.15	-0.04544		3507.15	-0.06294		3507.15	0.03261
	3507.25	-0.04638		3507.25	-0.01641		3507.25	-0.04454		3507.25	-0.06187		3507.25	0.03252
	3507.35	-0.0466		3507.35	-0.01631		3507.35	-0.0434		3507.35	-0.06108		3507.35	0.03225
	3507.45	-0.04704		3507.45	-0.0162		3507.45	-0.0423		3507.45	-0.06075		3507.45	0.03174
	3507.55	-0.04764		3507.55	-0.0161		3507.55	-0.04153		3507.55	-0.06091		3507.55	0.03096
	3507.65	-0.04828		3507.65	-0.01607		3507.65	-0.04128		3507.65	-0.06144		3507.65	0.02993
	3507.75	-0.04881		3507.75	-0.0161		3507.75	-0.04157		3507.75	-0.06206		3507.75	0.02875
	3507.85	-0.0491		3507.85	-0.01613		3507.85	-0.04223		3507.85	-0.06251		3507.85	0.02762
	3507.95	-0.04906		3507.95	-0.01612		3507.95	-0.04293		3507.95	-0.06269		3507.95	0.02677
	3508.05	-0.04861		3508.05	-0.01602		3508.05	-0.04335		3508.05	-0.06261		3508.05	0.0264
	3508.15	-0.04779		3508.15	-0.01582		3508.15	-0.04329		3508.15	-0.06234		3508.15	0.02653
	3508.25	-0.04676		3508.25	-0.01554		3508.25	-0.04274		3508.25	-0.06182		3508.25	0.02703
	3508.35	-0.04581		3508.35	-0.01523		3508.35	-0.0418		3508.35	-0.06086		3508.35	0.02771
	3508.45	-0.04521		3508.45	-0.01491		3508.45	-0.04062		3508.45	-0.05933		3508.45	0.02842
	3508.55	-0.04511		3508.55	-0.0146		3508.55	-0.03935		3508.55	-0.0573		3508.55	0.02911
	3508.65	-0.04536		3508.65	-0.01431		3508.65	-0.03826		3508.65	-0.05503		3508.65	0.02982
	3508.75	-0.04569		3508.75	-0.01405		3508.75	-0.03766		3508.75	-0.05286		3508.75	0.0306
	3508.85	-0.04586		3508.85	-0.01387		3508.85	-0.03782		3508.85	-0.05106		3508.85	0.03141
	3508.95	-0.04589		3508.95	-0.01385		3508.95	-0.03878		3508.95	-0.04979		3508.95	0.03204
	3509.05	-0.04604		3509.05	-0.01406		3509.05	-0.04042		3509.05	-0.0491		3509.05	0.0323
	3509.15	-0.04675		3509.15	-0.01454		3509.15	-0.04245		3509.15	-0.04893		3509.15	0.03208
	3509.25	-0.04835		3509.25	-0.01526		3509.25	-0.04447		3509.25	-0.04907		3509.25	0.03146
	3509.35	-0.05084		3509.35	-0.01613		3509.35	-0.04606		3509.35	-0.04924		3509.35	0.0306
	3509.45	-0.05386		3509.45	-0.01704		3509.45	-0.04682		3509.45	-0.04926		3509.45	0.02969
	3509.55	-0.05678		3509.55	-0.01785		3509.55	-0.04658		3509.55	-0.04909		3509.55	0.02884
	3509.65	-0.05892		3509.65	-0.01845		3509.65	-0.04551		3509.65	-0.04887		3509.65	0.02813
	3509.75	-0.05986		3509.75	-0.01879		3509.75	-0.04412		3509.75	-0.0488		3509.75	0.02763
	3509.85	-0.05963		3509.85	-0.01888		3509.85	-0.04296		3509.85	-0.04903		3509.85	0.02736
	3509.95	-0.05861		3509.95	-0.01878		3509.95	-0.04238		3509.95	-0.04963		3509.95	0.02728
	3510.05	-0.05733		3510.05	-0.01862		3510.05	-0.04231		3510.05	-0.05053		3510.05	0.02729
	3510.15	-0.05613		3510.15	-0.0185		3510.15	-0.04245		3510.15	-0.0516		3510.15	0.02729
	3510.25	-0.05515		3510.25	-0.01846		3510.25	-0.04251		3510.25	-0.05257		3510.25	0.02724
	3510.35	-0.05438		3510.35	-0.01851		3510.35	-0.04243		3510.35	-0.05318		3510.35	0.02713
	3510.45	-0.05386		3510.45	-0.01858		3510.45	-0.0424		3510.45	-0.05328		3510.45	0.027
	3510.55	-0.05366		3510.55	-0.01862		3510.55	-0.04264		3510.55	-0.05293		3510.55	0.02683
	3510.65	-0.05374		3510.65	-0.01858		3510.65	-0.04331		3510.65	-0.05234		3510.65	0.02663
	3510.75	-0.05396		3510.75	-0.01842		3510.75	-0.0444		3510.75	-0.0518		3510.75	0.02638
	3510.85	-0.05415		3510.85	-0.01818		3510.85	-0.04577		3510.85	-0.0515		3510.85	0.02611
	3510.95	-0.05427		3510.95	-0.01791		3510.95	-0.04715		3510.95	-0.05148		3510.95	0.02586
	3511.05	-0.05441		3511.05	-0.01768		3511.05	-0.04826		3511.05	-0.05159		3511.05	0.02565
	3511.15	-0.05464		3511.15	-0.01756		3511.15	-0.04882		3511.15	-0.05162		3511.15	0.02546
	3511.25	-0.05495		3511.25	-0.01762		3511.25	-0.04869		3511.25	-0.05136		3511.25	0.02531
	3511.35	-0.05521		3511.35	-0.01785		3511.35	-0.04786		3511.35	-0.05073		3511.35	0.02519
	3511.45	-0.05534		3511.45	-0.01821		3511.45	-0.04648		3511.45	-0.04991		3511.45	0.02504
	3511.55	-0.05535		3511.55	-0.0186		3511.55	-0.04482		3511.55	-0.04922		3511.55	0.02481
	3511.65	-0.05527		3511.65	-0.0189		3511.65	-0.0432		3511.65	-0.04898		3511.65	0.02445
	3511.75	-0.05507		3511.75	-0.019		3511.75	-0.04193		3511.75	-0.04932		3511.75	0.02401
	3511.85	-0.05467		3511.85	-0.01887		3511.85	-0.04115		3511.85	-0.05007		3511.85	0.02368
	3511.95	-0.05399		3511.95	-0.01857		3511.95	-0.04084		3511.95	-0.05082		3511.95	0.02371
	3512.05	-0.05305		3512.05	-0.01819		3512.05	-0.04087		3512.05	-0.05115		3512.05	0.0243
	3512.15	-0.05197		3512.15	-0.01783		3512.15	-0.04112		3512.15	-0.05081		3512.15	0.02536
	3512.25	-0.05092		3512.25	-0.01755		3512.25	-0.04154		3512.25	-0.04987		3512.25	0.02653
	3512.35	-0.05004		3512.35	-0.01734		3512.35	-0.04204		3512.35	-0.0486		3512.35	0.02736
	3512.45	-0.04934		3512.45	-0.0171		3512.45	-0.0424		3512.45	-0.04725		3512.45	0.02765
	3512.55	-0.04872		3512.55	-0.01675		3512.55	-0.04228		3512.55	-0.04585		3512.55	0.02755
	3512.65	-0.04807		3512.65	-0.01624		3512.65	-0.04139		3512.65	-0.0443		3512.65	0.02743
	3512.75	-0.04734		3512.75	-0.01564		3512.75	-0.03971		3512.75	-0.04246		3512.75	0.02753
	3512.85	-0.04663		3512.85	-0.01508		3512.85	-0.03754		3512.85	-0.0404		3512.85	0.02779
	3512.95	-0.04601		3512.95	-0.01471		3512.95	-0.03537		3512.95	-0.03836		3512.95	0.02795
	3513.05	-0.04537		3513.05	-0.01461		3513.05	-0.03361		3513.05	-0.03657		3513.05	0.02784
	3513.15	-0.04446		3513.15	-0.01476		3513.15	-0.03244		3513.15	-0.03512		3513.15	0.02752
	3513.25	-0.04307		3513.25	-0.01505		3513.25	-0.03189		3513.25	-0.03384		3513.25	0.02727
	3513.35	-0.04129		3513.35	-0.01536		3513.35	-0.03202		3513.35	-0.03242		3513.35	0.02734
	3513.45	-0.03947		3513.45	-0.01558		3513.45	-0.03297		3513.45	-0.03062		3513.45	0.02778
	3513.55	-0.03807		3513.55	-0.01564		3513.55	-0.03483		3513.55	-0.02848		3513.55	0.02845
	3513.65	-0.03742		3513.65	-0.01557		3513.65	-0.03747		3513.65	-0.02633		3513.65	0.02912
	3513.75	-0.0376		3513.75	-0.01544		3513.75	-0.04042		3513.75	-0.02466		3513.75	0.02957
	3513.85	-0.03851		3513.85	-0.01533		3513.85	-0.04308		3513.85	-0.02386		3513.85	0.02968
	3513.95	-0.0399		3513.95	-0.0153		3513.95	-0.04496		3513.95	-0.02407		3513.95	0.02948
	3514.05	-0.04149		3514.05	-0.01538		3514.05	-0.04592		3514.05	-0.02522		3514.05	0.02911
	3514.15	-0.04305		3514.15	-0.01553		3514.15	-0.04609		3514.15	-0.027		3514.15	0.02872
	3514.25	-0.04443		3514.25	-0.01566		3514.25	-0.04578		3514.25	-0.029		3514.25	0.02846
	3514.35	-0.04564		3514.35	-0.01574		3514.35	-0.04533		3514.35	-0.03089		3514.35	0.02837
	3514.45	-0.04677		3514.45	-0.01574		3514.45	-0.04498		3514.45	-0.03242		3514.45	0.02839
	3514.55	-0.04789		3514.55	-0.01571		3514.55	-0.04489		3514.55	-0.03345		3514.55	0.0284
	3514.65	-0.04895		3514.65	-0.0157		3514.65	-0.04509		3514.65	-0.03383		3514.65	0.02836
	3514.75	-0.04987		3514.75	-0.01572		3514.75	-0.04552		3514.75	-0.03342		3514.75	0.02828
	3514.85	-0.05052		3514.85	-0.01576		3514.85	-0.04606		3514.85	-0.03215		3514.85	0.02824
	3514.95	-0.05084		3514.95	-0.01581		3514.95	-0.04661		3514.95	-0.03008		3514.95	0.02827
	3515.05	-0.0508		3515.05	-0.01586		3515.05	-0.0471		3515.05	-0.0274		3515.05	0.02832
	3515.15	-0.05044		3515.15	-0.01593		3515.15	-0.04746		3515.15	-0.0242		3515.15	0.02831
	3515.25	-0.04995		3515.25	-0.01601		3515.25	-0.04763		3515.25	-0.02032		3515.25	0.02822
	3515.35	-0.04957		3515.35	-0.0161		3515.35	-0.0476		3515.35	-0.0153		3515.35	0.02809
	3515.45	-0.04948		3515.45	-0.01614		3515.45	-0.04746		3515.45	-0.00857		3515.45	0.02798
	3515.55	-0.04974		3515.55	-0.01608		3515.55	-0.04737		3515.55	0.000402971		3515.55	0.02783
	3515.65	-0.05028		3515.65	-0.01585		3515.65	-0.04739		3515.65	0.012		3515.65	0.02758
	3515.75	-0.05093		3515.75	-0.0154		3515.75	-0.04744		3515.75	0.02658		3515.75	0.02717
	3515.85	-0.05149		3515.85	-0.01477		3515.85	-0.04731		3515.85	0.04464		3515.85	0.02664
	3515.95	-0.05172		3515.95	-0.01405		3515.95	-0.04676		3515.95	0.06687		3515.95	0.02604
	3516.05	-0.05152		3516.05	-0.01337		3516.05	-0.0457		3516.05	0.09421		3516.05	0.02541
	3516.15	-0.05098		3516.15	-0.01279		3516.15	-0.04431		3516.15	0.12778		3516.15	0.02471
	3516.25	-0.05027		3516.25	-0.01231		3516.25	-0.04292		3516.25	0.16893		3516.25	0.02389
	3516.35	-0.04954		3516.35	-0.01184		3516.35	-0.04184		3516.35	0.21914		3516.35	0.02296
	3516.45	-0.04876		3516.45	-0.01126		3516.45	-0.04108		3516.45	0.27991		3516.45	0.02204
	3516.55	-0.04773		3516.55	-0.01043		3516.55	-0.04036		3516.55	0.35237		3516.55	0.02141
	3516.65	-0.04627		3516.65	-0.00925		3516.65	-0.03918		3516.65	0.43699		3516.65	0.02145
	3516.75	-0.04431		3516.75	-0.00763		3516.75	-0.03709		3516.75	0.5333		3516.75	0.0226
	3516.85	-0.04195		3516.85	-0.00557		3516.85	-0.03377		3516.85	0.63984		3516.85	0.02521
	3516.95	-0.03939		3516.95	-0.00309		3516.95	-0.02915		3516.95	0.75416		3516.95	0.02958
	3517.05	-0.03675		3517.05	-0.000292543		3517.05	-0.02326		3517.05	0.87291		3517.05	0.03585
	3517.15	-0.034		3517.15	0.00263		3517.15	-0.01625		3517.15	0.99195		3517.15	0.04401
	3517.25	-0.03101		3517.25	0.00547		3517.25	-0.00835		3517.25	1.10632		3517.25	0.05386
	3517.35	-0.0277		3517.35	0.00796		3517.35	0.000111928		3517.35	1.21032		3517.35	0.06501
	3517.45	-0.02425		3517.45	0.0099		3517.45	0.00876		3517.45	1.29767		3517.45	0.07702
	3517.55	-0.02111		3517.55	0.01115		3517.55	0.01719		3517.55	1.36195		3517.55	0.08953
	3517.65	-0.01876		3517.65	0.01166		3517.65	0.02501		3517.65	1.39723		3517.65	0.10229
	3517.75	-0.0175		3517.75	0.01146		3517.75	0.03178		3517.75	1.39864		3517.75	0.11504
	3517.85	-0.0173		3517.85	0.01059		3517.85	0.03701		3517.85	1.36275		3517.85	0.12729
	3517.95	-0.01788		3517.95	0.00905		3517.95	0.04016		3517.95	1.28764		3517.95	0.1383
	3518.05	-0.01897		3518.05	0.00675		3518.05	0.04076		3518.05	1.17294		3518.05	0.14707
	3518.15	-0.02041		3518.15	0.00361		3518.15	0.03857		3518.15	1.01997		3518.15	0.15264
	3518.25	-0.02228		3518.25	-0.000358421		3518.25	0.03362		3518.25	0.83199		3518.25	0.1543
	3518.35	-0.02478		3518.35	-0.00502		3518.35	0.02614		3518.35	0.61436		3518.35	0.15171
	3518.45	-0.02812		3518.45	-0.01012		3518.45	0.01643		3518.45	0.37428		3518.45	0.14485
	3518.55	-0.03241		3518.55	-0.01542		3518.55	0.00478		3518.55	0.12032		3518.55	0.13388
	3518.65	-0.03765		3518.65	-0.02073		3518.65	-0.00853		3518.65	-0.13813		3518.65	0.11903
	3518.75	-0.04367		3518.75	-0.02591		3518.75	-0.02312		3518.75	-0.39137		3518.75	0.10074
	3518.85	-0.05019		3518.85	-0.03086		3518.85	-0.03848		3518.85	-0.62993		3518.85	0.07974
	3518.95	-0.05677		3518.95	-0.0354		3518.95	-0.054		3518.95	-0.84529		3518.95	0.05716
	3519.05	-0.06303		3519.05	-0.03929		3519.05	-0.06914		3519.05	-1.03056		3519.05	0.03429
	3519.15	-0.06871		3519.15	-0.04232		3519.15	-0.08344		3519.15	-1.18089		3519.15	0.01234
	3519.25	-0.07365		3519.25	-0.04439		3519.25	-0.09656		3519.25	-1.29351		3519.25	-0.00782
	3519.35	-0.07775		3519.35	-0.04553		3519.35	-0.10809		3519.35	-1.36752		3519.35	-0.02559
	3519.45	-0.08081		3519.45	-0.04585		3519.45	-0.1175		3519.45	-1.40362		3519.45	-0.04056
	3519.55	-0.08265		3519.55	-0.04545		3519.55	-0.12426		3519.55	-1.40405		3519.55	-0.05237
	3519.65	-0.08328		3519.65	-0.04445		3519.65	-0.12802		3519.65	-1.37248		3519.65	-0.06083
	3519.75	-0.08304		3519.75	-0.04294		3519.75	-0.12877		3519.75	-1.31382		3519.75	-0.066
	3519.85	-0.08252		3519.85	-0.04106		3519.85	-0.12686		3519.85	-1.23391		3519.85	-0.06815
	3519.95	-0.08218		3519.95	-0.0389		3519.95	-0.12282		3519.95	-1.13899		3519.95	-0.06765
	3520.05	-0.08205		3520.05	-0.03658		3520.05	-0.11729		3520.05	-1.03518		3520.05	-0.0649
	3520.15	-0.08165		3520.15	-0.03421		3520.15	-0.11095		3520.15	-0.92797		3520.15	-0.06026
	3520.25	-0.08033		3520.25	-0.03187		3520.25	-0.10439		3520.25	-0.82188		3520.25	-0.05404
	3520.35	-0.07773		3520.35	-0.02965		3520.35	-0.0981		3520.35	-0.72036		3520.35	-0.04661
	3520.45	-0.07397		3520.45	-0.02762		3520.45	-0.09229		3520.45	-0.62582		3520.45	-0.03834
	3520.55	-0.0696		3520.55	-0.02588		3520.55	-0.08694		3520.55	-0.53985		3520.55	-0.02969
	3520.65	-0.06533		3520.65	-0.02445		3520.65	-0.08187		3520.65	-0.46337		3520.65	-0.02117
	3520.75	-0.06169		3520.75	-0.02335		3520.75	-0.07694		3520.75	-0.39676		3520.75	-0.01326
	3520.85	-0.05892		3520.85	-0.02249		3520.85	-0.07218		3520.85	-0.33989		3520.85	-0.00633
	3520.95	-0.05692		3520.95	-0.02178		3520.95	-0.06774		3520.95	-0.29222		3520.95	-0.000523389
	3521.05	-0.05534		3521.05	-0.02115		3521.05	-0.06378		3521.05	-0.25292		3521.05	0.00416
	3521.15	-0.05374		3521.15	-0.02059		3521.15	-0.06036		3521.15	-0.22092		3521.15	0.00783
	3521.25	-0.05174		3521.25	-0.02012		3521.25	-0.05746		3521.25	-0.19511		3521.25	0.01063
	3521.35	-0.04924		3521.35	-0.01976		3521.35	-0.05506		3521.35	-0.17433		3521.35	0.01274
	3521.45	-0.04644		3521.45	-0.01945		3521.45	-0.05317		3521.45	-0.15747		3521.45	0.01443
	3521.55	-0.04372		3521.55	-0.01911		3521.55	-0.05173		3521.55	-0.14349		3521.55	0.01606
	3521.65	-0.04135		3521.65	-0.01866		3521.65	-0.05065		3521.65	-0.13161		3521.65	0.01792
	3521.75	-0.03938		3521.75	-0.01813		3521.75	-0.04979		3521.75	-0.12143		3521.75	0.02009
	3521.85	-0.0377		3521.85	-0.01759		3521.85	-0.049		3521.85	-0.11281		3521.85	0.02242
	3521.95	-0.03623		3521.95	-0.01714		3521.95	-0.04811		3521.95	-0.10574		3521.95	0.02465
	3522.05	-0.03502		3522.05	-0.01678		3522.05	-0.04698		3522.05	-0.1001		3522.05	0.02656
	3522.15	-0.03423		3522.15	-0.01646		3522.15	-0.04557		3522.15	-0.09569		3522.15	0.02812
	3522.25	-0.03406		3522.25	-0.01613		3522.25	-0.044		3522.25	-0.09226		3522.25	0.02939
	3522.35	-0.03463		3522.35	-0.0158		3522.35	-0.04258		3522.35	-0.08964		3522.35	0.03044
	3522.45	-0.03593		3522.45	-0.01559		3522.45	-0.0417		3522.45	-0.08769		3522.45	0.03128
	3522.55	-0.03774		3522.55	-0.01562		3522.55	-0.04168		3522.55	-0.08623		3522.55	0.03191
	3522.65	-0.0397		3522.65	-0.01597		3522.65	-0.04258		3522.65	-0.08516		3522.65	0.03232
	3522.75	-0.04134		3522.75	-0.01661		3522.75	-0.04412		3522.75	-0.08441		3522.75	0.03256
	3522.85	-0.04234		3522.85	-0.01738		3522.85	-0.04581		3522.85	-0.08405		3522.85	0.03266
	3522.95	-0.04264		3522.95	-0.01808		3522.95	-0.04711		3522.95	-0.08412		3522.95	0.03259
	3523.05	-0.04249		3523.05	-0.01855		3523.05	-0.04773		3523.05	-0.08451		3523.05	0.03227
	3523.15	-0.04232		3523.15	-0.0187		3523.15	-0.04781		3523.15	-0.08498		3523.15	0.0316
	3523.25	-0.0426		3523.25	-0.01858		3523.25	-0.0478		3523.25	-0.08519		3523.25	0.03057
	3523.35	-0.04356		3523.35	-0.01827		3523.35	-0.04823		3523.35	-0.08494		3523.35	0.02934
	3523.45	-0.04511		3523.45	-0.01792		3523.45	-0.0494		3523.45	-0.08421		3523.45	0.0281
	3523.55	-0.04692		3523.55	-0.0177		3523.55	-0.05118		3523.55	-0.08314		3523.55	0.02706
	3523.65	-0.04863		3523.65	-0.01769		3523.65	-0.05308		3523.65	-0.08182		3523.65	0.02631
	3523.75	-0.05		3523.75	-0.01789		3523.75	-0.05445		3523.75	-0.08024		3523.75	0.02589
	3523.85	-0.05096		3523.85	-0.01821		3523.85	-0.05493		3523.85	-0.07834		3523.85	0.02581
	3523.95	-0.05146		3523.95	-0.01851		3523.95	-0.05462		3523.95	-0.0761		3523.95	0.02602
	3524.05	-0.0515		3524.05	-0.01868		3524.05	-0.05404		3524.05	-0.07358		3524.05	0.02646
	3524.15	-0.05112		3524.15	-0.01869		3524.15	-0.05374		3524.15	-0.0709		3524.15	0.02699
	3524.25	-0.05045		3524.25	-0.01856		3524.25	-0.05398		3524.25	-0.06814		3524.25	0.0275
	3524.35	-0.04971		3524.35	-0.01831		3524.35	-0.05456		3524.35	-0.06547		3524.35	0.02791
	3524.45	-0.04914		3524.45	-0.01798		3524.45	-0.05506		3524.45	-0.0631		3524.45	0.02818
	3524.55	-0.04884		3524.55	-0.01759		3524.55	-0.05512		3524.55	-0.06131		3524.55	0.02833
	3524.65	-0.0488		3524.65	-0.01719		3524.65	-0.05465		3524.65	-0.06027		3524.65	0.02842
	3524.75	-0.04885		3524.75	-0.01684		3524.75	-0.05372		3524.75	-0.05992		3524.75	0.02855
	3524.85	-0.0487		3524.85	-0.01662		3524.85	-0.05244		3524.85	-0.0599		3524.85	0.02884
	3524.95	-0.04813		3524.95	-0.01656		3524.95	-0.05095		3524.95	-0.05978		3524.95	0.02935
	3525.05	-0.04705		3525.05	-0.01662		3525.05	-0.04948		3525.05	-0.0592		3525.05	0.03007
	3525.15	-0.0456		3525.15	-0.01667		3525.15	-0.04832		3525.15	-0.05811		3525.15	0.03089
	3525.25	-0.0441		3525.25	-0.01662		3525.25	-0.04759		3525.25	-0.05671		3525.25	0.03169
	3525.35	-0.04295		3525.35	-0.01645		3525.35	-0.04719		3525.35	-0.0553		3525.35	0.03232
	3525.45	-0.04243		3525.45	-0.01621		3525.45	-0.04689		3525.45	-0.05415		3525.45	0.03267
	3525.55	-0.04267		3525.55	-0.016		3525.55	-0.04654		3525.55	-0.05336		3525.55	0.03268
	3525.65	-0.04358		3525.65	-0.01589		3525.65	-0.04618		3525.65	-0.05295		3525.65	0.03239
	3525.75	-0.04498		3525.75	-0.01594		3525.75	-0.04602		3525.75	-0.05295		3525.75	0.03195
	3525.85	-0.04666		3525.85	-0.01614		3525.85	-0.04625		3525.85	-0.05329		3525.85	0.03152
	3525.95	-0.04834		3525.95	-0.01645		3525.95	-0.04686		3525.95	-0.05378		3525.95	0.03127
	3526.05	-0.04974		3526.05	-0.01678		3526.05	-0.04772		3526.05	-0.05409		3526.05	0.03123
	3526.15	-0.05065		3526.15	-0.01707		3526.15	-0.04859		3526.15	-0.05385		3526.15	0.03136
	3526.25	-0.05101		3526.25	-0.01729		3526.25	-0.04931		3526.25	-0.05297		3526.25	0.03158
	3526.35	-0.05091		3526.35	-0.01742		3526.35	-0.04981		3526.35	-0.05161		3526.35	0.03181
	3526.45	-0.05051		3526.45	-0.01748		3526.45	-0.05011		3526.45	-0.05019		3526.45	0.032
	3526.55	-0.04996		3526.55	-0.01748		3526.55	-0.05025		3526.55	-0.04913		3526.55	0.03211
	3526.65	-0.04944		3526.65	-0.01742		3526.65	-0.05022		3526.65	-0.0487		3526.65	0.03208
	3526.75	-0.04912		3526.75	-0.01734		3526.75	-0.05008		3526.75	-0.049		3526.75	0.03181
	3526.85	-0.04919		3526.85	-0.01737		3526.85	-0.04999		3526.85	-0.04998		3526.85	0.03119
	3526.95	-0.04973		3526.95	-0.01764		3526.95	-0.05011		3526.95	-0.05145		3526.95	0.03019
	3527.05	-0.05069		3527.05	-0.0182		3527.05	-0.05045		3527.05	-0.05311		3527.05	0.02894
	3527.15	-0.05193		3527.15	-0.01899		3527.15	-0.05076		3527.15	-0.05459		3527.15	0.02775
	3527.25	-0.05319		3527.25	-0.01981		3527.25	-0.05069		3527.25	-0.05561		3527.25	0.02696
	3527.35	-0.05411		3527.35	-0.02041		3527.35	-0.05007		3527.35	-0.0561		3527.35	0.02671
	3527.45	-0.05437		3527.45	-0.02061		3527.45	-0.049		3527.45	-0.05619		3527.45	0.02693
	3527.55	-0.05378		3527.55	-0.02037		3527.55	-0.04781		3527.55	-0.05617		3527.55	0.02738
	3527.65	-0.05249		3527.65	-0.01985		3527.65	-0.04686		3527.65	-0.05633		3527.65	0.02775
	3527.75	-0.05081		3527.75	-0.01928		3527.75	-0.04633		3527.75	-0.05681		3527.75	0.02781
	3527.85	-0.0491		3527.85	-0.01885		3527.85	-0.04622		3527.85	-0.05756		3527.85	0.02746
	3527.95	-0.04758		3527.95	-0.01862		3527.95	-0.0463		3527.95	-0.05836		3527.95	0.02682
	3528.05	-0.04645		3528.05	-0.01855		3528.05	-0.04635		3528.05	-0.05894		3528.05	0.02609
	3528.15	-0.04585		3528.15	-0.01854		3528.15	-0.04628		3528.15	-0.05914		3528.15	0.02558
	3528.25	-0.04583		3528.25	-0.01857		3528.25	-0.04611		3528.25	-0.05896		3528.25	0.02556
	3528.35	-0.04631		3528.35	-0.01862		3528.35	-0.04592		3528.35	-0.05846		3528.35	0.02616
	3528.45	-0.04709		3528.45	-0.01865		3528.45	-0.04575		3528.45	-0.05774		3528.45	0.02732
	3528.55	-0.048		3528.55	-0.01866		3528.55	-0.04558		3528.55	-0.05681		3528.55	0.0288
	3528.65	-0.04899		3528.65	-0.01861		3528.65	-0.04546		3528.65	-0.05566		3528.65	0.03021
	3528.75	-0.05005		3528.75	-0.01852		3528.75	-0.04549		3528.75	-0.05427		3528.75	0.03123
	3528.85	-0.05116		3528.85	-0.01843		3528.85	-0.04578		3528.85	-0.05268		3528.85	0.03164
	3528.95	-0.05222		3528.95	-0.01833		3528.95	-0.04629		3528.95	-0.05098		3528.95	0.03146
	3529.05	-0.05311		3529.05	-0.01822		3529.05	-0.04681		3529.05	-0.04939		3529.05	0.03082
	3529.15	-0.05376		3529.15	-0.0181		3529.15	-0.04706		3529.15	-0.04816		3529.15	0.02998
	3529.25	-0.0542		3529.25	-0.01801		3529.25	-0.04688		3529.25	-0.04745		3529.25	0.02915
	3529.35	-0.05452		3529.35	-0.018		3529.35	-0.04641		3529.35	-0.04721		3529.35	0.0285
	3529.45	-0.05472		3529.45	-0.01812		3529.45	-0.046		3529.45	-0.04714		3529.45	0.02814
	3529.55	-0.0547		3529.55	-0.01829		3529.55	-0.04595		3529.55	-0.04691		3529.55	0.02819
	3529.65	-0.05435		3529.65	-0.01841		3529.65	-0.04636		3529.65	-0.04636		3529.65	0.02873
	3529.75	-0.05363		3529.75	-0.01835		3529.75	-0.04705		3529.75	-0.04563		3529.75	0.02977
	3529.85	-0.05269		3529.85	-0.01808		3529.85	-0.04761		3529.85	-0.04503		3529.85	0.03118
	3529.95	-0.05165		3529.95	-0.01768		3529.95	-0.04765		3529.95	-0.04482		3529.95	0.03278
	3530.05	-0.05056		3530.05	-0.01732		3530.05	-0.04703		3530.05	-0.04509		3530.05	0.03433
	3530.15	-0.04933		3530.15	-0.01712		3530.15	-0.04591		3530.15	-0.04571		3530.15	0.03565
	3530.25	-0.04793		3530.25	-0.01709		3530.25	-0.04468		3530.25	-0.04645		3530.25	0.03661
	3530.35	-0.04643		3530.35	-0.01718		3530.35	-0.04375		3530.35	-0.04712		3530.35	0.03713
	3530.45	-0.0451		3530.45	-0.01725		3530.45	-0.0434		3530.45	-0.04768		3530.45	0.03715
	3530.55	-0.04425		3530.55	-0.01726		3530.55	-0.04376		3530.55	-0.04824		3530.55	0.03663
	3530.65	-0.04412		3530.65	-0.01721		3530.65	-0.04482		3530.65	-0.04901		3530.65	0.03559
	3530.75	-0.04475		3530.75	-0.0172		3530.75	-0.04647		3530.75	-0.05012		3530.75	0.03416
	3530.85	-0.04594		3530.85	-0.01731		3530.85	-0.04849		3530.85	-0.05162		3530.85	0.03254
	3530.95	-0.0474		3530.95	-0.01757		3530.95	-0.05057		3530.95	-0.0534		3530.95	0.03092
	3531.05	-0.0489		3531.05	-0.01794		3531.05	-0.05245		3531.05	-0.05519		3531.05	0.02942
	3531.15	-0.05037		3531.15	-0.01831		3531.15	-0.0539		3531.15	-0.05661		3531.15	0.02806
	3531.25	-0.05183		3531.25	-0.01855		3531.25	-0.05475		3531.25	-0.05735		3531.25	0.02685
	3531.35	-0.05323		3531.35	-0.01856		3531.35	-0.0549		3531.35	-0.0573		3531.35	0.02581
	3531.45	-0.05438		3531.45	-0.01835		3531.45	-0.05436		3531.45	-0.05659		3531.45	0.02502
	3531.55	-0.05496		3531.55	-0.01802		3531.55	-0.05324		3531.55	-0.05542		3531.55	0.02461
	3531.65	-0.05473		3531.65	-0.01773		3531.65	-0.05179		3531.65	-0.05394		3531.65	0.02478
	3531.75	-0.05373		3531.75	-0.01761		3531.75	-0.05031		3531.75	-0.0523		3531.75	0.02562
	3531.85	-0.05232		3531.85	-0.01767		3531.85	-0.04913		3531.85	-0.0507		3531.85	0.02697
	3531.95	-0.05111		3531.95	-0.01784		3531.95	-0.04848		3531.95	-0.04952		3531.95	0.0284
	3532.05	-0.0507		3532.05	-0.01803		3532.05	-0.04848		3532.05	-0.0492		3532.05	0.02946
	3532.15	-0.05132		3532.15	-0.01816		3532.15	-0.04905		3532.15	-0.04997		3532.15	0.0299
	3532.25	-0.05272		3532.25	-0.01821		3532.25	-0.04996		3532.25	-0.05168		3532.25	0.02979
	3532.35	-0.05431		3532.35	-0.01821		3532.35	-0.05092		3532.35	-0.05384		3532.35	0.02948
	3532.45	-0.05543		3532.45	-0.01821		3532.45	-0.05165		3532.45	-0.05582		3532.45	0.02926
	3532.55	-0.05574		3532.55	-0.01824		3532.55	-0.05198		3532.55	-0.05719		3532.55	0.02925
	3532.65	-0.05528		3532.65	-0.01839		3532.65	-0.05185		3532.65	-0.05781		3532.65	0.02932
	3532.75	-0.05438		3532.75	-0.01867		3532.75	-0.05136		3532.75	-0.05775		3532.75	0.02924
	3532.85	-0.05345		3532.85	-0.01906		3532.85	-0.05073		3532.85	-0.0572		3532.85	0.02878
	3532.95	-0.05281		3532.95	-0.01944		3532.95	-0.05023		3532.95	-0.05631		3532.95	0.02786
	3533.05	-0.05261		3533.05	-0.01962		3533.05	-0.05002		3533.05	-0.05521		3533.05	0.02655
	3533.15	-0.05279		3533.15	-0.01945		3533.15	-0.05007		3533.15	-0.05402		3533.15	0.02511
	3533.25	-0.05319		3533.25	-0.01888		3533.25	-0.05019		3533.25	-0.05287		3533.25	0.02391
	3533.35	-0.05357		3533.35	-0.01804		3533.35	-0.05016		3533.35	-0.05186		3533.35	0.02324
	3533.45	-0.05379		3533.45	-0.01719		3533.45	-0.04988		3533.45	-0.05111		3533.45	0.02317
	3533.55	-0.05379		3533.55	-0.01659		3533.55	-0.0494		3533.55	-0.05078		3533.55	0.02344
	3533.65	-0.05362		3533.65	-0.01643		3533.65	-0.04885		3533.65	-0.051		3533.65	0.02369
	3533.75	-0.05338		3533.75	-0.01668		3533.75	-0.04842		3533.75	-0.0518		3533.75	0.02364
	3533.85	-0.05311		3533.85	-0.01722		3533.85	-0.04828		3533.85	-0.05298		3533.85	0.02325
	3533.95	-0.05274		3533.95	-0.01786		3533.95	-0.04846		3533.95	-0.05416		3533.95	0.02274
	3534.05	-0.05211		3534.05	-0.01843		3534.05	-0.04883		3534.05	-0.05495		3534.05	0.02234
	3534.15	-0.05117		3534.15	-0.01879		3534.15	-0.04912		3534.15	-0.05515		3534.15	0.02222
	3534.25	-0.05009		3534.25	-0.0189		3534.25	-0.04908		3534.25	-0.05479		3534.25	0.02236
	3534.35	-0.04925		3534.35	-0.01877		3534.35	-0.04863		3534.35	-0.05399		3534.35	0.02265
	3534.45	-0.04898		3534.45	-0.01845		3534.45	-0.04789		3534.45	-0.05288		3534.45	0.02302
	3534.55	-0.04935		3534.55	-0.01804		3534.55	-0.04702		3534.55	-0.05158		3534.55	0.02346
	3534.65	-0.05013		3534.65	-0.01765		3534.65	-0.04614		3534.65	-0.0503		3534.65	0.024
	3534.75	-0.05099		3534.75	-0.01742		3534.75	-0.04522		3534.75	-0.04927		3534.75	0.02457
	3534.85	-0.05164		3534.85	-0.01746		3534.85	-0.04412		3534.85	-0.04871		3534.85	0.02503
	3534.95	-0.05194		3534.95	-0.01785		3534.95	-0.04281		3534.95	-0.04867		3534.95	0.02531
	3535.05	-0.05195		3535.05	-0.01854		3535.05	-0.04143		3535.05	-0.04911		3535.05	0.02537
	3535.15	-0.05192		3535.15	-0.01939		3535.15	-0.04034		3535.15	-0.04994		3535.15	0.02529
	3535.25	-0.05219		3535.25	-0.0202		3535.25	-0.03989		3535.25	-0.05111		3535.25	0.02515
	3535.35	-0.05302		3535.35	-0.02078		3535.35	-0.04015		3535.35	-0.0525		3535.35	0.02502
	3535.45	-0.05433		3535.45	-0.02103		3535.45	-0.04078		3535.45	-0.05378		3535.45	0.02499
	3535.55	-0.05576		3535.55	-0.02091		3535.55	-0.04117		3535.55	-0.0545		3535.55	0.02517
	3535.65	-0.05686		3535.65	-0.02048		3535.65	-0.04077		3535.65	-0.0543		3535.65	0.02563
	3535.75	-0.05738		3535.75	-0.01987		3535.75	-0.0394		3535.75	-0.05319		3535.75	0.02635
	3535.85	-0.05731		3535.85	-0.01925		3535.85	-0.03731		3535.85	-0.05157		3535.85	0.02724
	3535.95	-0.05674		3535.95	-0.01874		3535.95	-0.035		3535.95	-0.05004		3535.95	0.02816
	3536.05	-0.05584		3536.05	-0.01839		3536.05	-0.03295		3536.05	-0.04906		3536.05	0.02895
	3536.15	-0.05478		3536.15	-0.01816		3536.15	-0.03154		3536.15	-0.04881		3536.15	0.02951
	3536.25	-0.05386		3536.25	-0.01795		3536.25	-0.03104		3536.25	-0.04917		3536.25	0.02976
	3536.35	-0.05338		3536.35	-0.01774		3536.35	-0.03154		3536.35	-0.04988		3536.35	0.02964
	3536.45	-0.05354		3536.45	-0.01752		3536.45	-0.03291		3536.45	-0.0507		3536.45	0.02914
	3536.55	-0.05433		3536.55	-0.01736		3536.55	-0.03484		3536.55	-0.05148		3536.55	0.02834
	3536.65	-0.05553		3536.65	-0.0173		3536.65	-0.03688		3536.65	-0.0521		3536.65	0.02737
	3536.75	-0.05687		3536.75	-0.01734		3536.75	-0.03866		3536.75	-0.05246		3536.75	0.02641
	3536.85	-0.05809		3536.85	-0.01745		3536.85	-0.03999		3536.85	-0.05251		3536.85	0.02568
	3536.95	-0.05898		3536.95	-0.01757		3536.95	-0.04093		3536.95	-0.05231		3536.95	0.02532
	3537.05	-0.05941		3537.05	-0.01766		3537.05	-0.04171		3537.05	-0.05197		3537.05	0.02539
	3537.15	-0.05927		3537.15	-0.01771		3537.15	-0.04262		3537.15	-0.0516		3537.15	0.02583
	3537.25	-0.05856		3537.25	-0.01776		3537.25	-0.04386		3537.25	-0.05125		3537.25	0.02645
	3537.35	-0.05739		3537.35	-0.01784		3537.35	-0.04554		3537.35	-0.05091		3537.35	0.02702
	3537.45	-0.05601		3537.45	-0.01798		3537.45	-0.04757		3537.45	-0.05054		3537.45	0.02738
	3537.55	-0.05463		3537.55	-0.01813		3537.55	-0.04959		3537.55	-0.05012		3537.55	0.02749
	3537.65	-0.05332		3537.65	-0.01823		3537.65	-0.05099		3537.65	-0.04958		3537.65	0.0275
	3537.75	-0.05199		3537.75	-0.01821		3537.75	-0.05124		3537.75	-0.0488		3537.75	0.02761
	3537.85	-0.05055		3537.85	-0.0181		3537.85	-0.0502		3537.85	-0.04777		3537.85	0.02789
	3537.95	-0.04901		3537.95	-0.01794		3537.95	-0.04825		3537.95	-0.04666		3537.95	0.02831
	3538.05	-0.04757		3538.05	-0.01779		3538.05	-0.04613		3538.05	-0.04586		3538.05	0.02873
	3538.15	-0.04643		3538.15	-0.01773		3538.15	-0.04456		3538.15	-0.04573		3538.15	0.02904
	3538.25	-0.04574		3538.25	-0.01781		3538.25	-0.04392		3538.25	-0.04639		3538.25	0.02917
	3538.35	-0.04553		3538.35	-0.01807		3538.35	-0.04424		3538.35	-0.04764		3538.35	0.02907
	3538.45	-0.04584		3538.45	-0.01849		3538.45	-0.0453		3538.45	-0.04898		3538.45	0.02874
	3538.55	-0.04671		3538.55	-0.01895		3538.55	-0.0468		3538.55	-0.04993		3538.55	0.02828
	3538.65	-0.04809		3538.65	-0.01929		3538.65	-0.04836		3538.65	-0.05018		3538.65	0.02788
	3538.75	-0.04985		3538.75	-0.0194		3538.75	-0.04967		3538.75	-0.04975		3538.75	0.02771
	3538.85	-0.05175		3538.85	-0.01926		3538.85	-0.05057		3538.85	-0.04895		3538.85	0.02783
	3538.95	-0.0535		3538.95	-0.01896		3538.95	-0.05108		3538.95	-0.04822		3538.95	0.0281
	3539.05	-0.05482		3539.05	-0.01862		3539.05	-0.0514		3539.05	-0.04793		3539.05	0.02837
	3539.15	-0.0555		3539.15	-0.01833		3539.15	-0.05176		3539.15	-0.04824		3539.15	0.02855
	3539.25	-0.05548		3539.25	-0.01815		3539.25	-0.05224		3539.25	-0.04907		3539.25	0.0286
	3539.35	-0.05489		3539.35	-0.01805		3539.35	-0.05276		3539.35	-0.05015		3539.35	0.02852
	3539.45	-0.05401		3539.45	-0.01802		3539.45	-0.05304		3539.45	-0.05114		3539.45	0.02827
	3539.55	-0.05317		3539.55	-0.01799		3539.55	-0.05276		3539.55	-0.05181		3539.55	0.02786
	3539.65	-0.05266		3539.65	-0.01786		3539.65	-0.05184		3539.65	-0.05205		3539.65	0.02736
	3539.75	-0.05264		3539.75	-0.0176		3539.75	-0.05049		3539.75	-0.05195		3539.75	0.02689
	3539.85	-0.05313		3539.85	-0.0172		3539.85	-0.04916		3539.85	-0.05167		3539.85	0.02656
	3539.95	-0.05398		3539.95	-0.01677		3539.95	-0.04829		3539.95	-0.05135		3539.95	0.02644
	3540.05	-0.05488		3540.05	-0.0164		3540.05	-0.04804		3540.05	-0.05103		3540.05	0.02657
	3540.15	-0.05544		3540.15	-0.0162		3540.15	-0.04818		3540.15	-0.05072		3540.15	0.02692
	3540.25	-0.05528		3540.25	-0.01618		3540.25	-0.04823		3540.25	-0.05038		3540.25	0.0274
	3540.35	-0.05425		3540.35	-0.01633		3540.35	-0.04772		3540.35	-0.04998		3540.35	0.02789
	3540.45	-0.0525		3540.45	-0.01656		3540.45	-0.0464		3540.45	-0.04954		3540.45	0.02822
	3540.55	-0.05046		3540.55	-0.01679		3540.55	-0.04443		3540.55	-0.0491		3540.55	0.02828
	3540.65	-0.04862		3540.65	-0.01696		3540.65	-0.04226		3540.65	-0.04877		3540.65	0.02806
	3540.75	-0.04735		3540.75	-0.01709		3540.75	-0.04042		3540.75	-0.04864		3540.75	0.02762
	3540.85	-0.04683		3540.85	-0.01722		3540.85	-0.03915		3540.85	-0.04874		3540.85	0.02708
	3540.95	-0.04701		3540.95	-0.01743		3540.95	-0.03835		3540.95	-0.04898		3540.95	0.02666
	3541.05	-0.04768		3541.05	-0.01777		3541.05	-0.03773		3541.05	-0.04923		3541.05	0.02656
	3541.15	-0.04856		3541.15	-0.01819		3541.15	-0.03708		3541.15	-0.04942		3541.15	0.02692
	3541.25	-0.04941		3541.25	-0.01863		3541.25	-0.03641		3541.25	-0.0496		3541.25	0.02777
	3541.35	-0.05014		3541.35	-0.01901		3541.35	-0.03593		3541.35	-0.04997		3541.35	0.02898
	3541.45	-0.05078		3541.45	-0.01928		3541.45	-0.03584		3541.45	-0.0507		3541.45	0.03035
	3541.55	-0.05139		3541.55	-0.01945		3541.55	-0.03625		3541.55	-0.05183		3541.55	0.03161
	3541.65	-0.05193		3541.65	-0.01955		3541.65	-0.03714		3541.65	-0.05321		3541.65	0.03252
	3541.75	-0.05232		3541.75	-0.01956		3541.75	-0.03838		3541.75	-0.05449		3541.75	0.03294
	3541.85	-0.05247		3541.85	-0.01948		3541.85	-0.03979		3541.85	-0.05529		3541.85	0.03285
	3541.95	-0.05236		3541.95	-0.01925		3541.95	-0.04116		3541.95	-0.05528		3541.95	0.03238
	3542.05	-0.05205		3542.05	-0.01888		3542.05	-0.04228		3542.05	-0.05439		3542.05	0.03177
	3542.15	-0.05161		3542.15	-0.01843		3542.15	-0.04301		3542.15	-0.05276		3542.15	0.0312
	3542.25	-0.05108		3542.25	-0.018		3542.25	-0.04323		3542.25	-0.05076		3542.25	0.03084
	3542.35	-0.0505		3542.35	-0.01768		3542.35	-0.04287		3542.35	-0.04878		3542.35	0.03071
	3542.45	-0.0499		3542.45	-0.0175		3542.45	-0.04198		3542.45	-0.04717		3542.45	0.03078
	3542.55	-0.04938		3542.55	-0.01749		3542.55	-0.04074		3542.55	-0.04613		3542.55	0.03095
	3542.65	-0.04908		3542.65	-0.01761		3542.65	-0.03956		3542.65	-0.04566		3542.65	0.0311
	3542.75	-0.04904		3542.75	-0.01783		3542.75	-0.03886		3542.75	-0.04569		3542.75	0.03116
	3542.85	-0.04923		3542.85	-0.01809		3542.85	-0.03892		3542.85	-0.04616		3542.85	0.03109
	3542.95	-0.04956		3542.95	-0.01835		3542.95	-0.0397		3542.95	-0.04714		3542.95	0.03088
	3543.05	-0.04994		3543.05	-0.01856		3543.05	-0.04088		3543.05	-0.04871		3543.05	0.03052
	3543.15	-0.05028		3543.15	-0.01869		3543.15	-0.04197		3543.15	-0.05073		3543.15	0.03006
	3543.25	-0.05041		3543.25	-0.0187		3543.25	-0.04255		3543.25	-0.05273		3543.25	0.02962
	3543.35	-0.05006		3543.35	-0.01857		3543.35	-0.04243		3543.35	-0.05406		3543.35	0.02939
	3543.45	-0.04906		3543.45	-0.01834		3543.45	-0.04174		3543.45	-0.05427		3543.45	0.02947
	3543.55	-0.04755		3543.55	-0.01804		3543.55	-0.04095		3543.55	-0.05342		3543.55	0.02978
	3543.65	-0.04607		3543.65	-0.01775		3543.65	-0.04061		3543.65	-0.05212		3543.65	0.03004
	3543.75	-0.04527		3543.75	-0.0175		3543.75	-0.04111		3543.75	-0.05109		3543.75	0.02998
	3543.85	-0.0455		3543.85	-0.01731		3543.85	-0.04238		3543.85	-0.05066		3543.85	0.02946
	3543.95	-0.04655		3543.95	-0.01714		3543.95	-0.04398		3543.95	-0.05066		3543.95	0.02862
	3544.05	-0.04787		3544.05	-0.01695		3544.05	-0.04539		3544.05	-0.05067		3544.05	0.02774
	3544.15	-0.04896		3544.15	-0.01672		3544.15	-0.04629		3544.15	-0.05043		3544.15	0.02708
	3544.25	-0.04964		3544.25	-0.01644		3544.25	-0.04666		3544.25	-0.05003		3544.25	0.02674
	3544.35	-0.05004		3544.35	-0.01618		3544.35	-0.04668		3544.35	-0.04969		3544.35	0.02668
	3544.45	-0.05042		3544.45	-0.01607		3544.45	-0.04656		3544.45	-0.04951		3544.45	0.0268
	3544.55	-0.05086		3544.55	-0.01621		3544.55	-0.04643		3544.55	-0.04938		3544.55	0.02698
	3544.65	-0.05126		3544.65	-0.01665		3544.65	-0.04637		3544.65	-0.04915		3544.65	0.02718
	3544.75	-0.05147		3544.75	-0.0173		3544.75	-0.04641		3544.75	-0.04885		3544.75	0.0274
	3544.85	-0.05143		3544.85	-0.018		3544.85	-0.04664		3544.85	-0.04867		3544.85	0.02765
	3544.95	-0.05127		3544.95	-0.01859		3544.95	-0.04719		3544.95	-0.04877		3544.95	0.02787
	3545.05	-0.05119		3545.05	-0.01895		3545.05	-0.04815		3545.05	-0.04915		3545.05	0.02793
	3545.15	-0.05132		3545.15	-0.01909		3545.15	-0.04947		3545.15	-0.04964		3545.15	0.02769
	3545.25	-0.05162		3545.25	-0.0191		3545.25	-0.05082		3545.25	-0.05015		3545.25	0.02716
	3545.35	-0.052		3545.35	-0.01911		3545.35	-0.05175		3545.35	-0.05077		3545.35	0.02648
	3545.45	-0.05232		3545.45	-0.01921		3545.45	-0.05188		3545.45	-0.0517		3545.45	0.02588
	3545.55	-0.05245		3545.55	-0.0194		3545.55	-0.05111		3545.55	-0.05304		3545.55	0.02553
	3545.65	-0.05226		3545.65	-0.01962		3545.65	-0.04966		3545.65	-0.05462		3545.65	0.0255
	3545.75	-0.0517		3545.75	-0.01978		3545.75	-0.04795		3545.75	-0.05604		3545.75	0.02574
	3545.85	-0.05082		3545.85	-0.01984		3545.85	-0.04634		3545.85	-0.05691		3545.85	0.02612
	3545.95	-0.04991		3545.95	-0.01981		3545.95	-0.04502		3545.95	-0.057		3545.95	0.02659
	3546.05	-0.04935		3546.05	-0.01976		3546.05	-0.04403		3546.05	-0.05637		3546.05	0.02714
	3546.15	-0.04948		3546.15	-0.01977		3546.15	-0.04339		3546.15	-0.05528		3546.15	0.02782
	3546.25	-0.05037		3546.25	-0.01985		3546.25	-0.0432		3546.25	-0.05401		3546.25	0.02866
	3546.35	-0.05172		3546.35	-0.01995		3546.35	-0.04353		3546.35	-0.05279		3546.35	0.02957
	3546.45	-0.05299		3546.45	-0.01998		3546.45	-0.04426		3546.45	-0.0517		3546.45	0.03041
	3546.55	-0.05368		3546.55	-0.01987		3546.55	-0.04511		3546.55	-0.05079		3546.55	0.03098
	3546.65	-0.05367		3546.65	-0.01959		3546.65	-0.04571		3546.65	-0.0501		3546.65	0.03113
	3546.75	-0.05313		3546.75	-0.01922		3546.75	-0.04591		3546.75	-0.0497		3546.75	0.03079
	3546.85	-0.05244		3546.85	-0.01884		3546.85	-0.04583		3546.85	-0.04968		3546.85	0.02999
	3546.95	-0.05182		3546.95	-0.01854		3546.95	-0.04577		3546.95	-0.05009		3546.95	0.02886
	3547.05	-0.05134		3547.05	-0.01835		3547.05	-0.04597		3547.05	-0.05085		3547.05	0.02762
	3547.15	-0.05097		3547.15	-0.01824		3547.15	-0.04654		3547.15	-0.05176		3547.15	0.0265
	3547.25	-0.05073		3547.25	-0.01815		3547.25	-0.0474		3547.25	-0.05248		3547.25	0.02569
	3547.35	-0.0507		3547.35	-0.01801		3547.35	-0.04836		3547.35	-0.05271		3547.35	0.02529
	3547.45	-0.05097		3547.45	-0.01778		3547.45	-0.04916		3547.45	-0.05239		3547.45	0.02531
	3547.55	-0.0515		3547.55	-0.0175		3547.55	-0.04954		3547.55	-0.05171		3547.55	0.02564
	3547.65	-0.05222		3547.65	-0.01726		3547.65	-0.04933		3547.65	-0.05102		3547.65	0.02609
	3547.75	-0.05304		3547.75	-0.01717		3547.75	-0.04861		3547.75	-0.05061		3547.75	0.02651
	3547.85	-0.05393		3547.85	-0.01728		3547.85	-0.04764		3547.85	-0.0506		3547.85	0.0268
	3547.95	-0.05488		3547.95	-0.01754		3547.95	-0.04677		3547.95	-0.05089		3547.95	0.02697
	3548.05	-0.05583		3548.05	-0.01786		3548.05	-0.04625		3548.05	-0.05125		3548.05	0.02713
	3548.15	-0.05665		3548.15	-0.01814		3548.15	-0.04612		3548.15	-0.05151		3548.15	0.02741
	3548.25	-0.05711		3548.25	-0.01833		3548.25	-0.04627		3548.25	-0.05153		3548.25	0.02787
	3548.35	-0.05703		3548.35	-0.01846		3548.35	-0.04659		3548.35	-0.0513		3548.35	0.02851
	3548.45	-0.05637		3548.45	-0.01855		3548.45	-0.047		3548.45	-0.05094		3548.45	0.02922
	3548.55	-0.05525		3548.55	-0.0186		3548.55	-0.04753		3548.55	-0.05062		3548.55	0.02984
	3548.65	-0.05394		3548.65	-0.01858		3548.65	-0.04825		3548.65	-0.05044		3548.65	0.03024
	3548.75	-0.05271		3548.75	-0.01843		3548.75	-0.04924		3548.75	-0.05033		3548.75	0.03041
	3548.85	-0.05173		3548.85	-0.01818		3548.85	-0.0506		3548.85	-0.05002		3548.85	0.03039
	3548.95	-0.05111		3548.95	-0.01789		3548.95	-0.05234		3548.95	-0.04927		3548.95	0.03025
	3549.05	-0.05087		3549.05	-0.01769		3549.05	-0.05426		3549.05	-0.0481		3549.05	0.03004
	3549.15	-0.05099		3549.15	-0.01763		3549.15	-0.05601		3549.15	-0.04687		3549.15	0.02982
	3549.25	-0.05141		3549.25	-0.01769		3549.25	-0.05716		3549.25	-0.04614		3549.25	0.02962
	3549.35	-0.05198		3549.35	-0.01778		3549.35	-0.05747		3549.35	-0.04627		3549.35	0.02947
	3549.45	-0.05246		3549.45	-0.01784		3549.45	-0.05693		3549.45	-0.04722		3549.45	0.02936
	3549.55	-0.05262		3549.55	-0.01787		3549.55	-0.05571		3549.55	-0.04853		3549.55	0.0293
	3549.65	-0.05233		3549.65	-0.01794		3549.65	-0.05404		3549.65	-0.04951		3549.65	0.02932
	3549.75	-0.05164		3549.75	-0.01813		3549.75	-0.05214		3549.75	-0.04964		3549.75	0.02946
	3549.85	-0.0507		3549.85	-0.01843		3549.85	-0.05025		3549.85	-0.04882		3549.85	0.02974
	3549.95	-0.04963		3549.95	-0.01872		3549.95	-0.04864		3549.95	-0.04735		3549.95	0.03013
	3550.05	-0.0485		3550.05	-0.01884		3550.05	-0.04751		3550.05	-0.04573		3550.05	0.03057
	3550.15	-0.04738		3550.15	-0.01869		3550.15	-0.04699		3550.15	-0.04441		3550.15	0.03099
	3550.25	-0.0465		3550.25	-0.01834		3550.25	-0.04706		3550.25	-0.04362		3550.25	0.03122
	3550.35	-0.04606		3550.35	-0.01794		3550.35	-0.04761		3550.35	-0.04336		3550.35	0.03111
	3550.45	-0.04616		3550.45	-0.01759		3550.45	-0.04849		3550.45	-0.04345		3550.45	0.03055
	3550.55	-0.04662		3550.55	-0.0173		3550.55	-0.04952		3550.55	-0.04358		3550.55	0.02957
	3550.65	-0.04716		3550.65	-0.01705		3550.65	-0.0506		3550.65	-0.04349		3550.65	0.02836
	3550.75	-0.0475		3550.75	-0.01682		3550.75	-0.05168		3550.75	-0.04307		3550.75	0.02716
	3550.85	-0.04753		3550.85	-0.01663		3550.85	-0.05265		3550.85	-0.04244		3550.85	0.02621
	3550.95	-0.04727		3550.95	-0.01653		3550.95	-0.05338		3550.95	-0.04187		3550.95	0.02569
	3551.05	-0.0469		3551.05	-0.01653		3551.05	-0.05369		3551.05	-0.04161		3551.05	0.02559
	3551.15	-0.04664		3551.15	-0.01663		3551.15	-0.0535		3551.15	-0.04179		3551.15	0.02579
	3551.25	-0.0467		3551.25	-0.01683		3551.25	-0.05283		3551.25	-0.04242		3551.25	0.02611
	3551.35	-0.04715		3551.35	-0.01716		3551.35	-0.05181		3551.35	-0.04345		3551.35	0.02639
	3551.45	-0.04787		3551.45	-0.01758		3551.45	-0.0506		3551.45	-0.04486		3551.45	0.0266
	3551.55	-0.04858		3551.55	-0.01801		3551.55	-0.04942		3551.55	-0.04664		3551.55	0.02676
	3551.65	-0.04905		3551.65	-0.01839		3551.65	-0.04845		3551.65	-0.0487		3551.65	0.02689
	3551.75	-0.04914		3551.75	-0.01864		3551.75	-0.04781		3551.75	-0.05077		3551.75	0.02698
	3551.85	-0.04891		3551.85	-0.01877		3551.85	-0.04751		3551.85	-0.05243		3551.85	0.02703
	3551.95	-0.04853		3551.95	-0.01879		3551.95	-0.04744		3551.95	-0.05331		3551.95	0.02703
	3552.05	-0.04822		3552.05	-0.01877		3552.05	-0.04751		3552.05	-0.0533		3552.05	0.02693
	3552.15	-0.04819		3552.15	-0.01877		3552.15	-0.04767		3552.15	-0.05258		3552.15	0.02671
	3552.25	-0.04857		3552.25	-0.01882		3552.25	-0.04784		3552.25	-0.05155		3552.25	0.02638
	3552.35	-0.04935		3552.35	-0.0189		3552.35	-0.04786		3552.35	-0.05058		3552.35	0.02608
	3552.45	-0.05039		3552.45	-0.01892		3552.45	-0.04757		3552.45	-0.04979		3552.45	0.02596
	3552.55	-0.05149		3552.55	-0.01877		3552.55	-0.04691		3552.55	-0.04907		3552.55	0.02612
	3552.65	-0.05256		3552.65	-0.0184		3552.65	-0.04599		3552.65	-0.04817		3552.65	0.02653
	3552.75	-0.05361		3552.75	-0.01784		3552.75	-0.04502		3552.75	-0.04695		3552.75	0.02697
	3552.85	-0.05466		3552.85	-0.0172		3552.85	-0.04412		3552.85	-0.04549		3552.85	0.02722
	3552.95	-0.0556		3552.95	-0.01659		3552.95	-0.04327		3552.95	-0.04405		3552.95	0.02716
	3553.05	-0.0562		3553.05	-0.0161		3553.05	-0.04232		3553.05	-0.04285		3553.05	0.02687
	3553.15	-0.05623		3553.15	-0.01577		3553.15	-0.04113		3553.15	-0.04206		3553.15	0.02653
	3553.25	-0.05571		3553.25	-0.01564		3553.25	-0.03974		3553.25	-0.04177		3553.25	0.02627
	3553.35	-0.05485		3553.35	-0.01573		3553.35	-0.03837		3553.35	-0.04207		3553.35	0.02614
	3553.45	-0.05398		3553.45	-0.01599		3553.45	-0.03731		3553.45	-0.04306		3553.45	0.02611
	3553.55	-0.05336		3553.55	-0.01631		3553.55	-0.03677		3553.55	-0.04468		3553.55	0.02613
	3553.65	-0.05321		3553.65	-0.01657		3553.65	-0.03683		3553.65	-0.04678		3553.65	0.0262
	3553.75	-0.05366		3553.75	-0.01669		3553.75	-0.03748		3553.75	-0.04904		3553.75	0.02634
	3553.85	-0.05471		3553.85	-0.01665		3553.85	-0.03871		3553.85	-0.05112		3553.85	0.02651
	3553.95	-0.05621		3553.95	-0.01648		3553.95	-0.0405		3553.95	-0.05267		3553.95	0.02662
	3554.05	-0.05784		3554.05	-0.01628		3554.05	-0.04283		3554.05	-0.05349		3554.05	0.02656
	3554.15	-0.05923		3554.15	-0.01616		3554.15	-0.04566		3554.15	-0.05354		3554.15	0.02626
	3554.25	-0.0601		3554.25	-0.01619		3554.25	-0.04897		3554.25	-0.05299		3554.25	0.02572
	3554.35	-0.06034		3554.35	-0.01637		3554.35	-0.05277		3554.35	-0.05217		3554.35	0.02499
	3554.45	-0.06008		3554.45	-0.01666		3554.45	-0.05696		3554.45	-0.05149		3554.45	0.0242
	3554.55	-0.05953		3554.55	-0.01699		3554.55	-0.06129		3554.55	-0.05122		3554.55	0.02349
	3554.65	-0.05891		3554.65	-0.0173		3554.65	-0.06531		3554.65	-0.05138		3554.65	0.02298
	3554.75	-0.05831		3554.75	-0.01759		3554.75	-0.06851		3554.75	-0.05171		3554.75	0.0228
	3554.85	-0.05761		3554.85	-0.01785		3554.85	-0.07057		3554.85	-0.05181		3554.85	0.02307
	3554.95	-0.05665		3554.95	-0.01803		3554.95	-0.07147		3554.95	-0.05141		3554.95	0.02385
	3555.05	-0.05535		3555.05	-0.0181		3555.05	-0.07144		3555.05	-0.05051		3555.05	0.02508
	3555.15	-0.05388		3555.15	-0.01804		3555.15	-0.07078		3555.15	-0.04942		3555.15	0.02646
	3555.25	-0.05257		3555.25	-0.0179		3555.25	-0.06968		3555.25	-0.04844		3555.25	0.02762
	3555.35	-0.05171		3555.35	-0.0177		3555.35	-0.06817		3555.35	-0.04772		3555.35	0.02834
	3555.45	-0.05135		3555.45	-0.01752		3555.45	-0.06617		3555.45	-0.04719		3555.45	0.02872
	3555.55	-0.05125		3555.55	-0.01737		3555.55	-0.06365		3555.55	-0.04669		3555.55	0.02909
	3555.65	-0.05109		3555.65	-0.01728		3555.65	-0.06066		3555.65	-0.04616		3555.65	0.02979
	3555.75	-0.05067		3555.75	-0.01723		3555.75	-0.05749		3555.75	-0.04567		3555.75	0.03088
	3555.85	-0.05009		3555.85	-0.01718		3555.85	-0.05464		3555.85	-0.04538		3555.85	0.03211
	3555.95	-0.04956		3555.95	-0.01712		3555.95	-0.05272		3555.95	-0.0454		3555.95	0.03303
	3556.05	-0.04923		3556.05	-0.01707		3556.05	-0.05223		3556.05	-0.04576		3556.05	0.03332
	3556.15	-0.04903		3556.15	-0.01705		3556.15	-0.05322		3556.15	-0.04632		3556.15	0.03296
	3556.25	-0.04875		3556.25	-0.01712		3556.25	-0.0552		3556.25	-0.04682		3556.25	0.03222
	3556.35	-0.0482		3556.35	-0.01729		3556.35	-0.05731		3556.35	-0.04702		3556.35	0.03154
	3556.45	-0.04735		3556.45	-0.01754		3556.45	-0.05878		3556.45	-0.04687		3556.45	0.03122
	3556.55	-0.04637		3556.55	-0.01787		3556.55	-0.05924		3556.55	-0.04662		3556.55	0.03129
	3556.65	-0.0456		3556.65	-0.01822		3556.65	-0.05878		3556.65	-0.04667		3556.65	0.03147
	3556.75	-0.04537		3556.75	-0.01853		3556.75	-0.05776		3556.75	-0.04737		3556.75	0.03133
	3556.85	-0.04586		3556.85	-0.01873		3556.85	-0.05654		3556.85	-0.04872		3556.85	0.03054
	3556.95	-0.04693		3556.95	-0.01879		3556.95	-0.05536		3556.95	-0.05038		3556.95	0.02911
	3557.05	-0.04817		3557.05	-0.01871		3557.05	-0.05439		3557.05	-0.0518		3557.05	0.02734
	3557.15	-0.04913		3557.15	-0.01854		3557.15	-0.05367		3557.15	-0.05245		3557.15	0.02569
	3557.25	-0.04954		3557.25	-0.01833		3557.25	-0.05319		3557.25	-0.05207		3557.25	0.02451
	3557.35	-0.04947		3557.35	-0.01814		3557.35	-0.05287		3557.35	-0.05077		3557.35	0.02392
	3557.45	-0.04929		3557.45	-0.01798		3557.45	-0.05273		3557.45	-0.04898		3557.45	0.02379
	3557.55	-0.04947		3557.55	-0.01789		3557.55	-0.05288		3557.55	-0.04722		3557.55	0.02383
	3557.65	-0.0503		3557.65	-0.01789		3557.65	-0.05343		3557.65	-0.04586		3557.65	0.02374
	3557.75	-0.0517		3557.75	-0.01796		3557.75	-0.05437		3557.75	-0.04505		3557.75	0.0234
	3557.85	-0.0533		3557.85	-0.01802		3557.85	-0.05554		3557.85	-0.04478		3557.85	0.02293
	3557.95	-0.05465		3557.95	-0.01799		3557.95	-0.05672		3557.95	-0.04502		3557.95	0.02265
	3558.05	-0.0555		3558.05	-0.0178		3558.05	-0.05772		3558.05	-0.04572		3558.05	0.02285
	3558.15	-0.05585		3558.15	-0.0175		3558.15	-0.05843		3558.15	-0.0468		3558.15	0.02363
	3558.25	-0.05584		3558.25	-0.01719		3558.25	-0.05877		3558.25	-0.0481		3558.25	0.02481
	3558.35	-0.05561		3558.35	-0.01703		3558.35	-0.0587		3558.35	-0.04947		3558.35	0.02604
	3558.45	-0.05523		3558.45	-0.0171		3558.45	-0.05817		3558.45	-0.05076		3558.45	0.02696
	3558.55	-0.05473		3558.55	-0.0174		3558.55	-0.05725		3558.55	-0.05184		3558.55	0.02739
	3558.65	-0.05412		3558.65	-0.01784		3558.65	-0.05611		3558.65	-0.05255		3558.65	0.02733
	3558.75	-0.05344		3558.75	-0.01827		3558.75	-0.05504		3558.75	-0.05274		3558.75	0.02698
	3558.85	-0.05271		3558.85	-0.01855		3558.85	-0.0543		3558.85	-0.0524		3558.85	0.02653
	3558.95	-0.05187		3558.95	-0.0186		3558.95	-0.05404		3558.95	-0.05168		3558.95	0.02613
	3559.05	-0.05086		3559.05	-0.01849		3559.05	-0.05413		3559.05	-0.05088		3559.05	0.02575
	3559.15	-0.04963		3559.15	-0.01834		3559.15	-0.05423		3559.15	-0.05027		3559.15	0.02533
	3559.25	-0.04831		3559.25	-0.0183		3559.25	-0.0539		3559.25	-0.05003		3559.25	0.02487
	3559.35	-0.04709		3559.35	-0.01844		3559.35	-0.05293		3559.35	-0.05015		3559.35	0.02448
	3559.45	-0.04623		3559.45	-0.01872		3559.45	-0.05141		3559.45	-0.05044		3559.45	0.02434
	3559.55	-0.04587		3559.55	-0.01903		3559.55	-0.04979		3559.55	-0.05066		3559.55	0.02456
	3559.65	-0.04598		3559.65	-0.01923		3559.65	-0.04857		3559.65	-0.05056		3559.65	0.02515
	3559.75	-0.04642		3559.75	-0.01927		3559.75	-0.04812		3559.75	-0.05004		3559.75	0.02602
	3559.85	-0.04704		3559.85	-0.01917		3559.85	-0.04842		3559.85	-0.04913		3559.85	0.02707
	3559.95	-0.04785		3559.95	-0.019		3559.95	-0.04914		3559.95	-0.04799		3559.95	0.02817
	3560.05	-0.04893		3560.05	-0.01885		3560.05	-0.04983		3560.05	-0.04682		3560.05	0.02914
	3560.15	-0.0503		3560.15	-0.0188		3560.15	-0.05014		3560.15	-0.04584		3560.15	0.02978
	3560.25	-0.05183		3560.25	-0.01882		3560.25	-0.04995		3560.25	-0.04517		3560.25	0.02995
	3560.35	-0.05325		3560.35	-0.01883		3560.35	-0.04938		3560.35	-0.04486		3560.35	0.02969
	3560.45	-0.05433		3560.45	-0.01873		3560.45	-0.04874		3560.45	-0.04495		3560.45	0.02915
	3560.55	-0.05502		3560.55	-0.01846		3560.55	-0.04843		3560.55	-0.04546		3560.55	0.02849
	3560.65	-0.05541		3560.65	-0.01808		3560.65	-0.0487		3560.65	-0.04642		3560.65	0.02777
	3560.75	-0.0556		3560.75	-0.01773		3560.75	-0.04958		3560.75	-0.04775		3560.75	0.02703
	3560.85	-0.05563		3560.85	-0.01751		3560.85	-0.05078		3560.85	-0.04932		3560.85	0.0263
	3560.95	-0.05549		3560.95	-0.01744		3560.95	-0.05182		3560.95	-0.05085		3560.95	0.02567
	3561.05	-0.0552		3561.05	-0.01743		3561.05	-0.0523		3561.05	-0.05206		3561.05	0.02526
	3561.15	-0.0548		3561.15	-0.01735		3561.15	-0.05207		3561.15	-0.05267		3561.15	0.02519
	3561.25	-0.05427		3561.25	-0.01711		3561.25	-0.05122		3561.25	-0.05251		3561.25	0.0255
	3561.35	-0.05353		3561.35	-0.01672		3561.35	-0.04999		3561.35	-0.05163		3561.35	0.02613
	3561.45	-0.05252		3561.45	-0.01626		3561.45	-0.04867		3561.45	-0.05037		3561.45	0.02691
	3561.55	-0.05129		3561.55	-0.01587		3561.55	-0.04762		3561.55	-0.04921		3561.55	0.02761
	3561.65	-0.04996		3561.65	-0.01564		3561.65	-0.04718		3561.65	-0.04864		3561.65	0.02806
	3561.75	-0.04866		3561.75	-0.01561		3561.75	-0.04758		3561.75	-0.04883		3561.75	0.0282
	3561.85	-0.04745		3561.85	-0.01573		3561.85	-0.0488		3561.85	-0.04965		3561.85	0.02804
	3561.95	-0.04639		3561.95	-0.01593		3561.95	-0.05057		3561.95	-0.05074		3561.95	0.0277
	3562.05	-0.04543		3562.05	-0.01613		3562.05	-0.05245		3562.05	-0.05174		3562.05	0.02727
	3562.15	-0.04448		3562.15	-0.01627		3562.15	-0.05407		3562.15	-0.05243		3562.15	0.02688
	3562.25	-0.04338		3562.25	-0.01635		3562.25	-0.05525		3562.25	-0.05273		3562.25	0.02664
	3562.35	-0.04201		3562.35	-0.01642		3562.35	-0.05602		3562.35	-0.05271		3562.35	0.02659
	3562.45	-0.04047		3562.45	-0.01653		3562.45	-0.05657		3562.45	-0.05248		3562.45	0.02672
	3562.55	-0.03909		3562.55	-0.01674		3562.55	-0.05708		3562.55	-0.05225		3562.55	0.02693
	3562.65	-0.03833		3562.65	-0.01701		3562.65	-0.05759		3562.65	-0.05219		3562.65	0.02713
	3562.75	-0.03854		3562.75	-0.01726		3562.75	-0.05796		3562.75	-0.05228		3562.75	0.02731
	3562.85	-0.03968		3562.85	-0.01738		3562.85	-0.05797		3562.85	-0.05232		3562.85	0.02752
	3562.95	-0.04137		3562.95	-0.01727		3562.95	-0.05743		3562.95	-0.05206		3562.95	0.02785
	3563.05	-0.04308		3563.05	-0.01697		3563.05	-0.05635		3563.05	-0.05132		3563.05	0.02829
	3563.15	-0.04446		3563.15	-0.01655		3563.15	-0.05494		3563.15	-0.05018		3563.15	0.02878
	3563.25	-0.04552		3563.25	-0.01614		3563.25	-0.0535		3563.25	-0.0489		3563.25	0.0292
	3563.35	-0.04649		3563.35	-0.01586		3563.35	-0.0523		3563.35	-0.0478		3563.35	0.02943
	3563.45	-0.04755		3563.45	-0.01578		3563.45	-0.05148		3563.45	-0.04719		3563.45	0.02941
	3563.55	-0.04869		3563.55	-0.0159		3563.55	-0.05111		3563.55	-0.04721		3563.55	0.02912
	3563.65	-0.04973		3563.65	-0.01619		3563.65	-0.05115		3563.65	-0.04779		3563.65	0.0286
	3563.75	-0.05059		3563.75	-0.01662		3563.75	-0.05138		3563.75	-0.04864		3563.75	0.02795
	3563.85	-0.05127		3563.85	-0.01712		3563.85	-0.05147		3563.85	-0.04933		3563.85	0.02727
	3563.95	-0.05178		3563.95	-0.01767		3563.95	-0.05105		3563.95	-0.04954		3563.95	0.0267
	3564.05	-0.05198		3564.05	-0.01823		3564.05	-0.04989		3564.05	-0.0492		3564.05	0.02637
	3564.15	-0.05167		3564.15	-0.01871		3564.15	-0.04807		3564.15	-0.0485		3564.15	0.02639
	3564.25	-0.05073		3564.25	-0.01903		3564.25	-0.04597		3564.25	-0.04769		3564.25	0.02677
	3564.35	-0.04928		3564.35	-0.01911		3564.35	-0.04415		3564.35	-0.04693		3564.35	0.0274
	3564.45	-0.04757		3564.45	-0.01892		3564.45	-0.0431		3564.45	-0.04631		3564.45	0.02811
	3564.55	-0.04583		3564.55	-0.01849		3564.55	-0.04309		3564.55	-0.04594		3564.55	0.02875
	3564.65	-0.0442		3564.65	-0.01792		3564.65	-0.04403		3564.65	-0.04602		3564.65	0.02924
	3564.75	-0.04277		3564.75	-0.01734		3564.75	-0.04551		3564.75	-0.04668		3564.75	0.02961
	3564.85	-0.04164		3564.85	-0.01691		3564.85	-0.04703		3564.85	-0.0479		3564.85	0.0299
	3564.95	-0.04095		3564.95	-0.01674		3564.95	-0.04825		3564.95	-0.04935		3564.95	0.03011
	3565.05	-0.04084		3565.05	-0.01684		3565.05	-0.04914		3565.05	-0.05058		3565.05	0.03018
	3565.15	-0.04144		3565.15	-0.01712		3565.15	-0.04986		3565.15	-0.05117		3565.15	0.03003
	3565.25	-0.04285		3565.25	-0.01742		3565.25	-0.05056		3565.25	-0.0509		3565.25	0.02964
	3565.35	-0.04514		3565.35	-0.01761		3565.35	-0.05126		3565.35	-0.04985		3565.35	0.02903
	3565.45	-0.04817		3565.45	-0.01761		3565.45	-0.05182		3565.45	-0.04837		3565.45	0.02826
	3565.55	-0.05159		3565.55	-0.01748		3565.55	-0.05209		3565.55	-0.04695		3565.55	0.02737
	3565.65	-0.05482		3565.65	-0.01729		3565.65	-0.052		3565.65	-0.04604		3565.65	0.02646
	3565.75	-0.05737		3565.75	-0.01716		3565.75	-0.05167		3565.75	-0.04588		3565.75	0.02565
	3565.85	-0.05902		3565.85	-0.01715		3565.85	-0.05131		3565.85	-0.04644		3565.85	0.02507
	3565.95	-0.05984		3565.95	-0.01722		3565.95	-0.05105		3565.95	-0.04748		3565.95	0.02477
	3566.05	-0.06		3566.05	-0.01732		3566.05	-0.05092		3566.05	-0.04865		3566.05	0.02475
	3566.15	-0.05961		3566.15	-0.01736		3566.15	-0.0508		3566.15	-0.04965		3566.15	0.02499
	3566.25	-0.05873		3566.25	-0.01733		3566.25	-0.05059		3566.25	-0.05026		3566.25	0.02546
	3566.35	-0.05749		3566.35	-0.01729		3566.35	-0.05026		3566.35	-0.0504		3566.35	0.02605
	3566.45	-0.05615		3566.45	-0.0173		3566.45	-0.04989		3566.45	-0.05012		3566.45	0.02662
	3566.55	-0.05502		3566.55	-0.01739		3566.55	-0.0496		3566.55	-0.04955		3566.55	0.027
	3566.65	-0.05422		3566.65	-0.01751		3566.65	-0.04944		3566.65	-0.04881		3566.65	0.02709
	3566.75	-0.05363		3566.75	-0.01761		3566.75	-0.04941		3566.75	-0.04803		3566.75	0.02699
	3566.85	-0.05298		3566.85	-0.01765		3566.85	-0.04942		3566.85	-0.04731		3566.85	0.02686
	3566.95	-0.05211		3566.95	-0.01766		3566.95	-0.0494		3566.95	-0.04678		3566.95	0.02687
	3567.05	-0.05112		3567.05	-0.01766		3567.05	-0.04933		3567.05	-0.04653		3567.05	0.027
	3567.15	-0.05028		3567.15	-0.0177		3567.15	-0.04923		3567.15	-0.04653		3567.15	0.02712
	3567.25	-0.04982		3567.25	-0.01778		3567.25	-0.04911		3567.25	-0.04659		3567.25	0.02708
	3567.35	-0.04969		3567.35	-0.01785		3567.35	-0.04896		3567.35	-0.04642		3567.35	0.02684
	3567.45	-0.04968		3567.45	-0.01787		3567.45	-0.04879		3567.45	-0.04579		3567.45	0.02656
	3567.55	-0.04952		3567.55	-0.01777		3567.55	-0.04858		3567.55	-0.04473		3567.55	0.02639
	3567.65	-0.04906		3567.65	-0.01752		3567.65	-0.04824		3567.65	-0.04352		3567.65	0.02645
	3567.75	-0.04831		3567.75	-0.01714		3567.75	-0.04765		3567.75	-0.04253		3567.75	0.02678
	3567.85	-0.04744		3567.85	-0.01673		3567.85	-0.04671		3567.85	-0.04199		3567.85	0.02734
	3567.95	-0.04666		3567.95	-0.01637		3567.95	-0.0455		3567.95	-0.04191		3567.95	0.02805
	3568.05	-0.04618		3568.05	-0.01611		3568.05	-0.04431		3568.05	-0.04208		3568.05	0.02878
	3568.15	-0.04622		3568.15	-0.01596		3568.15	-0.04348		3568.15	-0.04235		3568.15	0.02935
	3568.25	-0.04697		3568.25	-0.0159		3568.25	-0.04321		3568.25	-0.04266		3568.25	0.02963
	3568.35	-0.04857		3568.35	-0.01591		3568.35	-0.04346		3568.35	-0.04308		3568.35	0.02956
	3568.45	-0.05093		3568.45	-0.01599		3568.45	-0.04398		3568.45	-0.04364		3568.45	0.02924
	3568.55	-0.05361		3568.55	-0.01617		3568.55	-0.04455		3568.55	-0.04427		3568.55	0.02887
	3568.65	-0.05596		3568.65	-0.01644		3568.65	-0.04504		3568.65	-0.04487		3568.65	0.02866
	3568.75	-0.05732		3568.75	-0.01678		3568.75	-0.04544		3568.75	-0.04537		3568.75	0.02878
	3568.85	-0.05743		3568.85	-0.01713		3568.85	-0.04584		3568.85	-0.0458		3568.85	0.02923
	3568.95	-0.05652		3568.95	-0.01744		3568.95	-0.04641		3568.95	-0.04627		3568.95	0.0299
	3569.05	-0.05516		3569.05	-0.01769		3569.05	-0.04732		3569.05	-0.04683		3569.05	0.0306
	3569.15	-0.0539		3569.15	-0.01786		3569.15	-0.04862		3569.15	-0.04742		3569.15	0.0312
	3569.25	-0.05298		3569.25	-0.01796		3569.25	-0.05009		3569.25	-0.04788		3569.25	0.03162
	3569.35	-0.05229		3569.35	-0.01803		3569.35	-0.05122		3569.35	-0.04799		3569.35	0.03187
	3569.45	-0.05159		3569.45	-0.01807		3569.45	-0.05148		3569.45	-0.0477		3569.45	0.03189
	3569.55	-0.05075		3569.55	-0.01807		3569.55	-0.05061		3569.55	-0.04716		3569.55	0.03161
	3569.65	-0.04987		3569.65	-0.01801		3569.65	-0.04883		3569.65	-0.04669		3569.65	0.03101
	3569.75	-0.04914		3569.75	-0.01794		3569.75	-0.04676		3569.75	-0.04662		3569.75	0.03017
	3569.85	-0.04866		3569.85	-0.01787		3569.85	-0.04511		3569.85	-0.0471		3569.85	0.0293
	3569.95	-0.04838		3569.95	-0.01786		3569.95	-0.0443		3569.95	-0.048		3569.95	0.02863
	3570.05	-0.04821		3570.05	-0.01791		3570.05	-0.04435		3570.05	-0.04901		3570.05	0.02828
	3570.15	-0.04826		3570.15	-0.01802		3570.15	-0.045		3570.15	-0.04981		3570.15	0.02828
	3570.25	-0.04875		3570.25	-0.0182		3570.25	-0.04595		3570.25	-0.05021		3570.25	0.02853
	3570.35	-0.04983		3570.35	-0.01844		3570.35	-0.04705		3570.35	-0.05018		3570.35	0.02892
	3570.45	-0.05136		3570.45	-0.01877		3570.45	-0.04822		3570.45	-0.04983		3570.45	0.02932
	3570.55	-0.05288		3570.55	-0.01915		3570.55	-0.04937		3570.55	-0.04934		3570.55	0.02957
	3570.65	-0.05386		3570.65	-0.01951		3570.65	-0.05035		3570.65	-0.04893		3570.65	0.02951
	3570.75	-0.05394		3570.75	-0.01979		3570.75	-0.05099		3570.75	-0.04883		3570.75	0.029
	3570.85	-0.05307		3570.85	-0.01992		3570.85	-0.05129		3570.85	-0.04911		3570.85	0.02805
	3570.95	-0.05155		3570.95	-0.01988		3570.95	-0.05147		3570.95	-0.0496		3570.95	0.02677
	3571.05	-0.04989		3571.05	-0.01968		3571.05	-0.0519		3571.05	-0.05003		3571.05	0.02541
	3571.15	-0.04876		3571.15	-0.01937		3571.15	-0.05286		3571.15	-0.05013		3571.15	0.02419
	3571.25	-0.04885		3571.25	-0.01901		3571.25	-0.05436		3571.25	-0.04987		3571.25	0.02327
	3571.35	-0.05071		3571.35	-0.01869		3571.35	-0.05615		3571.35	-0.04943		3571.35	0.02266
	3571.45	-0.0545		3571.45	-0.01846		3571.45	-0.05791		3571.45	-0.04908		3571.45	0.02236
	3571.55	-0.05986		3571.55	-0.01837		3571.55	-0.05935		3571.55	-0.049		3571.55	0.02234
	3571.65	-0.06583		3571.65	-0.01845		3571.65	-0.06033		3571.65	-0.04918		3571.65	0.0226
	3571.75	-0.07123		3571.75	-0.01864		3571.75	-0.06078		3571.75	-0.04948		3571.75	0.02311
	3571.85	-0.07509		3571.85	-0.01887		3571.85	-0.06073		3571.85	-0.04976		3571.85	0.02377
	3571.95	-0.07707		3571.95	-0.01905		3571.95	-0.06029		3571.95	-0.05003		3571.95	0.02437
	3572.05	-0.07741		3572.05	-0.01914		3572.05	-0.05965		3572.05	-0.05035		3572.05	0.02466
	3572.15	-0.07664		3572.15	-0.01911		3572.15	-0.05905		3572.15	-0.05074		3572.15	0.02451
	3572.25	-0.07514		3572.25	-0.019		3572.25	-0.05863		3572.25	-0.05116		3572.25	0.02397
	3572.35	-0.07313		3572.35	-0.01882		3572.35	-0.05841		3572.35	-0.05155		3572.35	0.02329
	3572.45	-0.07071		3572.45	-0.01858		3572.45	-0.05833		3572.45	-0.05183		3572.45	0.02277
	3572.55	-0.06803		3572.55	-0.01831		3572.55	-0.0582		3572.55	-0.05196		3572.55	0.02269
	3572.65	-0.06532		3572.65	-0.01806		3572.65	-0.0579		3572.65	-0.05186		3572.65	0.02312
	3572.75	-0.06278		3572.75	-0.01785		3572.75	-0.05737		3572.75	-0.05144		3572.75	0.02394
	3572.85	-0.06061		3572.85	-0.01772		3572.85	-0.05656		3572.85	-0.0507		3572.85	0.0249
	3572.95	-0.05899		3572.95	-0.01768		3572.95	-0.05544		3572.95	-0.04982		3572.95	0.02575
	3573.05	-0.05805		3573.05	-0.01771		3573.05	-0.05394		3573.05	-0.04909		3573.05	0.02634
	3573.15	-0.05785		3573.15	-0.01779		3573.15	-0.05216		3573.15	-0.04883		3573.15	0.02664
	3573.25	-0.05832		3573.25	-0.01792		3573.25	-0.05042		3573.25	-0.04921		3573.25	0.02667
	3573.35	-0.05928		3573.35	-0.01806		3573.35	-0.04915		3573.35	-0.05021		3573.35	0.02649
	3573.45	-0.0605		3573.45	-0.0182		3573.45	-0.04865		3573.45	-0.05162		3573.45	0.02621
	3573.55	-0.06182		3573.55	-0.0183		3573.55	-0.04892		3573.55	-0.05314		3573.55	0.02601
	3573.65	-0.06315		3573.65	-0.01837		3573.65	-0.04979		3573.65	-0.05452		3573.65	0.026
	3573.75	-0.06455		3573.75	-0.01843		3573.75	-0.05116		3573.75	-0.05564		3573.75	0.02613
	3573.85	-0.06605		3573.85	-0.01855		3573.85	-0.05314		3573.85	-0.05651		3573.85	0.02622
	3573.95	-0.06763		3573.95	-0.01876		3573.95	-0.05586		3573.95	-0.05724		3573.95	0.02605
	3574.05	-0.06915		3574.05	-0.01907		3574.05	-0.05927		3574.05	-0.05795		3574.05	0.02551
	3574.15	-0.07051		3574.15	-0.01942		3574.15	-0.06294		3574.15	-0.05864		3574.15	0.02466
	3574.25	-0.0716		3574.25	-0.01974		3574.25	-0.06617		3574.25	-0.05917		3574.25	0.02372
	3574.35	-0.07236		3574.35	-0.01998		3574.35	-0.06829		3574.35	-0.05927		3574.35	0.02298
	3574.45	-0.07267		3574.45	-0.02011		3574.45	-0.06899		3574.45	-0.05868		3574.45	0.02269
	3574.55	-0.07248		3574.55	-0.02012		3574.55	-0.06842		3574.55	-0.05727		3574.55	0.02298
	3574.65	-0.07186		3574.65	-0.01999		3574.65	-0.06709		3574.65	-0.05521		3574.65	0.0238
	3574.75	-0.07096		3574.75	-0.01971		3574.75	-0.06561		3574.75	-0.05289		3574.75	0.02488
	3574.85	-0.06987		3574.85	-0.01931		3574.85	-0.06437		3574.85	-0.05076		3574.85	0.02591
	3574.95	-0.06857		3574.95	-0.01883		3574.95	-0.06349		3574.95	-0.04915		3574.95	0.02666
	3575.05	-0.06698		3575.05	-0.01831		3575.05	-0.06279		3575.05	-0.04812		3575.05	0.02704
	3575.15	-0.06515		3575.15	-0.01781		3575.15	-0.06203		3575.15	-0.04753		3575.15	0.02714
	3575.25	-0.06331		3575.25	-0.01733		3575.25	-0.06102		3575.25	-0.04713		3575.25	0.02713
	3575.35	-0.06177		3575.35	-0.01689		3575.35	-0.05968		3575.35	-0.04664		3575.35	0.0272
	3575.45	-0.06079		3575.45	-0.01647		3575.45	-0.05801		3575.45	-0.04582		3575.45	0.02749
	3575.55	-0.06044		3575.55	-0.01605		3575.55	-0.05608		3575.55	-0.04458		3575.55	0.02807
	3575.65	-0.06066		3575.65	-0.01566		3575.65	-0.05401		3575.65	-0.04301		3575.65	0.02884
	3575.75	-0.06129		3575.75	-0.01538		3575.75	-0.05194		3575.75	-0.04143		3575.75	0.02958
	3575.85	-0.06208		3575.85	-0.01527		3575.85	-0.04998		3575.85	-0.04023		3575.85	0.03011
	3575.95	-0.06277		3575.95	-0.01533		3575.95	-0.04818		3575.95	-0.03974		3575.95	0.03035
	3576.05	-0.06307		3576.05	-0.01553		3576.05	-0.04664		3576.05	-0.04005		3576.05	0.03039
	3576.15	-0.06285		3576.15	-0.01577		3576.15	-0.0455		3576.15	-0.041		3576.15	0.03037
	3576.25	-0.06207		3576.25	-0.01603		3576.25	-0.04491		3576.25	-0.04232		3576.25	0.03032
	3576.35	-0.06086		3576.35	-0.01631		3576.35	-0.04498		3576.35	-0.04377		3576.35	0.03019
	3576.45	-0.05934		3576.45	-0.01665		3576.45	-0.04571		3576.45	-0.04525		3576.45	0.0298
	3576.55	-0.05767		3576.55	-0.01709		3576.55	-0.04694		3576.55	-0.04674		3576.55	0.02904
	3576.65	-0.05596		3576.65	-0.0176		3576.65	-0.0484		3576.65	-0.04816		3576.65	0.02798
	3576.75	-0.05437		3576.75	-0.01807		3576.75	-0.04977		3576.75	-0.04935		3576.75	0.02687
	3576.85	-0.05307		3576.85	-0.01839		3576.85	-0.05075		3576.85	-0.05012		3576.85	0.02603
	3576.95	-0.05225		3576.95	-0.01848		3576.95	-0.05126		3576.95	-0.05041		3576.95	0.0257
	3577.05	-0.05201		3577.05	-0.01841		3577.05	-0.05146		3577.05	-0.05038		3577.05	0.02593
	3577.15	-0.05233		3577.15	-0.01829		3577.15	-0.05166		3577.15	-0.05032		3577.15	0.02661
	3577.25	-0.05306		3577.25	-0.01823		3577.25	-0.05214		3577.25	-0.05051		3577.25	0.02749
	3577.35	-0.05394		3577.35	-0.01825		3577.35	-0.05295		3577.35	-0.05101		3577.35	0.02836
	3577.45	-0.05468		3577.45	-0.01829		3577.45	-0.05386		3577.45	-0.0517		3577.45	0.02912
	3577.55	-0.05501		3577.55	-0.01831		3577.55	-0.05447		3577.55	-0.05234		3577.55	0.02973
	3577.65	-0.05477		3577.65	-0.01823		3577.65	-0.05442		3577.65	-0.05278		3577.65	0.03023
	3577.75	-0.05393		3577.75	-0.01805		3577.75	-0.05356		3577.75	-0.05293		3577.75	0.03061
	3577.85	-0.05265		3577.85	-0.01776		3577.85	-0.05202		3577.85	-0.05275		3577.85	0.03087
	3577.95	-0.05122		3577.95	-0.01738		3577.95	-0.05011		3577.95	-0.05226		3577.95	0.03098
	3578.05	-0.05		3578.05	-0.01699		3578.05	-0.04823		3578.05	-0.05153		3578.05	0.03088
	3578.15	-0.04923		3578.15	-0.01664		3578.15	-0.04668		3578.15	-0.05068		3578.15	0.03054
	3578.25	-0.04894		3578.25	-0.01634		3578.25	-0.04561		3578.25	-0.0499		3578.25	0.03003
	3578.35	-0.04899		3578.35	-0.01604		3578.35	-0.04502		3578.35	-0.04932		3578.35	0.02952
	3578.45	-0.04922		3578.45	-0.01573		3578.45	-0.04483		3578.45	-0.04897		3578.45	0.0292
	3578.55	-0.04961		3578.55	-0.0155		3578.55	-0.045		3578.55	-0.04881		3578.55	0.02916
	3578.65	-0.05019		3578.65	-0.0155		3578.65	-0.0455		3578.65	-0.04878		3578.65	0.02931
	3578.75	-0.05092		3578.75	-0.01584		3578.75	-0.04627		3578.75	-0.04884		3578.75	0.0295
	3578.85	-0.05163		3578.85	-0.01647		3578.85	-0.04709		3578.85	-0.04901		3578.85	0.02957
	3578.95	-0.05215		3578.95	-0.01725		3578.95	-0.04772		3578.95	-0.04942		3578.95	0.02946
	3579.05	-0.05249		3579.05	-0.018		3579.05	-0.04794		3579.05	-0.05022		3579.05	0.02913
	3579.15	-0.05278		3579.15	-0.01858		3579.15	-0.04767		3579.15	-0.05153		3579.15	0.02859
	3579.25	-0.05321		3579.25	-0.01896		3579.25	-0.04706		3579.25	-0.0532		3579.25	0.02789
	3579.35	-0.05382		3579.35	-0.01915		3579.35	-0.04642		3579.35	-0.0549		3579.35	0.02718
	3579.45	-0.05454		3579.45	-0.01921		3579.45	-0.04616		3579.45	-0.05613		3579.45	0.02656
	3579.55	-0.05525		3579.55	-0.01919		3579.55	-0.04665		3579.55	-0.05651		3579.55	0.026
	3579.65	-0.05594		3579.65	-0.01919		3579.65	-0.04792		3579.65	-0.0559		3579.65	0.02534
	3579.75	-0.05658		3579.75	-0.01924		3579.75	-0.04951		3579.75	-0.05444		3579.75	0.02448
	3579.85	-0.05706		3579.85	-0.01931		3579.85	-0.05066		3579.85	-0.05254		3579.85	0.02355
	3579.95	-0.05722		3579.95	-0.01937		3579.95	-0.05071		3579.95	-0.05073		3579.95	0.02284
	3580.05	-0.05696		3580.05	-0.01936		3580.05	-0.04956		3580.05	-0.04941		3580.05	0.02259
	3580.15	-0.05634		3580.15	-0.01925		3580.15	-0.04767		3580.15	-0.04875		3580.15	0.02285
	3580.25	-0.05552		3580.25	-0.01907		3580.25	-0.04579		3580.25	-0.04862		3580.25	0.02352
	3580.35	-0.05469		3580.35	-0.01886		3580.35	-0.04451		3580.35	-0.04879		3580.35	0.02444
	3580.45	-0.05395		3580.45	-0.01866		3580.45	-0.04409		3580.45	-0.049		3580.45	0.02552
	3580.55	-0.05345		3580.55	-0.01853		3580.55	-0.04439		3580.55	-0.04906		3580.55	0.02663
	3580.65	-0.05333		3580.65	-0.01852		3580.65	-0.04509		3580.65	-0.04885		3580.65	0.02759
	3580.75	-0.05375		3580.75	-0.0186		3580.75	-0.04575		3580.75	-0.04839		3580.75	0.02819
	3580.85	-0.05467		3580.85	-0.01871		3580.85	-0.04605		3580.85	-0.04784		3580.85	0.02832
	3580.95	-0.05571		3580.95	-0.01876		3580.95	-0.04579		3580.95	-0.0474		3580.95	0.02809
	3581.05	-0.0563		3581.05	-0.01865		3581.05	-0.04502		3581.05	-0.04721		3581.05	0.02774
	3581.15	-0.05597		3581.15	-0.01839		3581.15	-0.04391		3581.15	-0.04722		3581.15	0.02755
	3581.25	-0.05466		3581.25	-0.01805		3581.25	-0.04273		3581.25	-0.04727		3581.25	0.02758
	3581.35	-0.05275		3581.35	-0.01776		3581.35	-0.04172		3581.35	-0.04722		3581.35	0.02775
	3581.45	-0.05084		3581.45	-0.0176		3581.45	-0.04105		3581.45	-0.04709		3581.45	0.02783
	3581.55	-0.04952		3581.55	-0.01758		3581.55	-0.04087		3581.55	-0.04707		3581.55	0.02763
	3581.65	-0.04909		3581.65	-0.01762		3581.65	-0.0412		3581.65	-0.0474		3581.65	0.0271
	3581.75	-0.04951		3581.75	-0.01761		3581.75	-0.04196		3581.75	-0.04811		3581.75	0.02633
	3581.85	-0.0504		3581.85	-0.01747		3581.85	-0.0429		3581.85	-0.04895		3581.85	0.02554
	3581.95	-0.05127		3581.95	-0.0172		3581.95	-0.04373		3581.95	-0.04956		3581.95	0.02488
	3582.05	-0.05173		3582.05	-0.0169		3582.05	-0.04424		3582.05	-0.04972		3582.05	0.02439
	3582.15	-0.05166		3582.15	-0.01667		3582.15	-0.04444		3582.15	-0.04951		3582.15	0.02397
	3582.25	-0.0513		3582.25	-0.01664		3582.25	-0.0445		3582.25	-0.04922		3582.25	0.02349
	3582.35	-0.05102		3582.35	-0.01681		3582.35	-0.04467		3582.35	-0.04916		3582.35	0.02295
	3582.45	-0.05105		3582.45	-0.01711		3582.45	-0.04509		3582.45	-0.04947		3582.45	0.02246
	3582.55	-0.05138		3582.55	-0.01746		3582.55	-0.04585		3582.55	-0.05008		3582.55	0.02219
	3582.65	-0.05182		3582.65	-0.01776		3582.65	-0.04695		3582.65	-0.05084		3582.65	0.02224
	3582.75	-0.05219		3582.75	-0.01802		3582.75	-0.04833		3582.75	-0.05162		3582.75	0.0226
	3582.85	-0.05242		3582.85	-0.01827		3582.85	-0.04989		3582.85	-0.05231		3582.85	0.02315
	3582.95	-0.05254		3582.95	-0.01852		3582.95	-0.05141		3582.95	-0.05287		3582.95	0.02375
	3583.05	-0.05254		3583.05	-0.01882		3583.05	-0.05269		3583.05	-0.05326		3583.05	0.02429
	3583.15	-0.05241		3583.15	-0.01914		3583.15	-0.0536		3583.15	-0.0534		3583.15	0.02467
	3583.25	-0.05216		3583.25	-0.01945		3583.25	-0.05414		3583.25	-0.05328		3583.25	0.02487
	3583.35	-0.05188		3583.35	-0.0197		3583.35	-0.05445		3583.35	-0.05292		3583.35	0.0249
	3583.45	-0.05176		3583.45	-0.01985		3583.45	-0.05467		3583.45	-0.0525		3583.45	0.02477
	3583.55	-0.05193		3583.55	-0.01986		3583.55	-0.0548		3583.55	-0.0522		3583.55	0.02454
	3583.65	-0.05242		3583.65	-0.01977		3583.65	-0.05472		3583.65	-0.05216		3583.65	0.02426
	3583.75	-0.05309		3583.75	-0.01965		3583.75	-0.05428		3583.75	-0.0524		3583.75	0.02403
	3583.85	-0.05374		3583.85	-0.01956		3583.85	-0.05346		3583.85	-0.05281		3583.85	0.02394
	3583.95	-0.05421		3583.95	-0.01952		3583.95	-0.05242		3583.95	-0.05322		3583.95	0.02406
	3584.05	-0.05446		3584.05	-0.0195		3584.05	-0.0514		3584.05	-0.05349		3584.05	0.02439
	3584.15	-0.05452		3584.15	-0.01944		3584.15	-0.05052		3584.15	-0.05353		3584.15	0.0249
	3584.25	-0.05437		3584.25	-0.01927		3584.25	-0.04973		3584.25	-0.05338		3584.25	0.02558
	3584.35	-0.05392		3584.35	-0.01895		3584.35	-0.04889		3584.35	-0.05317		3584.35	0.02641
	3584.45	-0.05312		3584.45	-0.01852		3584.45	-0.04784		3584.45	-0.0531		3584.45	0.02733
	3584.55	-0.05203		3584.55	-0.01801		3584.55	-0.04647		3584.55	-0.05322		3584.55	0.0283
	3584.65	-0.05082		3584.65	-0.01746		3584.65	-0.04475		3584.65	-0.0534		3584.65	0.02921
	3584.75	-0.04966		3584.75	-0.01691		3584.75	-0.04278		3584.75	-0.0534		3584.75	0.03002
	3584.85	-0.04858		3584.85	-0.01645		3584.85	-0.04089		3584.85	-0.05301		3584.85	0.03069
	3584.95	-0.04762		3584.95	-0.01616		3584.95	-0.0395		3584.95	-0.05218		3584.95	0.0312
	3585.05	-0.04684		3585.05	-0.01605		3585.05	-0.03898		3585.05	-0.05097		3585.05	0.03157
	3585.15	-0.04631		3585.15	-0.01609		3585.15	-0.03944		3585.15	-0.04947		3585.15	0.03176
	3585.25	-0.04605		3585.25	-0.01616		3585.25	-0.04067		3585.25	-0.04784		3585.25	0.0317
	3585.35	-0.04601		3585.35	-0.01619		3585.35	-0.04227		3585.35	-0.04634		3585.35	0.03127
	3585.45	-0.04607		3585.45	-0.01616		3585.45	-0.04381		3585.45	-0.04529		3585.45	0.03042
	3585.55	-0.04618		3585.55	-0.01611		3585.55	-0.04502		3585.55	-0.04492		3585.55	0.0292
	3585.65	-0.04634		3585.65	-0.01611		3585.65	-0.04589		3585.65	-0.04526		3585.65	0.02781
	3585.75	-0.04661		3585.75	-0.01619		3585.75	-0.04671		3585.75	-0.04609		3585.75	0.0265
	3585.85	-0.04701		3585.85	-0.01633		3585.85	-0.04779		3585.85	-0.04701		3585.85	0.0255
	3585.95	-0.04741		3585.95	-0.0165		3585.95	-0.04927		3585.95	-0.04762		3585.95	0.02498
	3586.05	-0.04757		3586.05	-0.01667		3586.05	-0.05094		3586.05	-0.04762		3586.05	0.02497
	3586.15	-0.04737		3586.15	-0.01678		3586.15	-0.05232		3586.15	-0.04691		3586.15	0.02539
	3586.25	-0.0469		3586.25	-0.01679		3586.25	-0.05293		3586.25	-0.04568		3586.25	0.02606
	3586.35	-0.04648		3586.35	-0.01664		3586.35	-0.05256		3586.35	-0.04428		3586.35	0.02678
	3586.45	-0.04643		3586.45	-0.01634		3586.45	-0.05139		3586.45	-0.04308		3586.45	0.02743
	3586.55	-0.04691		3586.55	-0.0159		3586.55	-0.04989		3586.55	-0.04227		3586.55	0.02794
	3586.65	-0.04789		3586.65	-0.01544		3586.65	-0.04856		3586.65	-0.0419		3586.65	0.02824
	3586.75	-0.04916		3586.75	-0.0151		3586.75	-0.04774		3586.75	-0.04191		3586.75	0.02826
	3586.85	-0.05049		3586.85	-0.01502		3586.85	-0.04756		3586.85	-0.04229		3586.85	0.02793
	3586.95	-0.05167		3586.95	-0.01527		3586.95	-0.0479		3586.95	-0.04309		3586.95	0.02725
	3587.05	-0.05264		3587.05	-0.01581		3587.05	-0.04864		3587.05	-0.0443		3587.05	0.02633
	3587.15	-0.05342		3587.15	-0.01646		3587.15	-0.04962		3587.15	-0.04575		3587.15	0.02535
	3587.25	-0.05401		3587.25	-0.01703		3587.25	-0.0507		3587.25	-0.04708		3587.25	0.02452
	3587.35	-0.05432		3587.35	-0.01735		3587.35	-0.05173		3587.35	-0.04793		3587.35	0.02402
	3587.45	-0.0543		3587.45	-0.0174		3587.45	-0.05266		3587.45	-0.04808		3587.45	0.02397
	3587.55	-0.05397		3587.55	-0.01723		3587.55	-0.05361		3587.55	-0.04763		3587.55	0.02433
	3587.65	-0.0535		3587.65	-0.017		3587.65	-0.05487		3587.65	-0.04686		3587.65	0.02496
	3587.75	-0.05314		3587.75	-0.01682		3587.75	-0.05674		3587.75	-0.04602		3587.75	0.02563
	3587.85	-0.05314		3587.85	-0.01671		3587.85	-0.05934		3587.85	-0.04521		3587.85	0.02615
	3587.95	-0.05361		3587.95	-0.01669		3587.95	-0.06255		3587.95	-0.04436		3587.95	0.02642
	3588.05	-0.05455		3588.05	-0.01671		3588.05	-0.0661		3588.05	-0.04345		3588.05	0.0265
	3588.15	-0.05586		3588.15	-0.01676		3588.15	-0.06971		3588.15	-0.04263		3588.15	0.02646
	3588.25	-0.05738		3588.25	-0.01681		3588.25	-0.07312		3588.25	-0.04209		3588.25	0.02637
	3588.35	-0.0588		3588.35	-0.01681		3588.35	-0.07598		3588.35	-0.04192		3588.35	0.02622
	3588.45	-0.05979		3588.45	-0.01672		3588.45	-0.07785		3588.45	-0.04206		3588.45	0.02596
	3588.55	-0.06006		3588.55	-0.01654		3588.55	-0.07833		3588.55	-0.04244		3588.55	0.02554
	3588.65	-0.05958		3588.65	-0.01634		3588.65	-0.0773		3588.65	-0.04312		3588.65	0.02497
	3588.75	-0.05862		3588.75	-0.01619		3588.75	-0.07502		3588.75	-0.04417		3588.75	0.02428
	3588.85	-0.05757		3588.85	-0.01618		3588.85	-0.07198		3588.85	-0.04553		3588.85	0.02361
	3588.95	-0.05671		3588.95	-0.0163		3588.95	-0.06871		3588.95	-0.04685		3588.95	0.02313
	3589.05	-0.05605		3589.05	-0.01654		3589.05	-0.06557		3589.05	-0.04777		3589.05	0.02295
	3589.15	-0.05547		3589.15	-0.01684		3589.15	-0.06273		3589.15	-0.04811		3589.15	0.02308
	3589.25	-0.0548		3589.25	-0.01717		3589.25	-0.06028		3589.25	-0.04798		3589.25	0.0234
	3589.35	-0.05394		3589.35	-0.01748		3589.35	-0.05816		3589.35	-0.04768		3589.35	0.02376
	3589.45	-0.05287		3589.45	-0.01776		3589.45	-0.05626		3589.45	-0.04747		3589.45	0.02412
	3589.55	-0.05168		3589.55	-0.01794		3589.55	-0.05431		3589.55	-0.04735		3589.55	0.02457
	3589.65	-0.05056		3589.65	-0.01797		3589.65	-0.05211		3589.65	-0.04719		3589.65	0.02524
	3589.75	-0.04976		3589.75	-0.01782		3589.75	-0.04964		3589.75	-0.04686		3589.75	0.02619
	3589.85	-0.04937		3589.85	-0.01756		3589.85	-0.04715		3589.85	-0.04644		3589.85	0.02726
	3589.95	-0.04932		3589.95	-0.01729		3589.95	-0.04505		3589.95	-0.04615		3589.95	0.02813
	3590.05	-0.0494		3590.05	-0.01711		3590.05	-0.04366		3590.05	-0.04622		3590.05	0.02851
	3590.15	-0.04945		3590.15	-0.01702		3590.15	-0.04301		3590.15	-0.04662		3590.15	0.02832
	3590.25	-0.04938		3590.25	-0.01695		3590.25	-0.04286		3590.25	-0.04714		3590.25	0.0277
	3590.35	-0.04924		3590.35	-0.01685		3590.35	-0.04291		3590.35	-0.04754		3590.35	0.02696
	3590.45	-0.0491		3590.45	-0.01673		3590.45	-0.04297		3590.45	-0.04779		3590.45	0.02635
	3590.55	-0.04906		3590.55	-0.01665		3590.55	-0.04306		3590.55	-0.04808		3590.55	0.02594
	3590.65	-0.04918		3590.65	-0.01664		3590.65	-0.04333		3590.65	-0.04868		3590.65	0.02566
	3590.75	-0.04941		3590.75	-0.01669		3590.75	-0.04391		3590.75	-0.04969		3590.75	0.02539
	3590.85	-0.04955		3590.85	-0.01673		3590.85	-0.04478		3590.85	-0.05097		3590.85	0.0251
	3590.95	-0.04939		3590.95	-0.01675		3590.95	-0.04584		3590.95	-0.05228		3590.95	0.02482
	3591.05	-0.04883		3591.05	-0.01677		3591.05	-0.0469		3591.05	-0.05339		3591.05	0.02465
	3591.15	-0.04806		3591.15	-0.01684		3591.15	-0.04779		3591.15	-0.05418		3591.15	0.02466
	3591.25	-0.04737		3591.25	-0.01696		3591.25	-0.04842		3591.25	-0.05459		3591.25	0.02485
	3591.35	-0.04699		3591.35	-0.01711		3591.35	-0.04872		3591.35	-0.0546		3591.35	0.02516
	3591.45	-0.04694		3591.45	-0.01723		3591.45	-0.04861		3591.45	-0.05429		3591.45	0.02553
	3591.55	-0.04712		3591.55	-0.01729		3591.55	-0.04804		3591.55	-0.05381		3591.55	0.0259
	3591.65	-0.04742		3591.65	-0.01727		3591.65	-0.04704		3591.65	-0.0533		3591.65	0.02628
	3591.75	-0.0478		3591.75	-0.01717		3591.75	-0.04579		3591.75	-0.05281		3591.75	0.02673
	3591.85	-0.04826		3591.85	-0.01702		3591.85	-0.04456		3591.85	-0.05229		3591.85	0.02731
	3591.95	-0.0488		3591.95	-0.01681		3591.95	-0.04356		3591.95	-0.05166		3591.95	0.02807
	3592.05	-0.04937		3592.05	-0.01657		3592.05	-0.04282		3592.05	-0.05083		3592.05	0.02893
	3592.15	-0.04986		3592.15	-0.01633		3592.15	-0.0423		3592.15	-0.04975		3592.15	0.02965
	3592.25	-0.05023		3592.25	-0.01612		3592.25	-0.0419		3592.25	-0.04846		3592.25	0.02996
	3592.35	-0.05044		3592.35	-0.01596		3592.35	-0.04161		3592.35	-0.04711		3592.35	0.02971
	3592.45	-0.05048		3592.45	-0.01585		3592.45	-0.0414		3592.45	-0.04581		3592.45	0.02903
	3592.55	-0.05033		3592.55	-0.01583		3592.55	-0.04123		3592.55	-0.04463		3592.55	0.02819
	3592.65	-0.04994		3592.65	-0.01591		3592.65	-0.04108		3592.65	-0.04354		3592.65	0.02744
	3592.75	-0.04938		3592.75	-0.01611		3592.75	-0.04101		3592.75	-0.04261		3592.75	0.02686
	3592.85	-0.04881		3592.85	-0.01637		3592.85	-0.04112		3592.85	-0.04204		3592.85	0.02638
	3592.95	-0.04856		3592.95	-0.01662		3592.95	-0.04149		3592.95	-0.04216		3592.95	0.02591
	3593.05	-0.0489		3593.05	-0.01683		3593.05	-0.04211		3593.05	-0.04314		3593.05	0.02539
	3593.15	-0.04997		3593.15	-0.017		3593.15	-0.04292		3593.15	-0.04488		3593.15	0.02484
	3593.25	-0.05167		3593.25	-0.01716		3593.25	-0.0438		3593.25	-0.04701		3593.25	0.02435
	3593.35	-0.05358		3593.35	-0.01735		3593.35	-0.04464		3593.35	-0.04905		3593.35	0.0241
	3593.45	-0.05518		3593.45	-0.01755		3593.45	-0.04539		3593.45	-0.05058		3593.45	0.02429
	3593.55	-0.05599		3593.55	-0.01774		3593.55	-0.04608		3593.55	-0.05135		3593.55	0.02504
	3593.65	-0.05582		3593.65	-0.01786		3593.65	-0.04684		3593.65	-0.05126		3593.65	0.02629
	3593.75	-0.0548		3593.75	-0.01786		3593.75	-0.04774		3593.75	-0.05041		3593.75	0.02777
	3593.85	-0.05335		3593.85	-0.01775		3593.85	-0.04869		3593.85	-0.04904		3593.85	0.02911
	3593.95	-0.05198		3593.95	-0.01761		3593.95	-0.0495		3593.95	-0.04758		3593.95	0.02996
	3594.05	-0.05114		3594.05	-0.01755		3594.05	-0.04995		3594.05	-0.04655		3594.05	0.03015
	3594.15	-0.05112		3594.15	-0.01766		3594.15	-0.04991		3594.15	-0.0464		3594.15	0.02969
	3594.25	-0.05194		3594.25	-0.01794		3594.25	-0.04941		3594.25	-0.04724		3594.25	0.02877
	3594.35	-0.0534		3594.35	-0.01832		3594.35	-0.04867		3594.35	-0.04886		3594.35	0.02763
	3594.45	-0.05509		3594.45	-0.01865		3594.45	-0.04806		3594.45	-0.05079		3594.45	0.02655
	3594.55	-0.05652		3594.55	-0.01884		3594.55	-0.04794		3594.55	-0.0526		3594.55	0.02576
	3594.65	-0.05727		3594.65	-0.0189		3594.65	-0.04845		3594.65	-0.05402		3594.65	0.02537
	3594.75	-0.05707		3594.75	-0.01889		3594.75	-0.04948		3594.75	-0.05498		3594.75	0.02538
	3594.85	-0.05589		3594.85	-0.01889		3594.85	-0.05075		3594.85	-0.05545		3594.85	0.02568
	3594.95	-0.05398		3594.95	-0.01896		3594.95	-0.05197		3594.95	-0.05539		3594.95	0.0261
	3595.05	-0.05174		3595.05	-0.0191		3595.05	-0.05291		3595.05	-0.05471		3595.05	0.02643
	3595.15	-0.04964		3595.15	-0.01928		3595.15	-0.05345		3595.15	-0.05337		3595.15	0.02655
	3595.25	-0.04806		3595.25	-0.01947		3595.25	-0.05358		3595.25	-0.05151		3595.25	0.02638
	3595.35	-0.04718		3595.35	-0.01959		3595.35	-0.05343		3595.35	-0.04942		3595.35	0.02599
	3595.45	-0.047		3595.45	-0.01957		3595.45	-0.05313		3595.45	-0.04747		3595.45	0.02554
	3595.55	-0.04733		3595.55	-0.01932		3595.55	-0.0527		3595.55	-0.04592		3595.55	0.02519
	3595.65	-0.04795		3595.65	-0.01881		3595.65	-0.05191		3595.65	-0.04483		3595.65	0.02509
	3595.75	-0.04867		3595.75	-0.01807		3595.75	-0.05042		3595.75	-0.04415		3595.75	0.02525
	3595.85	-0.04939		3595.85	-0.01722		3595.85	-0.04803		3595.85	-0.04384		3595.85	0.02567
	3595.95	-0.05002		3595.95	-0.01638		3595.95	-0.04486		3595.95	-0.04391		3595.95	0.02631
	3596.05	-0.05043		3596.05	-0.0157		3596.05	-0.04149		3596.05	-0.04435		3596.05	0.02713
	3596.15	-0.05038		3596.15	-0.01529		3596.15	-0.03866		3596.15	-0.04499		3596.15	0.02808
	3596.25	-0.04965		3596.25	-0.01518		3596.25	-0.03704		3596.25	-0.04556		3596.25	0.02904
	3596.35	-0.04821		3596.35	-0.01533		3596.35	-0.0369		3596.35	-0.04574		3596.35	0.02987
	3596.45	-0.04628		3596.45	-0.01565		3596.45	-0.03802		3596.45	-0.04533		3596.45	0.03046
	3596.55	-0.04427		3596.55	-0.01606		3596.55	-0.03985		3596.55	-0.04436		3596.55	0.03081
	3596.65	-0.04263		3596.65	-0.01647		3596.65	-0.04175		3596.65	-0.04309		3596.65	0.03105
	3596.75	-0.0417		3596.75	-0.01686		3596.75	-0.04329		3596.75	-0.04193		3596.75	0.03131
	3596.85	-0.04162		3596.85	-0.01727		3596.85	-0.04432		3596.85	-0.04127		3596.85	0.03162
	3596.95	-0.04243		3596.95	-0.01776		3596.95	-0.04498		3596.95	-0.04133		3596.95	0.03185
	3597.05	-0.04398		3597.05	-0.01836		3597.05	-0.04549		3597.05	-0.04205		3597.05	0.03183
	3597.15	-0.04598		3597.15	-0.01905		3597.15	-0.04595		3597.15	-0.04319		3597.15	0.03142
	3597.25	-0.04794		3597.25	-0.01974		3597.25	-0.0463		3597.25	-0.04443		3597.25	0.0307
	3597.35	-0.04927		3597.35	-0.02031		3597.35	-0.04641		3597.35	-0.04559		3597.35	0.02991
	3597.45	-0.04957		3597.45	-0.02065		3597.45	-0.04618		3597.45	-0.04659		3597.45	0.02934
	3597.55	-0.04889		3597.55	-0.02065		3597.55	-0.04568		3597.55	-0.04745		3597.55	0.02916
	3597.65	-0.04771		3597.65	-0.02032		3597.65	-0.04506		3597.65	-0.04812		3597.65	0.02937
	3597.75	-0.04666		3597.75	-0.01975		3597.75	-0.04448		3597.75	-0.04851		3597.75	0.02981
	3597.85	-0.0462		3597.85	-0.0191		3597.85	-0.04401		3597.85	-0.04849		3597.85	0.03027
	3597.95	-0.04635		3597.95	-0.01854		3597.95	-0.04372		3597.95	-0.04802		3597.95	0.03058
	3598.05	-0.04688		3598.05	-0.01821		3598.05	-0.04371		3598.05	-0.04714		3598.05	0.03071
	3598.15	-0.04753		3598.15	-0.01815		3598.15	-0.04411		3598.15	-0.04603		3598.15	0.03064
	3598.25	-0.04826		3598.25	-0.01831		3598.25	-0.04502		3598.25	-0.04491		3598.25	0.03039
	3598.35	-0.04915		3598.35	-0.01858		3598.35	-0.04636		3598.35	-0.04401		3598.35	0.0299
	3598.45	-0.05022		3598.45	-0.0188		3598.45	-0.04781		3598.45	-0.04344		3598.45	0.02912
	3598.55	-0.05124		3598.55	-0.01888		3598.55	-0.0489		3598.55	-0.04322		3598.55	0.02811
	3598.65	-0.05173		3598.65	-0.01873		3598.65	-0.04929		3598.65	-0.04328		3598.65	0.02705
	3598.75	-0.05129		3598.75	-0.01838		3598.75	-0.04894		3598.75	-0.04354		3598.75	0.02619
	3598.85	-0.04985		3598.85	-0.01792		3598.85	-0.04809		3598.85	-0.04398		3598.85	0.02568
	3598.95	-0.04781		3598.95	-0.01745		3598.95	-0.04711		3598.95	-0.04464		3598.95	0.02556
	3599.05	-0.04591		3599.05	-0.01709		3599.05	-0.04629		3599.05	-0.04555		3599.05	0.02573
	3599.15	-0.04488		3599.15	-0.01691		3599.15	-0.0458		3599.15	-0.04662		3599.15	0.02605
	3599.25	-0.04515		3599.25	-0.01691		3599.25	-0.04574		3599.25	-0.04765		3599.25	0.0264
	3599.35	-0.04663		3599.35	-0.01712		3599.35	-0.04618		3599.35	-0.04843		3599.35	0.0267
	3599.45	-0.04891		3599.45	-0.01752		3599.45	-0.04718		3599.45	-0.04886		3599.45	0.02685
	3599.55	-0.05138		3599.55	-0.01806		3599.55	-0.04866		3599.55	-0.04903		3599.55	0.02677
	3599.65	-0.05342		3599.65	-0.01866		3599.65	-0.05041		3599.65	-0.04925		3599.65	0.0265
	3599.75	-0.05454		3599.75	-0.01918		3599.75	-0.05209		3599.75	-0.04983		3599.75	0.02614
	3599.85	-0.05454		3599.85	-0.01945		3599.85	-0.05331		3599.85	-0.05091		3599.85	0.02588
	3599.95	-0.0536		3599.95	-0.01943		3599.95	-0.05374		3599.95	-0.05231		3599.95	0.02583
	3600.05	-0.0523		3600.05	-0.01917		3600.05	-0.05328		3600.05	-0.05357		3600.05	0.02597
	3600.15	-0.05138		3600.15	-0.0188		3600.15	-0.05213		3600.15	-0.05417		3600.15	0.02621
	3600.25	-0.05135		3600.25	-0.01847		3600.25	-0.05067		3600.25	-0.05386		3600.25	0.02645
	3600.35	-0.05217		3600.35	-0.01825		3600.35	-0.04928		3600.35	-0.05286		3600.35	0.02666
	3600.45	-0.0533		3600.45	-0.01814		3600.45	-0.04814		3600.45	-0.05165		3600.45	0.02688
	3600.55	-0.05402		3600.55	-0.01812		3600.55	-0.04722		3600.55	-0.05071		3600.55	0.02715
	3600.65	-0.054		3600.65	-0.01817		3600.65	-0.04647		3600.65	-0.05024		3600.65	0.02749
	3600.75	-0.05347		3600.75	-0.01824		3600.75	-0.04605		3600.75	-0.05014		3600.75	0.02782
	3600.85	-0.05303		3600.85	-0.0183		3600.85	-0.04621		3600.85	-0.05015		3600.85	0.02802
	3600.95	-0.05321		3600.95	-0.01833		3600.95	-0.0471		3600.95	-0.05003		3600.95	0.02795
	3601.05	-0.05412		3601.05	-0.01836		3601.05	-0.04852		3601.05	-0.04968		3601.05	0.02757
	3601.15	-0.05536		3601.15	-0.01843		3601.15	-0.05		3601.15	-0.0492		3601.15	0.02701
	3601.25	-0.05633		3601.25	-0.01854		3601.25	-0.05106		3601.25	-0.04874		3601.25	0.02652
	3601.35	-0.0566		3601.35	-0.01864		3601.35	-0.0514		3601.35	-0.04831		3601.35	0.02642
	3601.45	-0.05609		3601.45	-0.01864		3601.45	-0.051		3601.45	-0.04772		3601.45	0.02687
	3601.55	-0.055		3601.55	-0.0185		3601.55	-0.05007		3601.55	-0.04672		3601.55	0.02785
	3601.65	-0.05363		3601.65	-0.01824		3601.65	-0.04888		3601.65	-0.04521		3601.65	0.02908
	3601.75	-0.05227		3601.75	-0.018		3601.75	-0.04778		3601.75	-0.04329		3601.75	0.03023
	3601.85	-0.05111		3601.85	-0.01789		3601.85	-0.04708		3601.85	-0.04123		3601.85	0.03099
	3601.95	-0.05018		3601.95	-0.01801		3601.95	-0.0469		3601.95	-0.03938		3601.95	0.03121
	3602.05	-0.04936		3602.05	-0.01833		3602.05	-0.04714		3602.05	-0.03805		3602.05	0.03092
	3602.15	-0.04855		3602.15	-0.01875		3602.15	-0.04746		3602.15	-0.03751		3602.15	0.03023
	3602.25	-0.04778		3602.25	-0.01914		3602.25	-0.04752		3602.25	-0.03786		3602.25	0.02927
	3602.35	-0.04726		3602.35	-0.01938		3602.35	-0.04724		3602.35	-0.03899		3602.35	0.02813
	3602.45	-0.04724		3602.45	-0.01943		3602.45	-0.04683		3602.45	-0.04059		3602.45	0.0269
	3602.55	-0.04779		3602.55	-0.01927		3602.55	-0.04664		3602.55	-0.04222		3602.55	0.02572
	3602.65	-0.04871		3602.65	-0.01893		3602.65	-0.04691		3602.65	-0.04351		3602.65	0.02474
	3602.75	-0.04963		3602.75	-0.01847		3602.75	-0.04768		3602.75	-0.04429		3602.75	0.02407
	3602.85	-0.05019		3602.85	-0.018		3602.85	-0.0488		3602.85	-0.0447		3602.85	0.02374
	3602.95	-0.05013		3602.95	-0.01764		3602.95	-0.05008		3602.95	-0.04503		3602.95	0.02367
	3603.05	-0.04938		3603.05	-0.01745		3603.05	-0.05125		3603.05	-0.04551		3603.05	0.02378
	3603.15	-0.048		3603.15	-0.01741		3603.15	-0.05204		3603.15	-0.04616		3603.15	0.02408
	3603.25	-0.0462		3603.25	-0.01745		3603.25	-0.0522		3603.25	-0.04689		3603.25	0.0246
	3603.35	-0.04438		3603.35	-0.01747		3603.35	-0.0516		3603.35	-0.04765		3603.35	0.02536
	3603.45	-0.04305		3603.45	-0.01745		3603.45	-0.05036		3603.45	-0.04852		3603.45	0.02626
	3603.55	-0.04262		3603.55	-0.01744		3603.55	-0.04879		3603.55	-0.04965		3603.55	0.02707
	3603.65	-0.0432		3603.65	-0.01753		3603.65	-0.04733		3603.65	-0.0511		3603.65	0.02752
	3603.75	-0.04453		3603.75	-0.01779		3603.75	-0.04634		3603.75	-0.05267		3603.75	0.02746
	3603.85	-0.04603		3603.85	-0.01821		3603.85	-0.04595		3603.85	-0.05396		3603.85	0.02699
	3603.95	-0.04716		3603.95	-0.01872		3603.95	-0.04597		3603.95	-0.05446		3603.95	0.0264
	3604.05	-0.04756		3604.05	-0.0192		3604.05	-0.04597		3604.05	-0.05387		3604.05	0.02604
	3604.15	-0.04721		3604.15	-0.01956		3604.15	-0.04557		3604.15	-0.05225		3604.15	0.02611
	3604.25	-0.0463		3604.25	-0.01977		3604.25	-0.04462		3604.25	-0.05001		3604.25	0.02654
	3604.35	-0.04516		3604.35	-0.01985		3604.35	-0.04325		3604.35	-0.04773		3604.35	0.02709
	3604.45	-0.04408		3604.45	-0.0198		3604.45	-0.04167		3604.45	-0.04592		3604.45	0.02747
	3604.55	-0.04334		3604.55	-0.01959		3604.55	-0.04005		3604.55	-0.04486		3604.55	0.02752
	3604.65	-0.0432		3604.65	-0.01922		3604.65	-0.03845		3604.65	-0.04462		3604.65	0.02728
	3604.75	-0.04388		3604.75	-0.0187		3604.75	-0.03697		3604.75	-0.04513		3604.75	0.0269
	3604.85	-0.04547		3604.85	-0.01814		3604.85	-0.03578		3604.85	-0.04623		3604.85	0.02654
	3604.95	-0.04777		3604.95	-0.01764		3604.95	-0.03511		3604.95	-0.04778		3604.95	0.02626
	3605.05	-0.05031		3605.05	-0.01728		3605.05	-0.03515		3605.05	-0.04959		3605.05	0.026
	3605.15	-0.05251		3605.15	-0.01709		3605.15	-0.03594		3605.15	-0.05145		3605.15	0.02568
	3605.25	-0.0539		3605.25	-0.01704		3605.25	-0.03732		3605.25	-0.05309		3605.25	0.02532
	3605.35	-0.05434		3605.35	-0.01712		3605.35	-0.03896		3605.35	-0.05425		3605.35	0.02503
	3605.45	-0.054		3605.45	-0.0173		3605.45	-0.04044		3605.45	-0.05478		3605.45	0.02495
	3605.55	-0.05316		3605.55	-0.01754		3605.55	-0.04142		3605.55	-0.05465		3605.55	0.02521
	3605.65	-0.05207		3605.65	-0.01775		3605.65	-0.04172		3605.65	-0.05398		3605.65	0.0258
	3605.75	-0.05085		3605.75	-0.01784		3605.75	-0.04144		3605.75	-0.053		3605.75	0.02668
	3605.85	-0.04957		3605.85	-0.01778		3605.85	-0.04087		3605.85	-0.05193		3605.85	0.02771
	3605.95	-0.04826		3605.95	-0.01756		3605.95	-0.04033		3605.95	-0.05088		3605.95	0.02873
	3606.05	-0.04705		3606.05	-0.01727		3606.05	-0.04008		3606.05	-0.04984		3606.05	0.02956
	3606.15	-0.04615		3606.15	-0.01704		3606.15	-0.04019		3606.15	-0.0488		3606.15	0.03004
	3606.25	-0.04586		3606.25	-0.01693		3606.25	-0.04068		3606.25	-0.04783		3606.25	0.03006
	3606.35	-0.04641		3606.35	-0.01698		3606.35	-0.04155		3606.35	-0.04708		3606.35	0.02958
	3606.45	-0.04785		3606.45	-0.01716		3606.45	-0.04285		3606.45	-0.04668		3606.45	0.02862
	3606.55	-0.04999		3606.55	-0.0174		3606.55	-0.04459		3606.55	-0.0467		3606.55	0.02728
	3606.65	-0.05247		3606.65	-0.01763		3606.65	-0.04669		3606.65	-0.04706		3606.65	0.02572
	3606.75	-0.05493		3606.75	-0.01783		3606.75	-0.04894		3606.75	-0.04764		3606.75	0.02414
	3606.85	-0.05714		3606.85	-0.01802		3606.85	-0.05104		3606.85	-0.04832		3606.85	0.02276
	3606.95	-0.05894		3606.95	-0.01824		3606.95	-0.05274		3606.95	-0.04903		3606.95	0.0217
	3607.05	-0.06018		3607.05	-0.0185		3607.05	-0.05386		3607.05	-0.04979		3607.05	0.02102
	3607.15	-0.06072		3607.15	-0.01875		3607.15	-0.05434		3607.15	-0.05068		3607.15	0.02071
	3607.25	-0.0605		3607.25	-0.01893		3607.25	-0.05418		3607.25	-0.05173		3607.25	0.02082
	3607.35	-0.0596		3607.35	-0.01896		3607.35	-0.05333		3607.35	-0.05287		3607.35	0.02144
	3607.45	-0.05821		3607.45	-0.01889		3607.45	-0.05174		3607.45	-0.05404		3607.45	0.02258
	3607.55	-0.05663		3607.55	-0.01878		3607.55	-0.04944		3607.55	-0.05511		3607.55	0.02415
	3607.65	-0.05519		3607.65	-0.01874		3607.65	-0.04669		3607.65	-0.05592		3607.65	0.02586
	3607.75	-0.05422		3607.75	-0.0188		3607.75	-0.04396		3607.75	-0.05629		3607.75	0.02737
	3607.85	-0.05397		3607.85	-0.01891		3607.85	-0.04162		3607.85	-0.05609		3607.85	0.02844
	3607.95	-0.05445		3607.95	-0.01897		3607.95	-0.0398		3607.95	-0.05536		3607.95	0.029
	3608.05	-0.05543		3608.05	-0.01892		3608.05	-0.03833		3608.05	-0.05434		3608.05	0.02915
	3608.15	-0.05647		3608.15	-0.01873		3608.15	-0.03698		3608.15	-0.05337		3608.15	0.02902
	3608.25	-0.05712		3608.25	-0.01846		3608.25	-0.03569		3608.25	-0.05275		3608.25	0.0287
	3608.35	-0.05714		3608.35	-0.01819		3608.35	-0.03473		3608.35	-0.05252		3608.35	0.02815
	3608.45	-0.0566		3608.45	-0.018		3608.45	-0.0345		3608.45	-0.05249		3608.45	0.02735
	3608.55	-0.05579		3608.55	-0.01795		3608.55	-0.03534		3608.55	-0.05235		3608.55	0.02634
	3608.65	-0.05497		3608.65	-0.01807		3608.65	-0.03717		3608.65	-0.05182		3608.65	0.02528
	3608.75	-0.0542		3608.75	-0.01827		3608.75	-0.03953		3608.75	-0.0508		3608.75	0.02441
	3608.85	-0.05338		3608.85	-0.01844		3608.85	-0.04178		3608.85	-0.04934		3608.85	0.02391
	3608.95	-0.05239		3608.95	-0.01849		3608.95	-0.04345		3608.95	-0.04765		3608.95	0.0238
	3609.05	-0.05124		3609.05	-0.0184		3609.05	-0.04444		3609.05	-0.04595		3609.05	0.02397
	3609.15	-0.05004		3609.15	-0.01827		3609.15	-0.045		3609.15	-0.04442		3609.15	0.02428
	3609.25	-0.04892		3609.25	-0.01819		3609.25	-0.04552		3609.25	-0.0431		3609.25	0.02462
	3609.35	-0.04799		3609.35	-0.01816		3609.35	-0.04631		3609.35	-0.042		3609.35	0.02499
	3609.45	-0.04738		3609.45	-0.01814		3609.45	-0.04743		3609.45	-0.0412		3609.45	0.0254
	3609.55	-0.04722		3609.55	-0.01805		3609.55	-0.04865		3609.55	-0.04078		3609.55	0.02581
	3609.65	-0.04757		3609.65	-0.01787		3609.65	-0.04955		3609.65	-0.04071		3609.65	0.02616
	3609.75	-0.04833		3609.75	-0.01767		3609.75	-0.04974		3609.75	-0.04076		3609.75	0.02636
	3609.85	-0.0492		3609.85	-0.01755		3609.85	-0.04908		3609.85	-0.0406		3609.85	0.02638
	3609.95	-0.04979		3609.95	-0.01755		3609.95	-0.04781		3609.95	-0.04011		3609.95	0.0262
	3610.05	-0.04987		3610.05	-0.01766		3610.05	-0.04643		3610.05	-0.0395		3610.05	0.02586
	3610.15	-0.0495		3610.15	-0.01781		3610.15	-0.0455		3610.15	-0.03928		3610.15	0.02536
	3610.25	-0.04894		3610.25	-0.01791		3610.25	-0.0453		3610.25	-0.03987		3610.25	0.02469
	3610.35	-0.04842		3610.35	-0.01794		3610.35	-0.04568		3610.35	-0.04144		3610.35	0.02392
	3610.45	-0.04804		3610.45	-0.0179		3610.45	-0.04623		3610.45	-0.04378		3610.45	0.02316
	3610.55	-0.04776		3610.55	-0.01785		3610.55	-0.04654		3610.55	-0.04648		3610.55	0.02257
	3610.65	-0.04756		3610.65	-0.01785		3610.65	-0.04648		3610.65	-0.04921		3610.65	0.02223
	3610.75	-0.04752		3610.75	-0.01798		3610.75	-0.04622		3610.75	-0.05176		3610.75	0.02208
	3610.85	-0.04771		3610.85	-0.01823		3610.85	-0.04601		3610.85	-0.05404		3610.85	0.02196
	3610.95	-0.04814		3610.95	-0.01859		3610.95	-0.04597		3610.95	-0.05592		3610.95	0.02179
	3611.05	-0.04868		3611.05	-0.01896		3611.05	-0.04613		3611.05	-0.05721		3611.05	0.02157
	3611.15	-0.04917		3611.15	-0.01925		3611.15	-0.04655		3611.15	-0.05777		3611.15	0.02138
	3611.25	-0.04951		3611.25	-0.01938		3611.25	-0.04744		3611.25	-0.05761		3611.25	0.02125
	3611.35	-0.04969		3611.35	-0.01928		3611.35	-0.0491		3611.35	-0.05689		3611.35	0.02113
	3611.45	-0.04972		3611.45	-0.01895		3611.45	-0.05171		3611.45	-0.05581		3611.45	0.02101
	3611.55	-0.04964		3611.55	-0.01842		3611.55	-0.05522		3611.55	-0.05456		3611.55	0.02099
	3611.65	-0.0495		3611.65	-0.01776		3611.65	-0.05937		3611.65	-0.05329		3611.65	0.0212
	3611.75	-0.04937		3611.75	-0.01708		3611.75	-0.0638		3611.75	-0.05213		3611.75	0.02179
	3611.85	-0.04934		3611.85	-0.01649		3611.85	-0.0681		3611.85	-0.05122		3611.85	0.02276
	3611.95	-0.04946		3611.95	-0.01605		3611.95	-0.07181		3611.95	-0.05053		3611.95	0.02401
	3612.05	-0.04974		3612.05	-0.0158		3612.05	-0.07449		3612.05	-0.04998		3612.05	0.0253
	3612.15	-0.05008		3612.15	-0.01575		3612.15	-0.07576		3612.15	-0.04941		3612.15	0.02639
	3612.25	-0.05037		3612.25	-0.01591		3612.25	-0.0755		3612.25	-0.04875		3612.25	0.02712
	3612.35	-0.05051		3612.35	-0.01624		3612.35	-0.07386		3612.35	-0.04806		3612.35	0.02745
	3612.45	-0.05047		3612.45	-0.01667		3612.45	-0.07126		3612.45	-0.04747		3612.45	0.02748
	3612.55	-0.05031		3612.55	-0.01705		3612.55	-0.06818		3612.55	-0.04712		3612.55	0.02734
	3612.65	-0.05006		3612.65	-0.01725		3612.65	-0.06503		3612.65	-0.04707		3612.65	0.02719
	3612.75	-0.04972		3612.75	-0.01721		3612.75	-0.06207		3612.75	-0.04727		3612.75	0.02707
	3612.85	-0.04929		3612.85	-0.01697		3612.85	-0.0594		3612.85	-0.04762		3612.85	0.02697
	3612.95	-0.04881		3612.95	-0.01666		3612.95	-0.05707		3612.95	-0.04806		3612.95	0.0268
	3613.05	-0.04835		3613.05	-0.01645		3613.05	-0.05507		3613.05	-0.04858		3613.05	0.02652
	3613.15	-0.04797		3613.15	-0.01646		3613.15	-0.05343		3613.15	-0.04916		3613.15	0.02617
	3613.25	-0.04763		3613.25	-0.01673		3613.25	-0.05215		3613.25	-0.04977		3613.25	0.02588
	3613.35	-0.0473		3613.35	-0.0172		3613.35	-0.05118		3613.35	-0.05033		3613.35	0.02579
	3613.45	-0.04702		3613.45	-0.01775		3613.45	-0.05045		3613.45	-0.05074		3613.45	0.02593
	3613.55	-0.04688		3613.55	-0.01826		3613.55	-0.0498		3613.55	-0.05099		3613.55	0.02619
	3613.65	-0.04695		3613.65	-0.01866		3613.65	-0.04904		3613.65	-0.05108		3613.65	0.02642
	3613.75	-0.04724		3613.75	-0.01893		3613.75	-0.04806		3613.75	-0.05099		3613.75	0.02649
	3613.85	-0.04761		3613.85	-0.01915		3613.85	-0.04693		3613.85	-0.05062		3613.85	0.02637
	3613.95	-0.04795		3613.95	-0.01934		3613.95	-0.04589		3613.95	-0.04991		3613.95	0.02613
	3614.05	-0.04824		3614.05	-0.0195		3614.05	-0.04521		3614.05	-0.04894		3614.05	0.02586
	3614.15	-0.04859		3614.15	-0.01956		3614.15	-0.04503		3614.15	-0.0479		3614.15	0.02567
	3614.25	-0.0491		3614.25	-0.01945		3614.25	-0.04521		3614.25	-0.04699		3614.25	0.02563
	3614.35	-0.04977		3614.35	-0.01913		3614.35	-0.04541		3614.35	-0.04626		3614.35	0.02574
	3614.45	-0.05045		3614.45	-0.01871		3614.45	-0.04542		3614.45	-0.04569		3614.45	0.0259
	3614.55	-0.05096		3614.55	-0.01835		3614.55	-0.04534		3614.55	-0.04529		3614.55	0.02595
	3614.65	-0.05123		3614.65	-0.0182		3614.65	-0.04563		3614.65	-0.04514		3614.65	0.02573
	3614.75	-0.05132		3614.75	-0.01832		3614.75	-0.04665		3614.75	-0.04524		3614.75	0.02521
	3614.85	-0.05131		3614.85	-0.01864		3614.85	-0.04842		3614.85	-0.04553		3614.85	0.02449
	3614.95	-0.05129		3614.95	-0.01903		3614.95	-0.05054		3614.95	-0.04584		3614.95	0.02374
	3615.05	-0.05132		3615.05	-0.01942		3615.05	-0.05248		3615.05	-0.04615		3615.05	0.0231
	3615.15	-0.05141		3615.15	-0.01978		3615.15	-0.05394		3615.15	-0.0466		3615.15	0.0226
	3615.25	-0.05158		3615.25	-0.02014		3615.25	-0.05494		3615.25	-0.04745		3615.25	0.02222
	3615.35	-0.05182		3615.35	-0.02053		3615.35	-0.05564		3615.35	-0.04887		3615.35	0.02194
	3615.45	-0.05217		3615.45	-0.02093		3615.45	-0.05608		3615.45	-0.05075		3615.45	0.02175
	3615.55	-0.05271		3615.55	-0.02131		3615.55	-0.05614		3615.55	-0.0528		3615.55	0.02167
	3615.65	-0.05348		3615.65	-0.02162		3615.65	-0.05569		3615.65	-0.05461		3615.65	0.02172
	3615.75	-0.05446		3615.75	-0.02184		3615.75	-0.05477		3615.75	-0.05592		3615.75	0.02192
[truncated: 2 more rows]

## Sheet: Fig.4b
	EX wavelength (nm)	Intensity (a.u.)
		0 min	0.5 min	1 min	3 min	5 min	8 min	13 min	20 min
	420	0	0	0	0	0	0	0	0
	419	84.2591	61.7334	34.1184	21.7363	3.30857	6.49225	7.09415	4.56993
	418	101.144	82.5194	44.1365	22.9186	1.40068	3.35851	1.71337	-3.50759
	417	131.023	104.064	53.914	34.4963	13.4256	11.4457	5.71293	-2.30549
	416	172.032	127.392	76.9439	40.2133	7.93411	16.9044	9.28191	3.12338
	415	242.965	182.463	117.174	55.892	11.608	16.9167	8.77369	2.46185
	414	324.145	259.089	143.111	56.0581	21.899	14.7524	25.0997	1.42224
	413	454.137	350.711	217.197	67.3799	21.6166	8.472	5.51527	-11.6946
	412	619.259	465.864	273.985	90.3358	20.4771	20.9142	3.37509	0.03821
	411	885.683	667.28	391.3	137.516	47.4752	29.8171	18.0394	10.9138
	410	1212.59	892.001	529.66	168.714	35.9481	24.1901	13.3868	2.33055
	409	1652.43	1247.78	749.823	228.317	71.9658	46.5735	23.5537	11.2178
	408	2280.81	1727.95	993.814	301.064	74.8584	55.436	19.9628	13.7445
	407	3036.37	2308.2	1381.4	409.783	110.572	60.3715	28.4888	16.6867
	406	3996.28	3048.26	1817.56	539.365	156.506	73.2602	32.6936	28.8072
	405	5087.54	3886.45	2324.14	715.181	206.535	115.679	57.648	35.31
	404	6482.07	4889.64	3011.21	926.889	276.38	134.511	49.7406	37.8483
	403	7912.74	6101.34	3733.35	1186.17	384.998	186.4	81.5529	66.1928
	402	9445.84	7180.66	4407.57	1462.34	495.47	226.97	92.2818	56.617
	401	10655.8	8208.63	5115.13	1794.76	646.628	300.022	116.431	79.3313
	400	11777	9037.48	5704.28	2128.95	787.994	365.007	147.627	92.7776
	399	12377.8	9602.97	6160.93	2444.88	982.992	442.745	175.238	130.858
	398	12689.4	9860.48	6432.74	2723.63	1158.91	515.928	203.075	143.144
	397	12573	9875.63	6637	2991.31	1280.12	615.943	236.619	156.897
	396	12249.6	9706.09	6599.87	3169.15	1425.72	681.811	256.111	165.416
	395	11561.8	9254.25	6451.07	3247.65	1524.44	744.966	291.727	192.593
	394	10844	8714.6	6206.37	3246.92	1561.38	758.902	301.802	191.217
	393	10057	8117.51	5838.64	3208.97	1594.25	770.551	312.388	201.83
	392	9294.67	7487.56	5521.96	3078.02	1530.81	784.638	302.204	203.937
	391	8482.96	6879.94	5061.93	2891.83	1483.56	749.124	309.363	182.298
	390	7845.97	6424.42	4749.3	2683.96	1425.05	716.997	291.04	171.973
	389	7355.07	5989.5	4406.94	2494.37	1291.3	671.612	269.921	163.976
	388	7048.19	5694.9	4175.28	2375.19	1206.72	618.086	263.933	148.421
	387	6929.3	5605.13	4007.38	2181.6	1103.18	583.23	230.464	134.141
	386	7099.41	5670.27	3993.31	2087.27	1031.53	530.017	222.794	127.668
	385	7484.02	5976.4	4100.76	2010.46	947.965	500.161	192.669	107.217
	384	8217.65	6467.37	4385.96	2030.47	922.141	475.654	186.486	122.456
	383	9114.87	7103.24	4752.54	2096.93	915.804	473.449	197.814	125.618
	382	10144.5	7907.48	5195.03	2196.24	945.675	469.772	196.649	117.593
	381	11322.1	8774.94	5764.41	2352.23	1007.71	498.529	192.962	136.195
	380	12386.6	9584.71	6280.54	2593.4	1070.95	519.712	223.532	134.975
	379	13300.6	10307.1	6819.57	2844.06	1181.37	573.511	225.061	147.678
	378	13904.1	10853	7206.84	3118.44	1342.62	657.504	258.833	177.818
	377	14188.1	11108.1	7489.74	3346.37	1468.06	693.996	268.154	179.833
	376	14069	11090.3	7531.22	3502.67	1595.27	770.477	297.116	201.453
	375	13683	10807.2	7482.8	3628.16	1682.54	828.079	323.667	198.967
	374	13078	10390.2	7270.09	3681.07	1736.5	853.525	328.188	214.695
	373	12301	9776.98	6944.2	3639.64	1760.56	872.739	354.815	227.135
	372	11317	9063.56	6555.52	3531.41	1728.77	849.773	334.125	209.242
	371	10382	8392.31	6130.79	3336.98	1679.04	846.896	345.358	213.922
	370	9590.13	7809.61	5655.49	3166.41	1577.87	818.141	330.336	206.282
	369	8865.85	7131.13	5250.64	2944.89	1486.27	766.677	304.701	174.413
	368	8236.8	6707.32	4866.67	2700.65	1359.54	706.018	298.579	169.777
	367	7810.89	6296.21	4528.39	2514.85	1257.51	649.79	257.205	154.62
	366	7592.07	6053.69	4340.31	2312.84	1171.1	600.263	261.275	158.775
	365	7455.37	5932.45	4233	2192.95	1079.07	562.771	231.294	139.763
	364	7547.04	6030	4210.29	2111.88	1026.24	537.911	212.985	140.222
	363	7771.05	6166.84	4239.07	2038.68	966.74	512.48	204.417	120.242
	362	8056.76	6389.24	4363.49	2038.67	974.501	493.745	210.322	125.295
	361	8463.99	6623.44	4516.45	2091.13	961.559	488.099	207.097	121.547
	360	8749.8	6839.99	4655.35	2147.11	989.847	490.552	201.011	129.659
	359	8893.44	6967.34	4762.82	2242.69	1020.92	500.878	208.212	118.732
	358	8987.17	7050.91	4847.84	2293.05	1041.87	525.996	205.882	134.862
	357	8851.5	6995.34	4833.55	2349.54	1091.39	546.108	228.38	127.932
	356	8573.1	6809.67	4776.59	2383.49	1128.55	544.018	217.129	132.701
	355	8225.91	6546.61	4655.53	2392.9	1144.26	579.691	227.237	143.693
	354	7732.53	6131.99	4388.99	2331.31	1131.25	587.041	238.655	155.248
	353	7210.85	5781.34	4161.99	2242.35	1097.17	555.898	236.782	149.384
	352	6653.17	5391.26	3883.79	2131.88	1066.83	550.768	216.447	119.326
	351	6148.51	4955.21	3611.36	2003.31	986.956	508.025	210.734	119.455
	350	5742.27	4626.47	3344.78	1881.7	949.749	487.828	196.702	115.544
	349	5336.63	4293.14	3119.28	1742.79	859.47	455.961	171.59	95.3894
	348	5039.44	4005.17	2945.35	1599.91	801.811	424.429	167.314	106.025
	347	4766	3879.1	2794.78	1500.74	752.276	396.462	167.989	84.2436
	346	4620.41	3714.25	2648.29	1418.34	698.998	370.459	150.644	80.5228
	345	4565.82	3660.78	2596.2	1366.46	666.563	335.317	145.157	72.8275
	344	4486.37	3567.4	2531.21	1304.2	630.862	323.649	142.723	77.4094
	343	4462.35	3572.29	2534.35	1287.5	608.769	323.975	120.683	86.3934
	342	4453.72	3528.62	2478.6	1247.43	595.841	305.803	127.101	72.0142
	341	4387.19	3518.93	2451.37	1236.29	589.186	298.359	122.063	77.4271
	340	4342.95	3463.98	2401.77	1199.58	592.871	310.291	120.636	69.0003
	339	4214.88	3370.75	2386.6	1216.59	574.826	303.391	119.327	69.376
	338	4071.48	3262.36	2314.16	1205.03	585.051	317.127	121.792	75.3017
	337	3888.32	3100.63	2227.64	1179.73	571.676	298.159	117.585	61.7562
	336	3599.87	2918.88	2075.76	1114.96	553.459	281.57	109.197	58.4315
	335	3393.66	2743.54	1980.1	1066.55	524.114	269.273	117.523	54.0003
	334	3135.21	2542.81	1821.64	1028.55	492.692	264.771	99.6063	60.5217
	333	2902	2379.61	1687.61	949.586	475.92	236.817	92.7039	67.6053
	332	2725.7	2201.52	1579.63	892.91	442.966	225.412	89.8355	54.9707
	331	2503.26	2029.64	1466.91	798.448	403.879	209.213	92.9508	50.4505
	330	2350.96	1895.01	1362.82	771.921	362.449	195.888	86.8014	35.5214
	329	2220.2	1802.58	1282.25	690.81	337.48	183.81	72.874	37.8453
	328	2112.56	1702.46	1217.26	660.898	323.174	169.014	75.6739	31.8807
	327	2031.23	1620.87	1157.76	624.081	303.817	166.233	68.1702	38.0209
	326	1961.66	1570.96	1131.32	606.056	287.446	159.034	71.2666	44.3054
	325	1882.58	1513.34	1093.73	588.464	282.343	149.903	74.5322	40.525
	324	1817.66	1455.39	1033.87	545.155	265.863	153.67	75.3629	41.7467
	323	1722.94	1356.37	985.955	532.501	261.172	143.338	63.4207	37.0244
	322	1573.02	1290.37	925.282	490.127	230.082	112.135	56.0412	13.4604
	321	1491.68	1216.72	886.028	482.187	229.963	117.156	63.3811	22.2818
	320	1403.28	1145.87	821.855	462.579	220.515	124.948	64.5328	30.8873
	319	1297.2	1065.91	781.996	428.754	208.583	114.63	48.9381	18.1858
	318	1181.44	970.24	686.796	390.024	183.876	106.723	35.8685	12.8378
	317	1107.34	894.756	656.901	362.315	176.725	103.519	59.599	19.4762
	316	1035.81	830.937	591.9	341.912	176.985	94.981	46.2362	23.199
	315	926.15	728.855	548.243	285.05	139.986	72.0653	31.3172	0.89865
	314	887.528	720.096	518.788	294.765	138.166	80.7829	32.051	19.1997
	313	853.148	685.388	490.579	281.133	135.611	70.8811	41.8122	23.0035
	312	787.862	614.682	453.455	254.506	117.469	74.8337	38.6465	-7.75504
	311	728.21	587.376	434.099	224.393	113.398	67.0441	34.1028	7.40778
	310	699.76	581.517	389.761	215.593	106.92	64.07	27.9588	2.80989
	309	682.376	544.252	399.814	223.41	106.512	68.7003	35.9134	17.515
	308	645.005	514.453	374.586	212.346	107.914	79.7636	45.9512	16.7857
	307	601.681	480.409	338.14	194.626	85.5772	50.6411	29.1236	13.1372
	306	565.226	460.079	337.013	180.3	85.7248	54.3077	30.0231	1.97716
	305	544.978	434.182	297.318	176.852	75.9164	47.577	21.9836	4.00839
	304	517.693	428.401	303.69	174.195	75.4517	50.7619	37.4517	7.08665
	303	508.192	425.113	293.052	161.271	82.7544	56.1198	39.0137	30.853
	302	468.723	360.816	275.301	145.231	70.0416	37.7138	18.2954	4.72353
	301	452.071	367.187	260.554	134.117	74.302	42.0341	30.2153	-4.76526
	300	463.448	379.297	265.521	166.325	77.7165	56.2518	38.2677	11.3318
	299	451.279	359.596	261.414	161.677	74.7355	51.7885	41.1792	14.2939
	298	470.422	373.027	271.702	160.787	67.794	49.9752	21.2589	4.4773
	297	467.251	360.196	252.289	155.43	67.4686	51.5955	28.5827	-14.8566
	296	482.519	382.936	262.023	149.368	61.2073	50.2936	25.1038	-0.54066
	295	496.725	405.763	258.851	164.624	92.1341	39.3208	29.708	5.94794
	294	516.791	429.792	269.886	149.955	44.4001	39.5917	26.1373	-13.3314
	293	547.687	475.825	301.641	169.802	78.349	43.0275	15.5701	-5.56223
	292	639.482	470.147	318.816	181.48	74.8827	57.8985	34.2081	1.88445
	291	619.071	507.569	317.25	200.445	85.3026	47.0195	20.851	-1.92071
	290	672.838	537.907	344.396	179.203	72.9521	32.2894	14.1437	-13.9509
	289	788.058	618.197	395.367	216.551	108.333	57.712	48.6113	15.0927
	288	813.582	648.062	438.113	208.003	95.87	61.5414	40.148	-7.75798
	287	893.556	720.827	485.753	242.797	95.9567	71.3878	45.0451	8.01472
	286	932.358	751.906	507.24	259.494	112.568	80.8236	72.2712	-2.99418
	285	1042.49	834.733	579.813	280.265	138.282	92.3675	46.0021	22.2926
	284	1131.2	913.938	611.074	277.316	111.43	62.7013	34.8528	-7.04506
	283	1226.6	974.789	672.101	309.524	128.239	87.8843	42.2015	21.1637
	282	1372.33	1090.13	725.056	333.024	122.767	77.8546	26.7614	7.56939
	281	1490.29	1160.48	758.742	322.109	125.515	80.9984	24.1642	-12.7158
	280	1754.35	1352.93	903.209	448.46	186.279	139.824	84.6092	18.4626
	4.32583	2.90278	0.65387	0.3262	0.07891	0.18757	0.22627	84.6092	18.4626
	4.35651	3.19867	0.68191	0.37824	0.05295	0.13424	0.20831
	4.38719	3.44598	0.70741	0.40499	0.05578	0.08366	0.18662
	4.41786	3.63455	0.73169	0.40572	0.08107	0.04529	0.1625
	4.44854	3.75753	0.75606	0.38313	0.11126	0.0498	0.13735
	4.47922	3.81132	0.78159	0.34378	0.14001	0.0843	0.11275
	4.5099	3.79538	0.80882	0.29862	0.16524	0.12029	0.09044
	4.54058	3.71197	0.83752	0.26294	0.1861	0.15179	0.07242
	4.57126	3.5657	0.86656	0.25184	0.20224	0.17719	0.06068
	4.60194	3.36316	0.89399	0.26819	0.2136	0.19594	0.05597
	4.63262	3.11246	0.91734	0.29955	0.22035	0.20795	0.05651
	4.6633	2.82286	0.934	0.33063	0.22282	0.21347	0.05904
	4.69398	2.50444	0.94173	0.35127	0.22147	0.21298	0.06099
	4.72466	2.16773	0.93897	0.35676	0.21687	0.20719	0.061
	4.75534	1.8235	0.92518	0.34644	0.20965	0.19694	0.0586
	4.78602	1.48244	0.9009	0.32259	0.20049	0.18319	0.05389
	4.8167	1.15494	0.86765	0.28954	0.19008	0.16699	0.04737
	4.84738	0.85078	0.82764	0.25283	0.17907	0.14937	0.03986
	4.87806	0.5789	0.78329	0.2183	0.16809	0.13138	0.03252
	4.90874	0.34728	0.73668	0.19107	0.15771	0.11401	0.02698
	4.93942	0.164	0.68914	0.1744	0.1484	0.09818	0.02496
	4.9701	0.05571	0.641	0.16916	0.14053	0.08471	0.02668
	5.00078	0.08967	0.59178	0.17472	0.13433	0.07427	0.03049
	5.03146	0.12215	0.5407	0.1902	0.12992	0.06725	0.03459
	5.06214	0.11274	0.48735	0.21449	0.12728	0.06368	0.03802
	5.09282	0.06396	0.43235	0.24535	0.12628	0.06318	0.04052
	5.1235	0.02703	0.37765	0.27909	0.12671	0.06514	0.04231
	5.15418	0.13111	0.3266	0.31108	0.12834	0.06893	0.04396
	5.18486	0.25501	0.28325	0.33663	0.13091	0.07403	0.04623
	5.21553	0.38543	0.25088	0.35163	0.13418	0.08	0.04977
	5.24621	0.51298	0.22987	0.35313	0.13795	0.08642	0.05487
	5.27689	0.62945	0.21674	0.33966	0.14206	0.09287	0.0613
	5.30757	0.72827	0.20613	0.31136	0.14639	0.09891	0.0685
	5.33825	0.80471	0.19426	0.26995	0.15086	0.1041	0.07578
	5.36893	0.85617	0.1816	0.21852	0.15544	0.10804	0.08245
	5.39961	0.88209	0.17416	0.1612	0.16011	0.11037	0.08794
	5.43029	0.88388	0.18153	0.10291	0.16485	0.11084	0.0918
	5.46097	0.86461	0.2091	0.04976	0.16967	0.10927	0.09373
	5.49165	0.82871	0.25274	0.02291	0.17452	0.10561	0.09362
	5.52233	0.78147	0.30354	0.04787	0.17935	0.09993	0.0915
	5.55301	0.72856	0.35307	0.07114	0.18407	0.09239	0.08761
	5.58369	0.67532	0.39477	0.08261	0.18855	0.08328	0.08235
	5.61437	0.62599	0.42398	0.08268	0.19264	0.07299	0.07633
	5.64505	0.58282	0.43781	0.07489	0.1962	0.06202	0.07032
	5.67573	0.54551	0.43508	0.06637	0.19909	0.05101	0.06525
	5.70641	0.51133	0.41621	0.06724	0.20122	0.0408	0.062
	5.73709	0.47606	0.38295	0.08155	0.20254	0.03259	0.06119
	5.76777	0.43529	0.33809	0.10297	0.20309	0.02787	0.06286
	5.79845	0.38559	0.28513	0.12419	0.20297	0.02751	0.06648
	5.82913	0.3253	0.22791	0.14091	0.20237	0.0304	0.07126
	5.85981	0.25519	0.17046	0.15122	0.20156	0.03453	0.07643
	5.89049	0.17958	0.11752	0.1551	0.20082	0.03845	0.08142
	5.92117	0.11266	0.07762	0.15406	0.20047	0.04143	0.08589
	5.95185	0.10017	0.06856	0.15069	0.20077	0.04317	0.08963
	5.98253	0.15725	0.09242	0.14787	0.20192	0.04365	0.09258
	6.0132	0.23188	0.12768	0.14757	0.20397	0.04301	0.09476
	6.04388	0.30221	0.16405	0.14986	0.20684	0.04154	0.09622
	6.07456	0.3609	0.19858	0.15309	0.21032	0.03962	0.09701
	6.10524	0.40463	0.23016	0.15495	0.21408	0.0377	0.09717
	6.13592	0.4323	0.25824	0.15365	0.21775	0.03625	0.09674
	6.1666	0.44456	0.28256	0.14864	0.22091	0.03559	0.09572
	6.19728	0.44346	0.30319	0.14084	0.22318	0.03587	0.09414
	6.22796	0.43207	0.32053	0.1325	0.22423	0.03697	0.09203
	6.25864	0.41397	0.33514	0.12651	0.22381	0.03858	0.08949
	6.28932	0.39263	0.34738	0.12503	0.22175	0.04038	0.08668
	6.32	0.37078	0.3571	0.12799	0.21797	0.04207	0.08383
	6.35068	0.35004	0.36338	0.13303	0.21248	0.04349	0.08123
	6.38136	0.33075	0.36453	0.13692	0.20537	0.04458	0.07921
	6.41204	0.31237	0.35837	0.13703	0.19683	0.04538	0.07803
	6.44272	0.29404	0.34268	0.13199	0.18708	0.04604	0.07785
	6.4734	0.27524	0.31574	0.12185	0.17641	0.04676	0.07867
	6.50408	0.25633	0.27683	0.10823	0.16512	0.04774	0.08029
	6.53476	0.23893	0.22693	0.09426	0.15357	0.04916	0.08241
	6.56544	0.22613	0.17016	0.0843	0.1421	0.0511	0.08465
	6.59612	0.22207	0.1193	0.08179	0.13105	0.05355	0.08664
	6.6268	0.23046	0.10889	0.08605	0.12077	0.05641	0.08806
	6.65748	0.25238	0.1562	0.09261	0.11159	0.05949	0.08867
	6.68816	0.28569	0.22707	0.09677	0.10384	0.0626	0.08832
	6.71884	0.32637	0.29989	0.09553	0.0978	0.06554	0.08695
	6.74952	0.37002	0.36535	0.08771	0.0937	0.06814	0.08457
	6.7802	0.41264	0.41805	0.07398	0.09171	0.07026	0.08127
	6.81087	0.45088	0.45445	0.05767	0.09183	0.07182	0.07718
	6.84155	0.48209	0.47246	0.04738	0.09394	0.07276	0.0725
	6.87223	0.50448	0.47137	0.05451	0.0978	0.07308	0.06742
	6.90291	0.51713	0.4518	0.07536	0.10305	0.0728	0.06217
	6.93359	0.52005	0.41558	0.09925	0.10933	0.07199	0.05694
	6.96427	0.5141	0.36552	0.12003	0.11626	0.07073	0.05194
	6.99495	0.50086	0.30524	0.13432	0.12348	0.06914	0.04734
	7.02563	0.48237	0.23883	0.14023	0.13065	0.06735	0.04324
	7.05631	0.4608	0.17068	0.13713	0.13748	0.06552	0.03972
	7.08699	0.43807	0.10574	0.12577	0.14371	0.06384	0.03677
	7.11767	0.41546	0.05319	0.10884	0.14912	0.06248	0.03433
	7.14835	0.39336	0.04674	0.09217	0.15355	0.06164	0.03226
	7.17903	0.37127	0.08131	0.08583	0.15686	0.06149	0.03043
	7.20971	0.34792	0.11615	0.09777	0.15899	0.06216	0.02866
	7.24039	0.32172	0.14416	0.12364	0.15991	0.06369	0.02681
	7.27107	0.29112	0.1651	0.15417	0.15966	0.0661	0.02476
	7.30175	0.255	0.18013	0.18274	0.1583	0.06932	0.02246
	7.33243	0.21301	0.19072	0.20524	0.15597	0.07323	0.01987
	7.36311	0.16595	0.19814	0.21914	0.1528	0.07774	0.01708
	7.39379	0.11687	0.20311	0.22309	0.14898	0.08272	0.01426
	7.42447	0.07607	0.20574	0.21674	0.14471	0.08808	0.0118
	7.45515	0.07341	0.20571	0.20069	0.14021	0.09377	0.01039
	7.48583	0.11352	0.20249	0.17639	0.13567	0.09974	0.01074
	7.51651	0.16561	0.19573	0.14621	0.13128	0.106	0.01281
	7.54719	0.2166	0.18543	0.11357	0.12719	0.11253	0.01585
	7.57787	0.26151	0.17214	0.08391	0.12351	0.11936	0.01926
	7.60854	0.29764	0.15702	0.06658	0.12028	0.12648	0.02263
	7.63922	0.3235	0.14188	0.07008	0.11748	0.13386	0.02575
	7.6699	0.33867	0.12918	0.08755	0.11506	0.14146	0.02848
	7.70058	0.34383	0.12162	0.10742	0.11289	0.14919	0.03074
	7.73126	0.34074	0.12107	0.12393	0.11081	0.15691	0.0325
	7.76194	0.33228	0.12749	0.13499	0.10866	0.16447	0.03375
	7.79262	0.32229	0.1389	0.14023	0.10627	0.17168	0.03454
	7.8233	0.31526	0.15264	0.14033	0.10347	0.17834	0.0349
	7.85398	0.3154	0.16632	0.13664	0.10014	0.18424	0.0349
	7.88466	0.32551	0.1781	0.13102	0.09618	0.18917	0.03457
	7.91534	0.34607	0.18664	0.12547	0.09151	0.19295	0.03397
	7.94602	0.37546	0.19105	0.12174	0.08611	0.19542	0.03311
	7.9767	0.41099	0.19085	0.12081	0.08	0.19649	0.032
	8.00738	0.44988	0.18594	0.12256	0.07322	0.19607	0.03062
	8.03806	0.48975	0.17665	0.12601	0.06587	0.19417	0.02897
	8.06874	0.52878	0.16378	0.1298	0.05808	0.19086	0.02706
	8.09942	0.56556	0.14862	0.13266	0.05001	0.18627	0.0249
	8.1301	0.59907	0.13295	0.13364	0.04183	0.18063	0.02254
	8.16078	0.62849	0.11902	0.13213	0.03378	0.17424	0.02008
	8.19146	0.65316	0.10914	0.12783	0.02613	0.16748	0.01763
	8.22214	0.67246	0.10491	0.12069	0.01924	0.16083	0.01535
	8.25282	0.68582	0.10626	0.11083	0.01371	0.15479	0.0134
	8.2835	0.69269	0.11159	0.09855	0.01065	0.14988	0.01194
	8.31418	0.69256	0.1188	0.08429	0.01088	0.14658	0.01103
	8.34486	0.68501	0.1263	0.06868	0.01321	0.14522	0.01059
	8.37554	0.66979	0.13334	0.05264	0.01606	0.14589	0.01045
	8.40621	0.64683	0.13984	0.03768	0.01875	0.14846	0.01045
	8.43689	0.61633	0.14615	0.02698	0.02116	0.15258	0.0105
	8.46757	0.57876	0.15273	0.02572	0.02345	0.15773	0.01066
	8.49825	0.53486	0.15987	0.03316	0.02588	0.16336	0.01106
	8.52893	0.48562	0.16759	0.04316	0.02873	0.16889	0.01188
	8.55961	0.43221	0.17557	0.05243	0.03223	0.17381	0.01318
	8.59029	0.37596	0.18324	0.05985	0.03643	0.17768	0.01488
	8.62097	0.31825	0.18999	0.06508	0.04128	0.18013	0.01681
	8.65165	0.26052	0.19522	0.06827	0.04658	0.18088	0.01874
	8.68233	0.2042	0.19848	0.06985	0.05209	0.17973	0.02044
	8.71301	0.15085	0.19947	0.07048	0.05755	0.17657	0.02174
	8.74369	0.10245	0.19805	0.0709	0.06266	0.17135	0.02253
	8.77437	0.06312	0.19422	0.07181	0.06719	0.16412	0.02283
	8.80505	0.04541	0.18811	0.07364	0.0709	0.15499	0.02281
	8.83573	0.05936	0.17995	0.07648	0.07361	0.14418	0.02283
	8.86641	0.08525	0.17004	0.0801	0.07517	0.13199	0.02349
	8.89709	0.1114	0.15876	0.08407	0.07548	0.11883	0.02545
	8.92777	0.13545	0.14654	0.08798	0.0745	0.10529	0.02911
	8.95845	0.15736	0.13383	0.09151	0.07222	0.09217	0.03445
	8.98913	0.17772	0.12111	0.09452	0.06872	0.0806	0.04114
	9.01981	0.1973	0.1088	0.09703	0.06409	0.07207	0.04874
	9.05049	0.2168	0.09726	0.0992	0.05849	0.06816	0.05679
	9.08117	0.2368	0.08677	0.10128	0.05213	0.06967	0.06487
	9.11185	0.25764	0.07752	0.10349	0.04526	0.07602	0.07263
	9.14253	0.27939	0.06961	0.10596	0.03818	0.08561	0.07971
	9.17321	0.30186	0.06302	0.10868	0.03128	0.09688	0.08583
	9.20388	0.32455	0.05756	0.11144	0.02508	0.10864	0.09077
	9.23456	0.34665	0.05288	0.11389	0.02028	0.12012	0.09436
	9.26524	0.36711	0.04842	0.11558	0.01772	0.13079	0.0965
	9.29592	0.38475	0.04354	0.11601	0.01774	0.14035	0.09716
	9.3266	0.3983	0.03758	0.11473	0.01961	0.14861	0.09638
	9.35728	0.40663	0.03004	0.11137	0.02219	0.15548	0.09428
	9.38796	0.40882	0.02072	0.10568	0.0247	0.16094	0.09104
	9.41864	0.40427	0.01039	0.09754	0.0268	0.16504	0.0869
	9.44932	0.39282	0.00898	0.08702	0.02838	0.16782	0.08216
	9.48	0.37471	0.02189	0.07433	0.02954	0.1694	0.07711
	9.51068	0.35061	0.03711	0.05986	0.03052	0.16987	0.07209
	9.54136	0.32157	0.05248	0.04412	0.03167	0.16934	0.06739
	9.57204	0.28888	0.06691	0.02777	0.03337	0.16789	0.06325
	9.60272	0.25404	0.07947	0.0117	0.03591	0.16562	0.05979
	9.6334	0.21861	0.08933	0.00598	0.03945	0.1626	0.05704
	9.66408	0.1841	0.09588	0.01941	0.04395	0.15888	0.0549
	9.69476	0.15189	0.09873	0.03175	0.04925	0.15451	0.05319
	9.72544	0.12311	0.09783	0.04186	0.05508	0.14955	0.0517
	9.75612	0.09856	0.09352	0.04944	0.06118	0.14407	0.05027
	9.7868	0.07859	0.0866	0.05445	0.0673	0.13816	0.04876
	9.81748	0.06312	0.07851	0.05704	0.0732	0.13194	0.04716
	9.84816	0.05178	0.07142	0.0576	0.0787	0.12556	0.04552
	9.87884	0.04441	0.06799	0.05667	0.08363	0.11922	0.04395
	9.90952	0.04144	0.07009	0.05497	0.08789	0.11315	0.04265
	9.9402	0.04342	0.0773	0.05325	0.0914	0.10757	0.04178
	9.97088	0.0499	0.08729	0.0523	0.09412	0.10273	0.04147

## Sheet: Fig.4d
		kobs (min-1)
	system	low concentration		medium concentration		high concentration
		mean	s.d.	mean	s.d.	mean	s.d.
	Control	0.58525	0.00955	--	--	--	--
	MeOH	0.5843	0.02203	0.59129	0.02896	0.58967	0.02956
	EtOH	0.59414	0.0178	0.56788	0.03709	0.57455	0.01904
	TBA	0.58127	0.03183	0.53477	0.05247	0.4645	0.01769
	TEMP	0.00745	0.00066468	0.000912276	5.48291e-05	7.89e-05	0.000322299
	NaN3	0.00622	0.000318198	0.00387	0.000282843	0.00106	0.000268987
	FFA	0.02246	0.00139	0.01183	0.000855599	0.00143	0.000247487

## Sheet: Fig.4f
	system	kobs (min-1)
		mean	s.d.
	Air	0.57325	0.02086
	N2	0.54728	0.01406
	O2	0.56529	0.00812

## Sheet: Fig.4g
							BQ+TEMP+Cat./PMS
	BQ			BQ+TEMP			0 min		1 min		3 min		6 min
	Field (G)	Intensity (a.u.)		Field (G)	Intensity (a.u.)		Field (G)	Intensity (a.u.)	Field (G)	Intensity (a.u.)	Field (G)	Intensity (a.u.)	Field (G)	Intensity (a.u.)
	3416.05	-0.10831		3416.05	-0.10135		3416.05	-0.10135	3416.05	-0.10923	3416.05	-0.11852	3416.05	-0.1131
	3416.15	-0.10859		3416.15	-0.10227		3416.15	-0.10227	3416.15	-0.10838	3416.15	-0.11899	3416.15	-0.11327
	3416.25	-0.10878		3416.25	-0.10355		3416.25	-0.10355	3416.25	-0.10753	3416.25	-0.11942	3416.25	-0.113
	3416.35	-0.10866		3416.35	-0.10523		3416.35	-0.10523	3416.35	-0.10669	3416.35	-0.11969	3416.35	-0.11219
	3416.45	-0.10799		3416.45	-0.1072		3416.45	-0.1072	3416.45	-0.10582	3416.45	-0.11971	3416.45	-0.11097
	3416.55	-0.10664		3416.55	-0.10919		3416.55	-0.10919	3416.55	-0.10486	3416.55	-0.11957	3416.55	-0.10976
	3416.65	-0.10476		3416.65	-0.11085		3416.65	-0.11085	3416.65	-0.10373	3416.65	-0.11948	3416.65	-0.10908
	3416.75	-0.10275		3416.75	-0.11195		3416.75	-0.11195	3416.75	-0.10244	3416.75	-0.1196	3416.75	-0.10931
	3416.85	-0.10116		3416.85	-0.11252		3416.85	-0.11252	3416.85	-0.10105	3416.85	-0.11988	3416.85	-0.11036
	3416.95	-0.1004		3416.95	-0.11276		3416.95	-0.11276	3416.95	-0.09967	3416.95	-0.12015	3416.95	-0.1118
	3417.05	-0.10065		3417.05	-0.11282		3417.05	-0.11282	3417.05	-0.09849	3417.05	-0.12034	3417.05	-0.11313
	3417.15	-0.10175		3417.15	-0.11276		3417.15	-0.11276	3417.15	-0.09769	3417.15	-0.12052	3417.15	-0.11412
	3417.25	-0.10336		3417.25	-0.11255		3417.25	-0.11255	3417.25	-0.09738	3417.25	-0.12081	3417.25	-0.11488
	3417.35	-0.10506		3417.35	-0.11221		3417.35	-0.11221	3417.35	-0.09747	3417.35	-0.12125	3417.35	-0.11564
	3417.45	-0.1065		3417.45	-0.11185		3417.45	-0.11185	3417.45	-0.09774	3417.45	-0.12171	3417.45	-0.11646
	3417.55	-0.10741		3417.55	-0.11152		3417.55	-0.11152	3417.55	-0.09801	3417.55	-0.12193	3417.55	-0.11715
	3417.65	-0.10763		3417.65	-0.11117		3417.65	-0.11117	3417.65	-0.09814	3417.65	-0.12161	3417.65	-0.11744
	3417.75	-0.10719		3417.75	-0.11068		3417.75	-0.11068	3417.75	-0.09811	3417.75	-0.12065	3417.75	-0.11722
	3417.85	-0.10632		3417.85	-0.11006		3417.85	-0.11006	3417.85	-0.09791	3417.85	-0.1193	3417.85	-0.11669
	3417.95	-0.10533		3417.95	-0.10947		3417.95	-0.10947	3417.95	-0.09759	3417.95	-0.11798	3417.95	-0.11623
	3418.05	-0.10441		3418.05	-0.10911		3418.05	-0.10911	3418.05	-0.09724	3418.05	-0.11706	3418.05	-0.11623
	3418.15	-0.1036		3418.15	-0.10905		3418.15	-0.10905	3418.15	-0.09696	3418.15	-0.11662	3418.15	-0.11681
	3418.25	-0.10285		3418.25	-0.10914		3418.25	-0.10914	3418.25	-0.09683	3418.25	-0.11649	3418.25	-0.11783
	3418.35	-0.10221		3418.35	-0.10923		3418.35	-0.10923	3418.35	-0.0969	3418.35	-0.11639	3418.35	-0.11893
	3418.45	-0.10191		3418.45	-0.1093		3418.45	-0.1093	3418.45	-0.09723	3418.45	-0.11617	3418.45	-0.11972
	3418.55	-0.10222		3418.55	-0.10938		3418.55	-0.10938	3418.55	-0.09789	3418.55	-0.11588	3418.55	-0.11996
	3418.65	-0.10324		3418.65	-0.10958		3418.65	-0.10958	3418.65	-0.09888	3418.65	-0.11575	3418.65	-0.11967
	3418.75	-0.10473		3418.75	-0.10992		3418.75	-0.10992	3418.75	-0.10005	3418.75	-0.11603	3418.75	-0.11911
	3418.85	-0.1062		3418.85	-0.11048		3418.85	-0.11048	3418.85	-0.10115	3418.85	-0.11687	3418.85	-0.11861
	3418.95	-0.10721		3418.95	-0.11129		3418.95	-0.11129	3418.95	-0.10191	3418.95	-0.11818	3418.95	-0.11838
	3419.05	-0.10756		3419.05	-0.11224		3419.05	-0.11224	3419.05	-0.10213	3419.05	-0.11966	3419.05	-0.11847
	3419.15	-0.10732		3419.15	-0.11299		3419.15	-0.11299	3419.15	-0.10175	3419.15	-0.12098	3419.15	-0.11879
	3419.25	-0.10674		3419.25	-0.1131		3419.25	-0.1131	3419.25	-0.10087	3419.25	-0.12194	3419.25	-0.11934
	3419.35	-0.10606		3419.35	-0.11235		3419.35	-0.11235	3419.35	-0.09984	3419.35	-0.12258	3419.35	-0.12019
	3419.45	-0.10539		3419.45	-0.11089		3419.45	-0.11089	3419.45	-0.09909	3419.45	-0.12306	3419.45	-0.12139
	3419.55	-0.10471		3419.55	-0.10923		3419.55	-0.10923	3419.55	-0.09897	3419.55	-0.1235	3419.55	-0.12276
	3419.65	-0.10394		3419.65	-0.10786		3419.65	-0.10786	3419.65	-0.0996	3419.65	-0.12393	3419.65	-0.12387
	3419.75	-0.10307		3419.75	-0.10696		3419.75	-0.10696	3419.75	-0.10078	3419.75	-0.12423	3419.75	-0.12431
	3419.85	-0.10221		3419.85	-0.10643		3419.85	-0.10643	3419.85	-0.10213	3419.85	-0.12424	3419.85	-0.12384
	3419.95	-0.10156		3419.95	-0.1061		3419.95	-0.1061	3419.95	-0.10328	3419.95	-0.12376	3419.95	-0.12249
	3420.05	-0.10132		3420.05	-0.10595		3420.05	-0.10595	3420.05	-0.10403	3420.05	-0.1226	3420.05	-0.12048
	3420.15	-0.10159		3420.15	-0.10601		3420.15	-0.10601	3420.15	-0.10438	3420.15	-0.12069	3420.15	-0.11822
	3420.25	-0.10226		3420.25	-0.10623		3420.25	-0.10623	3420.25	-0.1045	3420.25	-0.11812	3420.25	-0.11618
	3420.35	-0.10308		3420.35	-0.10643		3420.35	-0.10643	3420.35	-0.1046	3420.35	-0.11521	3420.35	-0.11479
	3420.45	-0.10374		3420.45	-0.10635		3420.45	-0.10635	3420.45	-0.10479	3420.45	-0.11245	3420.45	-0.11421
	3420.55	-0.10413		3420.55	-0.10581		3420.55	-0.10581	3420.55	-0.10503	3420.55	-0.11027	3420.55	-0.11426
	3420.65	-0.10429		3420.65	-0.10473		3420.65	-0.10473	3420.65	-0.10515	3420.65	-0.10895	3420.65	-0.11451
	3420.75	-0.1044		3420.75	-0.10318		3420.75	-0.10318	3420.75	-0.10499	3420.75	-0.10858	3420.75	-0.11459
	3420.85	-0.10454		3420.85	-0.10145		3420.85	-0.10145	3420.85	-0.10451	3420.85	-0.10914	3420.85	-0.11437
	3420.95	-0.10462		3420.95	-0.10008		3420.95	-0.10008	3420.95	-0.10388	3420.95	-0.11055	3420.95	-0.11396
	3421.05	-0.10457		3421.05	-0.09957		3421.05	-0.09957	3421.05	-0.10342	3421.05	-0.11277	3421.05	-0.11349
	3421.15	-0.10448		3421.15	-0.10015		3421.15	-0.10015	3421.15	-0.10333	3421.15	-0.11567	3421.15	-0.11299
	3421.25	-0.10467		3421.25	-0.10155		3421.25	-0.10155	3421.25	-0.10356	3421.25	-0.11895	3421.25	-0.11236
	3421.35	-0.10548		3421.35	-0.10316		3421.35	-0.10316	3421.35	-0.1038	3421.35	-0.12215	3421.35	-0.11152
	3421.45	-0.10692		3421.45	-0.10443		3421.45	-0.10443	3421.45	-0.10368	3421.45	-0.12466	3421.45	-0.11054
	3421.55	-0.10852		3421.55	-0.10513		3421.55	-0.10513	3421.55	-0.10308	3421.55	-0.12593	3421.55	-0.10967
	3421.65	-0.1096		3421.65	-0.10539		3421.65	-0.10539	3421.65	-0.10215	3421.65	-0.12575	3421.65	-0.10929
	3421.75	-0.10973		3421.75	-0.10546		3421.75	-0.10546	3421.75	-0.10115	3421.75	-0.12442	3421.75	-0.10971
	3421.85	-0.10906		3421.85	-0.10546		3421.85	-0.10546	3421.85	-0.10031	3421.85	-0.12262	3421.85	-0.11098
	3421.95	-0.10803		3421.95	-0.10524		3421.95	-0.10524	3421.95	-0.09973	3421.95	-0.12109	3421.95	-0.11283
	3422.05	-0.10703		3422.05	-0.1046		3422.05	-0.1046	3422.05	-0.09945	3422.05	-0.12019	3422.05	-0.11478
	3422.15	-0.10607		3422.15	-0.1035		3422.15	-0.1035	3422.15	-0.09948	3422.15	-0.11982	3422.15	-0.11649
	3422.25	-0.10498		3422.25	-0.10218		3422.25	-0.10218	3422.25	-0.09976	3422.25	-0.11964	3422.25	-0.11791
	3422.35	-0.10367		3422.35	-0.10108		3422.35	-0.10108	3422.35	-0.10009	3422.35	-0.11941	3422.35	-0.11918
	3422.45	-0.10232		3422.45	-0.10066		3422.45	-0.10066	3422.45	-0.10012	3422.45	-0.11907	3422.45	-0.12044
	3422.55	-0.10128		3422.55	-0.10119		3422.55	-0.10119	3422.55	-0.0997	3422.55	-0.11867	3422.55	-0.12165
	3422.65	-0.10081		3422.65	-0.10274		3422.65	-0.10274	3422.65	-0.099	3422.65	-0.11822	3422.65	-0.1227
	3422.75	-0.10097		3422.75	-0.10504		3422.75	-0.10504	3422.75	-0.09857	3422.75	-0.11767	3422.75	-0.12359
	3422.85	-0.10159		3422.85	-0.10755		3422.85	-0.10755	3422.85	-0.09894	3422.85	-0.11702	3422.85	-0.12447
	3422.95	-0.10248		3422.95	-0.10953		3422.95	-0.10953	3422.95	-0.1003	3422.95	-0.11639	3422.95	-0.12548
	3423.05	-0.10351		3423.05	-0.11039		3423.05	-0.11039	3423.05	-0.10236	3423.05	-0.11606	3423.05	-0.1265
	3423.15	-0.10457		3423.15	-0.11		3423.15	-0.11	3423.15	-0.1045	3423.15	-0.11627	3423.15	-0.12717
	3423.25	-0.10545		3423.25	-0.10874		3423.25	-0.10874	3423.25	-0.10607	3423.25	-0.1171	3423.25	-0.12712
	3423.35	-0.10593		3423.35	-0.10728		3423.35	-0.10728	3423.35	-0.1066	3423.35	-0.1184	3423.35	-0.12625
	3423.45	-0.10591		3423.45	-0.10615		3423.45	-0.10615	3423.45	-0.10599	3423.45	-0.11976	3423.45	-0.12476
	3423.55	-0.10559		3423.55	-0.10547		3423.55	-0.10547	3423.55	-0.1045	3423.55	-0.1208	3423.55	-0.12295
	3423.65	-0.10532		3423.65	-0.10503		3423.65	-0.10503	3423.65	-0.10264	3423.65	-0.12127	3423.65	-0.12096
	3423.75	-0.10534		3423.75	-0.1046		3423.75	-0.1046	3423.75	-0.10095	3423.75	-0.12119	3423.75	-0.1188
	3423.85	-0.10555		3423.85	-0.10413		3423.85	-0.10413	3423.85	-0.09985	3423.85	-0.12079	3423.85	-0.11652
	3423.95	-0.10566		3423.95	-0.10375		3423.95	-0.10375	3423.95	-0.09953	3423.95	-0.12043	3423.95	-0.11432
	3424.05	-0.10538		3424.05	-0.10365		3424.05	-0.10365	3424.05	-0.09999	3424.05	-0.12047	3424.05	-0.11256
	3424.15	-0.10464		3424.15	-0.10398		3424.15	-0.10398	3424.15	-0.10099	3424.15	-0.12114	3424.15	-0.11153
	3424.25	-0.10361		3424.25	-0.10475		3424.25	-0.10475	3424.25	-0.10217	3424.25	-0.12243	3424.25	-0.11137
	3424.35	-0.10251		3424.35	-0.1059		3424.35	-0.1059	3424.35	-0.10319	3424.35	-0.12421	3424.35	-0.11195
	3424.45	-0.10158		3424.45	-0.10716		3424.45	-0.10716	3424.45	-0.1039	3424.45	-0.12624	3424.45	-0.113
	3424.55	-0.10095		3424.55	-0.10815		3424.55	-0.10815	3424.55	-0.10439	3424.55	-0.12818	3424.55	-0.11414
	3424.65	-0.1007		3424.65	-0.10854		3424.65	-0.10854	3424.65	-0.1049	3424.65	-0.12961	3424.65	-0.11498
	3424.75	-0.10083		3424.75	-0.10827		3424.75	-0.10827	3424.75	-0.1055	3424.75	-0.1301	3424.75	-0.11523
	3424.85	-0.10123		3424.85	-0.10761		3424.85	-0.10761	3424.85	-0.10605	3424.85	-0.12938	3424.85	-0.11477
	3424.95	-0.10171		3424.95	-0.107		3424.95	-0.107	3424.95	-0.10628	3424.95	-0.12751	3424.95	-0.11379
	3425.05	-0.10217		3425.05	-0.10678		3425.05	-0.10678	3425.05	-0.10609	3425.05	-0.12495	3425.05	-0.11262
	3425.15	-0.10264		3425.15	-0.10695		3425.15	-0.10695	3425.15	-0.10564	3425.15	-0.1223	3425.15	-0.11169
	3425.25	-0.10328		3425.25	-0.10729		3425.25	-0.10729	3425.25	-0.10528	3425.25	-0.12011	3425.25	-0.11131
	3425.35	-0.10413		3425.35	-0.10748		3425.35	-0.10748	3425.35	-0.10525	3425.35	-0.11862	3425.35	-0.11161
	3425.45	-0.10507		3425.45	-0.10734		3425.45	-0.10734	3425.45	-0.10552	3425.45	-0.11777	3425.45	-0.1125
	3425.55	-0.10592		3425.55	-0.10684		3425.55	-0.10684	3425.55	-0.10581	3425.55	-0.11733	3425.55	-0.11373
	3425.65	-0.10666		3425.65	-0.10599		3425.65	-0.10599	3425.65	-0.10585	3425.65	-0.11705	3425.65	-0.11506
	3425.75	-0.10742		3425.75	-0.10476		3425.75	-0.10476	3425.75	-0.10551	3425.75	-0.11676	3425.75	-0.11631
	3425.85	-0.10831		3425.85	-0.1031		3425.85	-0.1031	3425.85	-0.10484	3425.85	-0.1164	3425.85	-0.11743
	3425.95	-0.10919		3425.95	-0.10105		3425.95	-0.10105	3425.95	-0.10405	3425.95	-0.11599	3425.95	-0.11847
	3426.05	-0.10975		3426.05	-0.09885		3426.05	-0.09885	3426.05	-0.10336	3426.05	-0.11566	3426.05	-0.11952
	3426.15	-0.10978		3426.15	-0.0969		3426.15	-0.0969	3426.15	-0.10287	3426.15	-0.11556	3426.15	-0.12057
	3426.25	-0.10939		3426.25	-0.09561		3426.25	-0.09561	3426.25	-0.10253	3426.25	-0.11577	3426.25	-0.12152
	3426.35	-0.10889		3426.35	-0.0952		3426.35	-0.0952	3426.35	-0.10214	3426.35	-0.11615	3426.35	-0.12217
	3426.45	-0.10859		3426.45	-0.09564		3426.45	-0.09564	3426.45	-0.10153	3426.45	-0.11635	3426.45	-0.12232
	3426.55	-0.10865		3426.55	-0.09667		3426.55	-0.09667	3426.55	-0.10074	3426.55	-0.116	3426.55	-0.12193
	3426.65	-0.10914		3426.65	-0.09793		3426.65	-0.09793	3426.65	-0.10015	3426.65	-0.11502	3426.65	-0.12115
	3426.75	-0.11014		3426.75	-0.09908		3426.75	-0.09908	3426.75	-0.10023	3426.75	-0.1137	3426.75	-0.12025
	3426.85	-0.11163		3426.85	-0.09992		3426.85	-0.09992	3426.85	-0.10131	3426.85	-0.1126	3426.85	-0.1195
	3426.95	-0.11335		3426.95	-0.10039		3426.95	-0.10039	3426.95	-0.10332	3426.95	-0.11215	3426.95	-0.1191
	3427.05	-0.11474		3427.05	-0.10057		3427.05	-0.10057	3427.05	-0.10589	3427.05	-0.11246	3427.05	-0.11912
	3427.15	-0.11525		3427.15	-0.1006		3427.15	-0.1006	3427.15	-0.1085	3427.15	-0.11328	3427.15	-0.11956
	3427.25	-0.11475		3427.25	-0.10068		3427.25	-0.10068	3427.25	-0.11074	3427.25	-0.11424	3427.25	-0.12034
	3427.35	-0.11364		3427.35	-0.101		3427.35	-0.101	3427.35	-0.1124	3427.35	-0.11509	3427.35	-0.12136
	3427.45	-0.11262		3427.45	-0.1016		3427.45	-0.1016	3427.45	-0.11348	3427.45	-0.11584	3427.45	-0.12249
	3427.55	-0.11221		3427.55	-0.10228		3427.55	-0.10228	3427.55	-0.11405	3427.55	-0.11656	3427.55	-0.12352
	3427.65	-0.11256		3427.65	-0.10272		3427.65	-0.10272	3427.65	-0.11418	3427.65	-0.11729	3427.65	-0.12423
	3427.75	-0.11341		3427.75	-0.10276		3427.75	-0.10276	3427.75	-0.11391	3427.75	-0.11797	3427.75	-0.12442
	3427.85	-0.11429		3427.85	-0.10253		3427.85	-0.10253	3427.85	-0.11331	3427.85	-0.1185	3427.85	-0.12404
	3427.95	-0.11479		3427.95	-0.1023		3427.95	-0.1023	3427.95	-0.11249	3427.95	-0.11892	3427.95	-0.12324
	3428.05	-0.11464		3428.05	-0.10228		3428.05	-0.10228	3428.05	-0.11159	3428.05	-0.11943	3428.05	-0.12232
	3428.15	-0.11385		3428.15	-0.10249		3428.15	-0.10249	3428.15	-0.11073	3428.15	-0.1202	3428.15	-0.12155
	3428.25	-0.11265		3428.25	-0.10281		3428.25	-0.10281	3428.25	-0.11007	3428.25	-0.12126	3428.25	-0.12104
	3428.35	-0.11139		3428.35	-0.10312		3428.35	-0.10312	3428.35	-0.10973	3428.35	-0.1225	3428.35	-0.12069
	3428.45	-0.1104		3428.45	-0.10323		3428.45	-0.10323	3428.45	-0.10976	3428.45	-0.12375	3428.45	-0.12027
	3428.55	-0.1099		3428.55	-0.10294		3428.55	-0.10294	3428.55	-0.10994	3428.55	-0.12489	3428.55	-0.11957
	3428.65	-0.10995		3428.65	-0.10211		3428.65	-0.10211	3428.65	-0.10994	3428.65	-0.12581	3428.65	-0.11853
	3428.75	-0.11038		3428.75	-0.10081		3428.75	-0.10081	3428.75	-0.10951	3428.75	-0.12642	3428.75	-0.11734
	3428.85	-0.11081		3428.85	-0.09941		3428.85	-0.09941	3428.85	-0.10874	3428.85	-0.12662	3428.85	-0.11635
	3428.95	-0.11082		3428.95	-0.09842		3428.95	-0.09842	3428.95	-0.10798	3428.95	-0.12635	3428.95	-0.11599
	3429.05	-0.11025		3429.05	-0.09826		3429.05	-0.09826	3429.05	-0.10762	3429.05	-0.12568	3429.05	-0.11654
	3429.15	-0.10936		3429.15	-0.09904		3429.15	-0.09904	3429.15	-0.10778	3429.15	-0.12477	3429.15	-0.11809
	3429.25	-0.10866		3429.25	-0.10048		3429.25	-0.10048	3429.25	-0.10827	3429.25	-0.12381	3429.25	-0.12051
	3429.35	-0.10858		3429.35	-0.10215		3429.35	-0.10215	3429.35	-0.10868	3429.35	-0.12297	3429.35	-0.12347
	3429.45	-0.10913		3429.45	-0.10363		3429.45	-0.10363	3429.45	-0.10877	3429.45	-0.12232	3429.45	-0.12648
	3429.55	-0.10991		3429.55	-0.1047		3429.55	-0.1047	3429.55	-0.10862	3429.55	-0.12184	3429.55	-0.12907
	3429.65	-0.11036		3429.65	-0.10533		3429.65	-0.10533	3429.65	-0.10857	3429.65	-0.12144	3429.65	-0.13099
	3429.75	-0.11012		3429.75	-0.10562		3429.75	-0.10562	3429.75	-0.10894	3429.75	-0.12109	3429.75	-0.13221
	3429.85	-0.10924		3429.85	-0.10568		3429.85	-0.10568	3429.85	-0.10975	3429.85	-0.12078	3429.85	-0.13283
	3429.95	-0.10811		3429.95	-0.10558		3429.95	-0.10558	3429.95	-0.11068	3429.95	-0.12057	3429.95	-0.13289
	3430.05	-0.10726		3430.05	-0.10539		3430.05	-0.10539	3430.05	-0.11135	3430.05	-0.12061	3430.05	-0.13232
	3430.15	-0.107		3430.15	-0.10525		3430.15	-0.10525	3430.15	-0.11142	3430.15	-0.1211	3430.15	-0.13098
	3430.25	-0.10721		3430.25	-0.10534		3430.25	-0.10534	3430.25	-0.11072	3430.25	-0.12214	3430.25	-0.1288
	3430.35	-0.10743		3430.35	-0.10583		3430.35	-0.10583	3430.35	-0.10923	3430.35	-0.12355	3430.35	-0.1259
	3430.45	-0.10717		3430.45	-0.10682		3430.45	-0.10682	3430.45	-0.10715	3430.45	-0.12488	3430.45	-0.12264
	3430.55	-0.10625		3430.55	-0.10821		3430.55	-0.10821	3430.55	-0.10489	3430.55	-0.12561	3430.55	-0.1196
	3430.65	-0.10483		3430.65	-0.10979		3430.65	-0.10979	3430.65	-0.10292	3430.65	-0.1254	3430.65	-0.1174
	3430.75	-0.10323		3430.75	-0.11122		3430.75	-0.11122	3430.75	-0.10151	3430.75	-0.12429	3430.75	-0.11643
	3430.85	-0.10168		3430.85	-0.11219		3430.85	-0.11219	3430.85	-0.10063	3430.85	-0.12257	3430.85	-0.11668
	3430.95	-0.1003		3430.95	-0.1125		3430.95	-0.1125	3430.95	-0.10015	3430.95	-0.12064	3430.95	-0.11778
	3431.05	-0.09916		3431.05	-0.11215		3431.05	-0.11215	3431.05	-0.09999	3431.05	-0.11884	3431.05	-0.11925
	3431.15	-0.09838		3431.15	-0.11137		3431.15	-0.11137	3431.15	-0.10022	3431.15	-0.11747	3431.15	-0.12073
	3431.25	-0.09807		3431.25	-0.11047		3431.25	-0.11047	3431.25	-0.1009	3431.25	-0.11664	3431.25	-0.12199
	3431.35	-0.09823		3431.35	-0.10974		3431.35	-0.10974	3431.35	-0.10191	3431.35	-0.11632	3431.35	-0.12288
	3431.45	-0.0987		3431.45	-0.10929		3431.45	-0.10929	3431.45	-0.10292	3431.45	-0.11628	3431.45	-0.12324
	3431.55	-0.09926		3431.55	-0.10904		3431.55	-0.10904	3431.55	-0.1036	3431.55	-0.11625	3431.55	-0.12299
	3431.65	-0.09982		3431.65	-0.10882		3431.65	-0.10882	3431.65	-0.10375	3431.65	-0.11599	3431.65	-0.1222
	3431.75	-0.10052		3431.75	-0.10852		3431.75	-0.10852	3431.75	-0.10344	3431.75	-0.1154	3431.75	-0.12115
	3431.85	-0.10161		3431.85	-0.10821		3431.85	-0.10821	3431.85	-0.10291	3431.85	-0.11453	3431.85	-0.12012
	3431.95	-0.10322		3431.95	-0.1081		3431.95	-0.1081	3431.95	-0.10244	3431.95	-0.11357	3431.95	-0.11923
	3432.05	-0.10526		3432.05	-0.10836		3432.05	-0.10836	3432.05	-0.10218	3432.05	-0.11292	3432.05	-0.1184
	3432.15	-0.10743		3432.15	-0.10887		3432.15	-0.10887	3432.15	-0.1022	3432.15	-0.11302	3432.15	-0.11752
	3432.25	-0.10935		3432.25	-0.10931		3432.25	-0.10931	3432.25	-0.10252	3432.25	-0.11415	3432.25	-0.11658
	3432.35	-0.11074		3432.35	-0.1093		3432.35	-0.1093	3432.35	-0.10318	3432.35	-0.11624	3432.35	-0.11571
	3432.45	-0.11153		3432.45	-0.10866		3432.45	-0.10866	3432.45	-0.10413	3432.45	-0.11889	3432.45	-0.11508
	3432.55	-0.11184		3432.55	-0.10741		3432.55	-0.10741	3432.55	-0.10525	3432.55	-0.12155	3432.55	-0.11476
	3432.65	-0.11184		3432.65	-0.10571		3432.65	-0.10571	3432.65	-0.10629	3432.65	-0.12368	3432.65	-0.11468
	3432.75	-0.11163		3432.75	-0.10377		3432.75	-0.10377	3432.75	-0.10705	3432.75	-0.12493	3432.75	-0.11473
	3432.85	-0.11109		3432.85	-0.10179		3432.85	-0.10179	3432.85	-0.10757	3432.85	-0.12527	3432.85	-0.11484
	3432.95	-0.11005		3432.95	-0.09998		3432.95	-0.09998	3432.95	-0.1081	3432.95	-0.12492	3432.95	-0.11498
	3433.05	-0.10837		3433.05	-0.09856		3433.05	-0.09856	3433.05	-0.10901	3433.05	-0.12424	3433.05	-0.11518
	3433.15	-0.10615		3433.15	-0.09775		3433.15	-0.09775	3433.15	-0.11051	3433.15	-0.12354	3433.15	-0.11551
	3433.25	-0.10375		3433.25	-0.09771		3433.25	-0.09771	3433.25	-0.11246	3433.25	-0.12304	3433.25	-0.11603
	3433.35	-0.10171		3433.35	-0.0985		3433.35	-0.0985	3433.35	-0.11439	3433.35	-0.12276	3433.35	-0.11684
	3433.45	-0.10057		3433.45	-0.10003		3433.45	-0.10003	3433.45	-0.11569	3433.45	-0.12259	3433.45	-0.11804
	3433.55	-0.10068		3433.55	-0.10198		3433.55	-0.10198	3433.55	-0.11592	3433.55	-0.1224	3433.55	-0.11965
	3433.65	-0.10211		3433.65	-0.10394		3433.65	-0.10394	3433.65	-0.11511	3433.65	-0.12209	3433.65	-0.12148
	3433.75	-0.10473		3433.75	-0.10544		3433.75	-0.10544	3433.75	-0.11377	3433.75	-0.12169	3433.75	-0.12311
	3433.85	-0.10827		3433.85	-0.10623		3433.85	-0.10623	3433.85	-0.11261	3433.85	-0.12125	3433.85	-0.12397
	3433.95	-0.11227		3433.95	-0.1063		3433.95	-0.1063	3433.95	-0.11212	3433.95	-0.12083	3433.95	-0.12365
	3434.05	-0.11603		3434.05	-0.10596		3434.05	-0.10596	3434.05	-0.11232	3434.05	-0.12053	3434.05	-0.12215
	3434.15	-0.11873		3434.15	-0.10567		3434.15	-0.10567	3434.15	-0.11284	3434.15	-0.12049	3434.15	-0.11996
	3434.25	-0.11982		3434.25	-0.10575		3434.25	-0.10575	3434.25	-0.11329	3434.25	-0.12079	3434.25	-0.11785
	3434.35	-0.11923		3434.35	-0.10619		3434.35	-0.10619	3434.35	-0.11347	3434.35	-0.1213	3434.35	-0.11653
	3434.45	-0.11754		3434.45	-0.10667		3434.45	-0.10667	3434.45	-0.11346	3434.45	-0.12171	3434.45	-0.11629
	3434.55	-0.11554		3434.55	-0.10686		3434.55	-0.10686	3434.55	-0.11341	3434.55	-0.12172	3434.55	-0.11696
	3434.65	-0.11385		3434.65	-0.10665		3434.65	-0.10665	3434.65	-0.11346	3434.65	-0.1213	3434.65	-0.11811
	3434.75	-0.11269		3434.75	-0.10624		3434.75	-0.10624	3434.75	-0.11368	3434.75	-0.1207	3434.75	-0.11929
	3434.85	-0.11191		3434.85	-0.10601		3434.85	-0.10601	3434.85	-0.11405	3434.85	-0.12022	3434.85	-0.12027
	3434.95	-0.11138		3434.95	-0.10625		3434.95	-0.10625	3434.95	-0.1144	3434.95	-0.12	3434.95	-0.12098
	3435.05	-0.1111		3435.05	-0.107		3435.05	-0.107	3435.05	-0.11448	3435.05	-0.12001	3435.05	-0.12143
	3435.15	-0.11112		3435.15	-0.10797		3435.15	-0.10797	3435.15	-0.1141	3435.15	-0.12013	3435.15	-0.12161
	3435.25	-0.11134		3435.25	-0.10869		3435.25	-0.10869	3435.25	-0.11335	3435.25	-0.12033	3435.25	-0.12144
	3435.35	-0.11152		3435.35	-0.10881		3435.35	-0.10881	3435.35	-0.11256	3435.35	-0.12065	3435.35	-0.12096
	3435.45	-0.11146		3435.45	-0.10835		3435.45	-0.10835	3435.45	-0.11215	3435.45	-0.12117	3435.45	-0.12027
	3435.55	-0.11113		3435.55	-0.10766		3435.55	-0.10766	3435.55	-0.11237	3435.55	-0.12179	3435.55	-0.11954
	3435.65	-0.11073		3435.65	-0.10719		3435.65	-0.10719	3435.65	-0.11312	3435.65	-0.12227	3435.65	-0.11889
	3435.75	-0.1105		3435.75	-0.10719		3435.75	-0.10719	3435.75	-0.114	3435.75	-0.12241	3435.75	-0.11836
	3435.85	-0.11057		3435.85	-0.10759		3435.85	-0.10759	3435.85	-0.11453	3435.85	-0.12221	3435.85	-0.11795
	3435.95	-0.11085		3435.95	-0.10822		3435.95	-0.10822	3435.95	-0.11437	3435.95	-0.12196	3435.95	-0.11776
	3436.05	-0.11109		3436.05	-0.10902		3436.05	-0.10902	3436.05	-0.11349	3436.05	-0.12203	3436.05	-0.11792
	3436.15	-0.11105		3436.15	-0.10999		3436.15	-0.10999	3436.15	-0.11211	3436.15	-0.12264	3436.15	-0.11854
	3436.25	-0.11059		3436.25	-0.11104		3436.25	-0.11104	3436.25	-0.11049	3436.25	-0.12371	3436.25	-0.11964
	3436.35	-0.10979		3436.35	-0.11188		3436.35	-0.11188	3436.35	-0.10887	3436.35	-0.12493	3436.35	-0.12112
	3436.45	-0.10883		3436.45	-0.11216		3436.45	-0.11216	3436.45	-0.10744	3436.45	-0.12595	3436.45	-0.1227
	3436.55	-0.10794		3436.55	-0.11163		3436.55	-0.11163	3436.55	-0.10636	3436.55	-0.1266	3436.55	-0.12395
	3436.65	-0.10728		3436.65	-0.11042		3436.65	-0.11042	3436.65	-0.10569	3436.65	-0.12676	3436.65	-0.12445
	3436.75	-0.1069		3436.75	-0.10892		3436.75	-0.10892	3436.75	-0.10541	3436.75	-0.12632	3436.75	-0.12403
	3436.85	-0.10677		3436.85	-0.10764		3436.85	-0.10764	3436.85	-0.10532	3436.85	-0.12514	3436.85	-0.12301
	3436.95	-0.10687		3436.95	-0.10694		3436.95	-0.10694	3436.95	-0.10519	3436.95	-0.12318	3436.95	-0.122
	3437.05	-0.10717		3437.05	-0.10693		3437.05	-0.10693	3437.05	-0.10489	3437.05	-0.12064	3437.05	-0.12153
	3437.15	-0.10764		3437.15	-0.10751		3437.15	-0.10751	3437.15	-0.10445	3437.15	-0.11794	3437.15	-0.12177
	3437.25	-0.10815		3437.25	-0.10844		3437.25	-0.10844	3437.25	-0.1041	3437.25	-0.11561	3437.25	-0.12251
	3437.35	-0.10856		3437.35	-0.10938		3437.35	-0.10938	3437.35	-0.10415	3437.35	-0.1141	3437.35	-0.12343
	3437.45	-0.10872		3437.45	-0.11003		3437.45	-0.11003	3437.45	-0.10481	3437.45	-0.11373	3437.45	-0.12432
	3437.55	-0.10859		3437.55	-0.11027		3437.55	-0.11027	3437.55	-0.10611	3437.55	-0.11469	3437.55	-0.12519
	3437.65	-0.1083		3437.65	-0.11024		3437.65	-0.11024	3437.65	-0.10787	3437.65	-0.11691	3437.65	-0.12615
	3437.75	-0.1081		3437.75	-0.11024		3437.75	-0.11024	3437.75	-0.10964	3437.75	-0.12013	3437.75	-0.12728
	3437.85	-0.10823		3437.85	-0.11047		3437.85	-0.11047	3437.85	-0.11094	3437.85	-0.1238	3437.85	-0.12853
	3437.95	-0.10874		3437.95	-0.11089		3437.95	-0.11089	3437.95	-0.11138	3437.95	-0.12724	3437.95	-0.12975
	3438.05	-0.1094		3438.05	-0.11126		3438.05	-0.11126	3438.05	-0.11088	3438.05	-0.12981	3438.05	-0.1307
	3438.15	-0.10986		3438.15	-0.11145		3438.15	-0.11145	3438.15	-0.10966	3438.15	-0.13111	3438.15	-0.13112
	3438.25	-0.10989		3438.25	-0.11144		3438.25	-0.11144	3438.25	-0.10815	3438.25	-0.13111	3438.25	-0.13083
	3438.35	-0.10954		3438.35	-0.11133		3438.35	-0.11133	3438.35	-0.1067	3438.35	-0.13005	3438.35	-0.12982
	3438.45	-0.10912		3438.45	-0.11106		3438.45	-0.11106	3438.45	-0.10551	3438.45	-0.12833	3438.45	-0.12829
	3438.55	-0.10892		3438.55	-0.11049		3438.55	-0.11049	3438.55	-0.10467	3438.55	-0.12633	3438.55	-0.12652
	3438.65	-0.109		3438.65	-0.10952		3438.65	-0.10952	3438.65	-0.10422	3438.65	-0.12434	3438.65	-0.12475
	3438.75	-0.10918		3438.75	-0.10822		3438.75	-0.10822	3438.75	-0.10422	3438.75	-0.12259	3438.75	-0.12313
	3438.85	-0.10914		3438.85	-0.10682		3438.85	-0.10682	3438.85	-0.10456	3438.85	-0.12124	3438.85	-0.12166
	3438.95	-0.10871		3438.95	-0.10557		3438.95	-0.10557	3438.95	-0.10506	3438.95	-0.12046	3438.95	-0.12024
	3439.05	-0.10808		3439.05	-0.10464		3439.05	-0.10464	3439.05	-0.10548	3439.05	-0.12034	3439.05	-0.11872
	3439.15	-0.10764		3439.15	-0.10416		3439.15	-0.10416	3439.15	-0.10574	3439.15	-0.12082	3439.15	-0.11699
	3439.25	-0.10776		3439.25	-0.10425		3439.25	-0.10425	3439.25	-0.1059	3439.25	-0.12173	3439.25	-0.11519
	3439.35	-0.10844		3439.35	-0.10499		3439.35	-0.10499	3439.35	-0.1061	3439.35	-0.12276	3439.35	-0.11372
	3439.45	-0.10944		3439.45	-0.10636		3439.45	-0.10636	3439.45	-0.10648	3439.45	-0.12365	3439.45	-0.11301
	3439.55	-0.1105		3439.55	-0.10811		3439.55	-0.10811	3439.55	-0.10708	3439.55	-0.12429	3439.55	-0.11316
	3439.65	-0.11158		3439.65	-0.1098		3439.65	-0.1098	3439.65	-0.10789	3439.65	-0.12475	3439.65	-0.11392
	3439.75	-0.11273		3439.75	-0.11092		3439.75	-0.11092	3439.75	-0.10887	3439.75	-0.12521	3439.75	-0.11492
	3439.85	-0.11383		3439.85	-0.11114		3439.85	-0.11114	3439.85	-0.10997	3439.85	-0.12582	3439.85	-0.116
	3439.95	-0.11459		3439.95	-0.11048		3439.95	-0.11048	3439.95	-0.11111	3439.95	-0.1266	3439.95	-0.11728
	3440.05	-0.11472		3440.05	-0.10935		3440.05	-0.10935	3440.05	-0.11211	3440.05	-0.12746	3440.05	-0.1189
	3440.15	-0.11419		3440.15	-0.10835		3440.15	-0.10835	3440.15	-0.11271	3440.15	-0.12829	3440.15	-0.12079
	3440.25	-0.11336		3440.25	-0.10794		3440.25	-0.10794	3440.25	-0.1127	3440.25	-0.12897	3440.25	-0.12264
	3440.35	-0.11275		3440.35	-0.10825		3440.35	-0.10825	3440.35	-0.11208	3440.35	-0.12942	3440.35	-0.12414
	3440.45	-0.11272		3440.45	-0.10907		3440.45	-0.10907	3440.45	-0.11102	3440.45	-0.12967	3440.45	-0.1252
	3440.55	-0.11323		3440.55	-0.11004		3440.55	-0.11004	3440.55	-0.10978	3440.55	-0.12978	3440.55	-0.12597
	3440.65	-0.11389		3440.65	-0.11095		3440.65	-0.11095	3440.65	-0.10852	3440.65	-0.12985	3440.65	-0.12679
	3440.75	-0.11421		3440.75	-0.11173		3440.75	-0.11173	3440.75	-0.10733	3440.75	-0.12997	3440.75	-0.12788
	3440.85	-0.11387		3440.85	-0.11242		3440.85	-0.11242	3440.85	-0.10632	3440.85	-0.13023	3440.85	-0.12912
	3440.95	-0.11293		3440.95	-0.11302		3440.95	-0.11302	3440.95	-0.1057	3440.95	-0.13065	3440.95	-0.13009
	3441.05	-0.11173		3441.05	-0.11338		3441.05	-0.11338	3441.05	-0.10571	3441.05	-0.13117	3441.05	-0.13026
	3441.15	-0.11079		3441.15	-0.11328		3441.15	-0.11328	3441.15	-0.10641	3441.15	-0.13165	3441.15	-0.12945
	3441.25	-0.11052		3441.25	-0.11247		3441.25	-0.11247	3441.25	-0.10758	3441.25	-0.13197	3441.25	-0.12793
	3441.35	-0.11108		3441.35	-0.1109		3441.35	-0.1109	3441.35	-0.10877	3441.35	-0.13207	3441.35	-0.12632
	3441.45	-0.11231		3441.45	-0.10891		3441.45	-0.10891	3441.45	-0.10955	3441.45	-0.13192	3441.45	-0.12514
	3441.55	-0.11385		3441.55	-0.10717		3441.55	-0.10717	3441.55	-0.10968	3441.55	-0.13147	3441.55	-0.12457
	3441.65	-0.11514		3441.65	-0.10632		3441.65	-0.10632	3441.65	-0.10923	3441.65	-0.13065	3441.65	-0.12447
	3441.75	-0.11562		3441.75	-0.10665		3441.75	-0.10665	3441.75	-0.1085	3441.75	-0.12952	3441.75	-0.12464
	3441.85	-0.11494		3441.85	-0.10787		3441.85	-0.10787	3441.85	-0.10791	3441.85	-0.12828	3441.85	-0.125
	3441.95	-0.11316		3441.95	-0.1093		3441.95	-0.1093	3441.95	-0.10778	3441.95	-0.12715	3441.95	-0.12558
	3442.05	-0.11083		3442.05	-0.11026		3442.05	-0.11026	3442.05	-0.10813	3442.05	-0.12627	3442.05	-0.12637
	3442.15	-0.10878		3442.15	-0.11042		3442.15	-0.11042	3442.15	-0.10874	3442.15	-0.12568	3442.15	-0.12722
	3442.25	-0.10769		3442.25	-0.10996		3442.25	-0.10996	3442.25	-0.10926	3442.25	-0.12545	3442.25	-0.12784
	3442.35	-0.10784		3442.35	-0.10938		3442.35	-0.10938	3442.35	-0.1094	3442.35	-0.12573	3442.35	-0.12806
	3442.45	-0.10908		3442.45	-0.10916		3442.45	-0.10916	3442.45	-0.10905	3442.45	-0.12661	3442.45	-0.12784
	3442.55	-0.111		3442.55	-0.10951		3442.55	-0.10951	3442.55	-0.1083	3442.55	-0.12795	3442.55	-0.12724
	3442.65	-0.11311		3442.65	-0.11025		3442.65	-0.11025	3442.65	-0.10735	3442.65	-0.1293	3442.65	-0.1263
	3442.75	-0.11496		3442.75	-0.11107		3442.75	-0.11107	3442.75	-0.10644	3442.75	-0.13017	3442.75	-0.12513
	3442.85	-0.1161		3442.85	-0.11176		3442.85	-0.11176	3442.85	-0.10581	3442.85	-0.13041	3442.85	-0.12397
	3442.95	-0.11617		3442.95	-0.11237		3442.95	-0.11237	3442.95	-0.10565	3442.95	-0.13031	3442.95	-0.12318
	3443.05	-0.11506		3443.05	-0.11305		3443.05	-0.11305	3443.05	-0.10602	3443.05	-0.13039	3443.05	-0.12314
	3443.15	-0.11304		3443.15	-0.11387		3443.15	-0.11387	3443.15	-0.10672	3443.15	-0.13088	3443.15	-0.12399
	3443.25	-0.1107		3443.25	-0.1147		3443.25	-0.1147	3443.25	-0.10734	3443.25	-0.13154	3443.25	-0.12552
	3443.35	-0.10874		3443.35	-0.11529		3443.35	-0.11529	3443.35	-0.10742	3443.35	-0.13184	3443.35	-0.12718
	3443.45	-0.1076		3443.45	-0.11555		3443.45	-0.11555	3443.45	-0.10673	3443.45	-0.1314	3443.45	-0.12836
	3443.55	-0.10725		3443.55	-0.11559		3443.55	-0.11559	3443.55	-0.10539	3443.55	-0.13035	3443.55	-0.12864
	3443.65	-0.10727		3443.65	-0.11574		3443.65	-0.11574	3443.65	-0.10384	3443.65	-0.12923	3443.65	-0.12806
	3443.75	-0.10721		3443.75	-0.11622		3443.75	-0.11622	3443.75	-0.10262	3443.75	-0.12865	3443.75	-0.12698
	3443.85	-0.10692		3443.85	-0.11691		3443.85	-0.11691	3443.85	-0.10215	3443.85	-0.12887	3443.85	-0.12585
	3443.95	-0.10664		3443.95	-0.11737		3443.95	-0.11737	3443.95	-0.10259	3443.95	-0.12971	3443.95	-0.12498
	3444.05	-0.10671		3444.05	-0.11716		3444.05	-0.11716	3444.05	-0.10377	3444.05	-0.13074	3444.05	-0.1245
	3444.15	-0.10728		3444.15	-0.11609		3444.15	-0.11609	3444.15	-0.10532	3444.15	-0.13148	3444.15	-0.12448
	3444.25	-0.10819		3444.25	-0.11439		3444.25	-0.11439	3444.25	-0.10679	3444.25	-0.1317	3444.25	-0.12496
	3444.35	-0.10918		3444.35	-0.11247		3444.35	-0.11247	3444.35	-0.1078	3444.35	-0.13134	3444.35	-0.12593
	3444.45	-0.11022		3444.45	-0.11074		3444.45	-0.11074	3444.45	-0.10814	3444.45	-0.13054	3444.45	-0.1272
	3444.55	-0.11147		3444.55	-0.10937		3444.55	-0.10937	3444.55	-0.10782	3444.55	-0.12946	3444.55	-0.12845
	3444.65	-0.11309		3444.65	-0.10831		3444.65	-0.10831	3444.65	-0.10711	3444.65	-0.12822	3444.65	-0.12934
	3444.75	-0.11501		3444.75	-0.10742		3444.75	-0.10742	3444.75	-0.10645	3444.75	-0.12693	3444.75	-0.12966
	3444.85	-0.11688		3444.85	-0.1066		3444.85	-0.1066	3444.85	-0.10625	3444.85	-0.12582	3444.85	-0.12935
	3444.95	-0.11829		3444.95	-0.10594		3444.95	-0.10594	3444.95	-0.10673	3444.95	-0.12519	3444.95	-0.12852
	3445.05	-0.11904		3445.05	-0.10571		3445.05	-0.10571	3445.05	-0.10778	3445.05	-0.12529	3445.05	-0.12733
	3445.15	-0.1192		3445.15	-0.10616		3445.15	-0.10616	3445.15	-0.109	3445.15	-0.12607	3445.15	-0.12603
	3445.25	-0.11909		3445.25	-0.10723		3445.25	-0.10723	3445.25	-0.10995	3445.25	-0.12727	3445.25	-0.12493
	3445.35	-0.11898		3445.35	-0.1085		3445.35	-0.1085	3445.35	-0.1104	3445.35	-0.1286	3445.35	-0.12438
	3445.45	-0.11885		3445.45	-0.10938		3445.45	-0.10938	3445.45	-0.11042	3445.45	-0.12998	3445.45	-0.12466
	3445.55	-0.11842		3445.55	-0.10946		3445.55	-0.10946	3445.55	-0.11035	3445.55	-0.13152	3445.55	-0.12575
	3445.65	-0.11738		3445.65	-0.10878		3445.65	-0.10878	3445.65	-0.11045	3445.65	-0.13334	3445.65	-0.12729
	3445.75	-0.11567		3445.75	-0.10778		3445.75	-0.10778	3445.75	-0.11074	3445.75	-0.13535	3445.75	-0.12871
	3445.85	-0.11363		3445.85	-0.10703		3445.85	-0.10703	3445.85	-0.11102	3445.85	-0.13732	3445.85	-0.12947
	3445.95	-0.11174		3445.95	-0.10694		3445.95	-0.10694	3445.95	-0.11108	3445.95	-0.13894	3445.95	-0.12939
	3446.05	-0.11045		3446.05	-0.10765		3446.05	-0.10765	3446.05	-0.11084	3446.05	-0.13996	3446.05	-0.12867
	3446.15	-0.10993		3446.15	-0.10907		3446.15	-0.10907	3446.15	-0.11048	3446.15	-0.14022	3446.15	-0.12776
	3446.25	-0.11014		3446.25	-0.11098		3446.25	-0.11098	3446.25	-0.1103	3446.25	-0.13961	3446.25	-0.12718
	3446.35	-0.1109		3446.35	-0.11309		3446.35	-0.11309	3446.35	-0.11054	3446.35	-0.13817	3446.35	-0.1273
	3446.45	-0.11195		3446.45	-0.11505		3446.45	-0.11505	3446.45	-0.11122	3446.45	-0.13603	3446.45	-0.12824
	3446.55	-0.11304		3446.55	-0.11653		3446.55	-0.11653	3446.55	-0.11208	3446.55	-0.13354	3446.55	-0.12974
	3446.65	-0.11393		3446.65	-0.11742		3446.65	-0.11742	3446.65	-0.11262	3446.65	-0.13115	3446.65	-0.13125
	3446.75	-0.11446		3446.75	-0.11781		3446.75	-0.11781	3446.75	-0.11233	3446.75	-0.12935	3446.75	-0.13218
	3446.85	-0.11448		3446.85	-0.11789		3446.85	-0.11789	3446.85	-0.11096	3446.85	-0.12839	3446.85	-0.13232
	3446.95	-0.11383		3446.95	-0.11773		3446.95	-0.11773	3446.95	-0.10875	3446.95	-0.1282	3446.95	-0.13194
	3447.05	-0.11246		3447.05	-0.11711		3447.05	-0.11711	3447.05	-0.10638	3447.05	-0.12839	3447.05	-0.13161
	3447.15	-0.11046		3447.15	-0.11572		3447.15	-0.11572	3447.15	-0.10462	3447.15	-0.12857	3447.15	-0.13177
	3447.25	-0.10815		3447.25	-0.11337		3447.25	-0.11337	3447.25	-0.10397	3447.25	-0.12854	3447.25	-0.13243
	3447.35	-0.10601		3447.35	-0.11036		3447.35	-0.11036	3447.35	-0.10441	3447.35	-0.12844	3447.35	-0.13312
	3447.45	-0.10453		3447.45	-0.10739		3447.45	-0.10739	3447.45	-0.10555	3447.45	-0.12853	3447.45	-0.13321
	3447.55	-0.10396		3447.55	-0.10529		3447.55	-0.10529	3447.55	-0.10693	3447.55	-0.12906	3447.55	-0.13233
	3447.65	-0.10426		3447.65	-0.1046		3447.65	-0.1046	3447.65	-0.10828	3447.65	-0.13011	3447.65	-0.13056
	3447.75	-0.10514		3447.75	-0.10523		3447.75	-0.10523	3447.75	-0.10963	3447.75	-0.13169	3447.75	-0.12844
	3447.85	-0.10628		3447.85	-0.10665		3447.85	-0.10665	3447.85	-0.11111	3447.85	-0.13371	3447.85	-0.12669
	3447.95	-0.10746		3447.95	-0.10816		3447.95	-0.10816	3447.95	-0.11273	3447.95	-0.13592	3447.95	-0.12588
	3448.05	-0.10855		3448.05	-0.10936		3448.05	-0.10936	3448.05	-0.1143	3448.05	-0.1378	3448.05	-0.12621
	3448.15	-0.10941		3448.15	-0.11024		3448.15	-0.11024	3448.15	-0.11554	3448.15	-0.13874	3448.15	-0.12747
	3448.25	-0.10993		3448.25	-0.11106		3448.25	-0.11106	3448.25	-0.11622	3448.25	-0.1383	3448.25	-0.12917
	3448.35	-0.11016		3448.35	-0.11209		3448.35	-0.11209	3448.35	-0.11641	3448.35	-0.13645	3448.35	-0.13072
	3448.45	-0.1104		3448.45	-0.11337		3448.45	-0.11337	3448.45	-0.11636	3448.45	-0.13357	3448.45	-0.1316
	3448.55	-0.11101		3448.55	-0.11476		3448.55	-0.11476	3448.55	-0.11639	3448.55	-0.13025	3448.55	-0.13148
	3448.65	-0.11214		3448.65	-0.11597		3448.65	-0.11597	3448.65	-0.11661	3448.65	-0.12713	3448.65	-0.13034
	3448.75	-0.11362		3448.75	-0.11678		3448.75	-0.11678	3448.75	-0.11686	3448.75	-0.12476	3448.75	-0.12848
	3448.85	-0.11503		3448.85	-0.11706		3448.85	-0.11706	3448.85	-0.11676	3448.85	-0.12353	3448.85	-0.12639
	3448.95	-0.11594		3448.95	-0.11687		3448.95	-0.11687	3448.95	-0.11595	3448.95	-0.1235	3448.95	-0.12454
	3449.05	-0.11612		3449.05	-0.11635		3449.05	-0.11635	3449.05	-0.11431	3449.05	-0.12442	3449.05	-0.12326
	3449.15	-0.1155		3449.15	-0.11568		3449.15	-0.11568	3449.15	-0.11205	3449.15	-0.1258	3449.15	-0.12268
	3449.25	-0.11415		3449.25	-0.11489		3449.25	-0.11489	3449.25	-0.10966	3449.25	-0.12711	3449.25	-0.12278
	3449.35	-0.11223		3449.35	-0.11391		3449.35	-0.11391	3449.35	-0.10768	3449.35	-0.128	3449.35	-0.12339
	3449.45	-0.11008		3449.45	-0.11263		3449.45	-0.11263	3449.45	-0.10643	3449.45	-0.1284	3449.45	-0.12426
	3449.55	-0.10829		3449.55	-0.11114		3449.55	-0.11114	3449.55	-0.10581	3449.55	-0.12846	3449.55	-0.12505
	3449.65	-0.10738		3449.65	-0.10973		3449.65	-0.10973	3449.65	-0.10538	3449.65	-0.1283	3449.65	-0.12551
	3449.75	-0.1076		3449.75	-0.10887		3449.75	-0.10887	3449.75	-0.10466	3449.75	-0.12798	3449.75	-0.12559
	3449.85	-0.10871		3449.85	-0.10897		3449.85	-0.10897	3449.85	-0.10351	3449.85	-0.12742	3449.85	-0.12544
	3449.95	-0.11016		3449.95	-0.11016		3449.95	-0.11016	3449.95	-0.10225	3449.95	-0.1266	3449.95	-0.12539
	3450.05	-0.11142		3450.05	-0.11214		3450.05	-0.11214	3450.05	-0.10144	3450.05	-0.12566	3450.05	-0.12568
	3450.15	-0.11218		3450.15	-0.11431		3450.15	-0.11431	3450.15	-0.1016	3450.15	-0.1249	3450.15	-0.12631
	3450.25	-0.11239		3450.25	-0.11602		3450.25	-0.11602	3450.25	-0.10292	3450.25	-0.12466	3450.25	-0.12704
	3450.35	-0.1121		3450.35	-0.11689		3450.35	-0.11689	3450.35	-0.1052	3450.35	-0.12512	3450.35	-0.12761
	3450.45	-0.11142		3450.45	-0.11689		3450.45	-0.11689	3450.45	-0.10798	3450.45	-0.1262	3450.45	-0.12791
	3450.55	-0.11053		3450.55	-0.11625		3450.55	-0.11625	3450.55	-0.11073	3450.55	-0.1276	3450.55	-0.12801
	3450.65	-0.10959		3450.65	-0.11531		3450.65	-0.11531	3450.65	-0.11301	3450.65	-0.12902	3450.65	-0.12813
	3450.75	-0.10861		3450.75	-0.11435		3450.75	-0.11435	3450.75	-0.11458	3450.75	-0.13016	3450.75	-0.12847
	3450.85	-0.10742		3450.85	-0.11357		3450.85	-0.11357	3450.85	-0.11533	3450.85	-0.13087	3450.85	-0.12903
	3450.95	-0.10585		3450.95	-0.11306		3450.95	-0.11306	3450.95	-0.11529	3450.95	-0.1311	3450.95	-0.12967
	3451.05	-0.10389		3451.05	-0.11287		3451.05	-0.11287	3451.05	-0.11463	3451.05	-0.13095	3451.05	-0.13024
	3451.15	-0.10175		3451.15	-0.11299		3451.15	-0.11299	3451.15	-0.11363	3451.15	-0.13068	3451.15	-0.1307
	3451.25	-0.09976		3451.25	-0.11335		3451.25	-0.11335	3451.25	-0.11261	3451.25	-0.13055	3451.25	-0.13117
	3451.35	-0.09817		3451.35	-0.1138		3451.35	-0.1138	3451.35	-0.1119	3451.35	-0.13062	3451.35	-0.13175
	3451.45	-0.09722		3451.45	-0.11403		3451.45	-0.11403	3451.45	-0.11172	3451.45	-0.13077	3451.45	-0.13239
	3451.55	-0.09705		3451.55	-0.11368		3451.55	-0.11368	3451.55	-0.11208	3451.55	-0.13077	3451.55	-0.13291
	3451.65	-0.0977		3451.65	-0.11254		3451.65	-0.11254	3451.65	-0.11271	3451.65	-0.13057	3451.65	-0.13319
	3451.75	-0.099		3451.75	-0.11074		3451.75	-0.11074	3451.75	-0.11309	3451.75	-0.13034	3451.75	-0.13324
	3451.85	-0.10063		3451.85	-0.10863		3451.85	-0.10863	3451.85	-0.11267	3451.85	-0.13034	3451.85	-0.13327
	3451.95	-0.10228		3451.95	-0.10663		3451.95	-0.10663	3451.95	-0.11123	3451.95	-0.13074	3451.95	-0.13348
	3452.05	-0.10382		3452.05	-0.10506		3452.05	-0.10506	3452.05	-0.10896	3452.05	-0.1315	3452.05	-0.13393
	3452.15	-0.10527		3452.15	-0.10405		3452.15	-0.10405	3452.15	-0.10644	3452.15	-0.13244	3452.15	-0.13441
	3452.25	-0.10674		3452.25	-0.10368		3452.25	-0.10368	3452.25	-0.10432	3452.25	-0.13333	3452.25	-0.13455
	3452.35	-0.10827		3452.35	-0.10401		3452.35	-0.10401	3452.35	-0.10313	3452.35	-0.13399	3452.35	-0.13408
	3452.45	-0.1098		3452.45	-0.10504		3452.45	-0.10504	3452.45	-0.10318	3452.45	-0.13429	3452.45	-0.13298
	3452.55	-0.11115		3452.55	-0.10659		3452.55	-0.10659	3452.55	-0.10456	3452.55	-0.1341	3452.55	-0.13153
	3452.65	-0.11206		3452.65	-0.10823		3452.65	-0.10823	3452.65	-0.10705	3452.65	-0.13338	3452.65	-0.13
	3452.75	-0.11232		3452.75	-0.1095		3452.75	-0.1095	3452.75	-0.10999	3452.75	-0.13222	3452.75	-0.12856
	3452.85	-0.11185		3452.85	-0.11007		3452.85	-0.11007	3452.85	-0.11246	3452.85	-0.13082	3452.85	-0.12724
	3452.95	-0.1108		3452.95	-0.10991		3452.95	-0.10991	3452.95	-0.11367	3452.95	-0.12944	3452.95	-0.12602
	3453.05	-0.10946		3453.05	-0.10925		3453.05	-0.10925	3453.05	-0.11338	3453.05	-0.12824	3453.05	-0.12498
	3453.15	-0.10821		3453.15	-0.10833		3453.15	-0.10833	3453.15	-0.11194	3453.15	-0.12724	3453.15	-0.12421
	3453.25	-0.10734		3453.25	-0.10735		3453.25	-0.10735	3453.25	-0.11001	3453.25	-0.12635	3453.25	-0.12373
	3453.35	-0.10696		3453.35	-0.10642		3453.35	-0.10642	3453.35	-0.10811	3453.35	-0.12546	3453.35	-0.12351
	3453.45	-0.10698		3453.45	-0.10565		3453.45	-0.10565	3453.45	-0.10658	3453.45	-0.12451	3453.45	-0.12339
	3453.55	-0.10724		3453.55	-0.10506		3453.55	-0.10506	3453.55	-0.10556	3453.55	-0.12353	3453.55	-0.12326
	3453.65	-0.10761		3453.65	-0.10464		3453.65	-0.10464	3453.65	-0.10505	3453.65	-0.12255	3453.65	-0.12309
	3453.75	-0.10811		3453.75	-0.10427		3453.75	-0.10427	3453.75	-0.10484	3453.75	-0.12162	3453.75	-0.12292
	3453.85	-0.1089		3453.85	-0.10379		3453.85	-0.10379	3453.85	-0.10457	3453.85	-0.12078	3453.85	-0.12286
	3453.95	-0.11006		3453.95	-0.10303		3453.95	-0.10303	3453.95	-0.104	3453.95	-0.12005	3453.95	-0.12306
	3454.05	-0.11155		3454.05	-0.10197		3454.05	-0.10197	3454.05	-0.10327	3454.05	-0.11953	3454.05	-0.12363
	3454.15	-0.11314		3454.15	-0.1008		3454.15	-0.1008	3454.15	-0.10279	3454.15	-0.11934	3454.15	-0.12455
	3454.25	-0.1145		3454.25	-0.09993		3454.25	-0.09993	3454.25	-0.10294	3454.25	-0.11955	3454.25	-0.12567
	3454.35	-0.11543		3454.35	-0.0998		3454.35	-0.0998	3454.35	-0.10376	3454.35	-0.12012	3454.35	-0.12671
	3454.45	-0.11592		3454.45	-0.10055		3454.45	-0.10055	3454.45	-0.10491	3454.45	-0.12096	3454.45	-0.12739
	3454.55	-0.11612		3454.55	-0.10194		3454.55	-0.10194	3454.55	-0.10597	3454.55	-0.12195	3454.55	-0.12759
	3454.65	-0.11626		3454.65	-0.10352		3454.65	-0.10352	3454.65	-0.1067	3454.65	-0.12291	3454.65	-0.12738
	3454.75	-0.11652		3454.75	-0.1049		3454.75	-0.1049	3454.75	-0.10715	3454.75	-0.12358	3454.75	-0.12691
	3454.85	-0.11687		3454.85	-0.10597		3454.85	-0.10597	3454.85	-0.10752	3454.85	-0.1237	3454.85	-0.12629
	3454.95	-0.11704		3454.95	-0.10681		3454.95	-0.10681	3454.95	-0.10803	3454.95	-0.12322	3454.95	-0.12553
	3455.05	-0.11654		3455.05	-0.1075		3455.05	-0.1075	3455.05	-0.10878	3455.05	-0.12245	3455.05	-0.12463
	3455.15	-0.11491		3455.15	-0.10807		3455.15	-0.10807	3455.15	-0.10967	3455.15	-0.12189	3455.15	-0.12363
	3455.25	-0.11206		3455.25	-0.1086		3455.25	-0.1086	3455.25	-0.11044	3455.25	-0.12191	3455.25	-0.12268
	3455.35	-0.10843		3455.35	-0.10924		3455.35	-0.10924	3455.35	-0.11071	3455.35	-0.12256	3455.35	-0.12195
	3455.45	-0.10491		3455.45	-0.11013		3455.45	-0.11013	3455.45	-0.11018	3455.45	-0.12361	3455.45	-0.12159
	3455.55	-0.1024		3455.55	-0.11122		3455.55	-0.11122	3455.55	-0.1088	3455.55	-0.12486	3455.55	-0.12168
	3455.65	-0.10143		3455.65	-0.11224		3455.65	-0.11224	3455.65	-0.10678	3455.65	-0.12621	3455.65	-0.12224
	3455.75	-0.10196		3455.75	-0.1128		3455.75	-0.1128	3455.75	-0.10456	3455.75	-0.12756	3455.75	-0.12318
	3455.85	-0.1036		3455.85	-0.11261		3455.85	-0.11261	3455.85	-0.10264	3455.85	-0.12869	3455.85	-0.12436
	3455.95	-0.10581		3455.95	-0.11165		3455.95	-0.11165	3455.95	-0.1014	3455.95	-0.12936	3455.95	-0.12567
	3456.05	-0.10811		3456.05	-0.11012		3456.05	-0.11012	3456.05	-0.10101	3456.05	-0.1294	3456.05	-0.127
	3456.15	-0.11008		3456.15	-0.10841		3456.15	-0.10841	3456.15	-0.10138	3456.15	-0.1288	3456.15	-0.1283
	3456.25	-0.11134		3456.25	-0.10695		3456.25	-0.10695	3456.25	-0.10219	3456.25	-0.12764	3456.25	-0.12945
	3456.35	-0.11161		3456.35	-0.10599		3456.35	-0.10599	3456.35	-0.10311	3456.35	-0.12608	3456.35	-0.1303
	3456.45	-0.11084		3456.45	-0.10558		3456.45	-0.10558	3456.45	-0.10392	3456.45	-0.12437	3456.45	-0.13067
	3456.55	-0.10931		3456.55	-0.10549		3456.55	-0.10549	3456.55	-0.10454	3456.55	-0.12289	3456.55	-0.13044
	3456.65	-0.10755		3456.65	-0.10537		3456.65	-0.10537	3456.65	-0.10498	3456.65	-0.12191	3456.65	-0.12957
	3456.75	-0.10608		3456.75	-0.10499		3456.75	-0.10499	3456.75	-0.10524	3456.75	-0.1214	3456.75	-0.12821
	3456.85	-0.1052		3456.85	-0.10439		3456.85	-0.10439	3456.85	-0.10523	3456.85	-0.12105	3456.85	-0.12668
	3456.95	-0.10489		3456.95	-0.10383		3456.95	-0.10383	3456.95	-0.10491	3456.95	-0.12049	3456.95	-0.12548
	3457.05	-0.10495		3457.05	-0.10359		3457.05	-0.10359	3457.05	-0.10432	3457.05	-0.11964	3457.05	-0.12512
	3457.15	-0.10525		3457.15	-0.10379		3457.15	-0.10379	3457.15	-0.10368	3457.15	-0.11874	3457.15	-0.12574
	3457.25	-0.10581		3457.25	-0.10436		3457.25	-0.10436	3457.25	-0.10332	3457.25	-0.11807	3457.25	-0.127
	3457.35	-0.10672		3457.35	-0.10511		3457.35	-0.10511	3457.35	-0.10348	3457.35	-0.11781	3457.35	-0.12815
	3457.45	-0.10793		3457.45	-0.10597		3457.45	-0.10597	3457.45	-0.10432	3457.45	-0.11797	3457.45	-0.12843
	3457.55	-0.10923		3457.55	-0.10691		3457.55	-0.10691	3457.55	-0.10576	3457.55	-0.1185	3457.55	-0.12748
	3457.65	-0.11035		3457.65	-0.10786		3457.65	-0.10786	3457.65	-0.10759	3457.65	-0.11937	3457.65	-0.12548
	3457.75	-0.11112		3457.75	-0.1087		3457.75	-0.1087	3457.75	-0.10951	3457.75	-0.12045	3457.75	-0.12294
	3457.85	-0.11164		3457.85	-0.10925		3457.85	-0.10925	3457.85	-0.11125	3457.85	-0.12152	3457.85	-0.12043
	3457.95	-0.11214		3457.95	-0.10947		3457.95	-0.10947	3457.95	-0.11267	3457.95	-0.12228	3457.95	-0.11838
	3458.05	-0.11288		3458.05	-0.10942		3458.05	-0.10942	3458.05	-0.11372	3458.05	-0.1226	3458.05	-0.11702
	3458.15	-0.11398		3458.15	-0.10924		3458.15	-0.10924	3458.15	-0.11434	3458.15	-0.12262	3458.15	-0.11638
	3458.25	-0.11525		3458.25	-0.10894		3458.25	-0.10894	3458.25	-0.11444	3458.25	-0.12258	3458.25	-0.1163
	3458.35	-0.11635		3458.35	-0.10835		3458.35	-0.10835	3458.35	-0.1139	3458.35	-0.12254	3458.35	-0.1165
	3458.45	-0.11686		3458.45	-0.10734		3458.45	-0.10734	3458.45	-0.11279	3458.45	-0.12219	3458.45	-0.11675
	3458.55	-0.11652		3458.55	-0.10602		3458.55	-0.10602	3458.55	-0.11136	3458.55	-0.12115	3458.55	-0.11692
	3458.65	-0.11523		3458.65	-0.10477		3458.65	-0.10477	3458.65	-0.11001	3458.65	-0.11929	3458.65	-0.11698
	3458.75	-0.11313		3458.75	-0.10406		3458.75	-0.10406	3458.75	-0.10905	3458.75	-0.11694	3458.75	-0.1169
	3458.85	-0.11052		3458.85	-0.10409		3458.85	-0.10409	3458.85	-0.1084	3458.85	-0.11472	3458.85	-0.11666
	3458.95	-0.10785		3458.95	-0.10469		3458.95	-0.10469	3458.95	-0.10767	3458.95	-0.11313	3458.95	-0.11634
	3459.05	-0.10557		3459.05	-0.10541		3459.05	-0.10541	3459.05	-0.10627	3459.05	-0.11233	3459.05	-0.11613
	3459.15	-0.10397		3459.15	-0.10575		3459.15	-0.10575	3459.15	-0.10385	3459.15	-0.1121	3459.15	-0.11616
	3459.25	-0.10306		3459.25	-0.10539		3459.25	-0.10539	3459.25	-0.1005	3459.25	-0.11214	3459.25	-0.11643
	3459.35	-0.10256		3459.35	-0.10428		3459.35	-0.10428	3459.35	-0.09676	3459.35	-0.11228	3459.35	-0.11676
	3459.45	-0.10207		3459.45	-0.10264		3459.45	-0.10264	3459.45	-0.09352	3459.45	-0.11255	3459.45	-0.11694
	3459.55	-0.10142		3459.55	-0.10083		3459.55	-0.10083	3459.55	-0.09167	3459.55	-0.1131	3459.55	-0.1169
	3459.65	-0.10075		3459.65	-0.09927		3459.65	-0.09927	3459.65	-0.0918	3459.65	-0.11399	3459.65	-0.11672
	3459.75	-0.10049		3459.75	-0.09826		3459.75	-0.09826	3459.75	-0.09393	3459.75	-0.11515	3459.75	-0.11658
	3459.85	-0.10096		3459.85	-0.09788		3459.85	-0.09788	3459.85	-0.0975	3459.85	-0.11631	3459.85	-0.11658
	3459.95	-0.10215		3459.95	-0.09806		3459.95	-0.09806	3459.95	-0.10154	3459.95	-0.11715	3459.95	-0.11673
	3460.05	-0.10359		3460.05	-0.09872		3460.05	-0.09872	3460.05	-0.10501	3460.05	-0.11733	3460.05	-0.11689
	3460.15	-0.10468		3460.15	-0.0998		3460.15	-0.0998	3460.15	-0.10711	3460.15	-0.11674	3460.15	-0.11693
	3460.25	-0.10508		3460.25	-0.10122		3460.25	-0.10122	3460.25	-0.10753	3460.25	-0.11566	3460.25	-0.11673
	3460.35	-0.10489		3460.35	-0.10281		3460.35	-0.10281	3460.35	-0.10642	3460.35	-0.11459	3460.35	-0.11622
	3460.45	-0.10454		3460.45	-0.10436		3460.45	-0.10436	3460.45	-0.10435	3460.45	-0.11399	3460.45	-0.11538
	3460.55	-0.10445		3460.55	-0.10572		3460.55	-0.10572	3460.55	-0.10201	3460.55	-0.11394	3460.55	-0.11429
	3460.65	-0.1048		3460.65	-0.10686		3460.65	-0.10686	3460.65	-0.09989	3460.65	-0.11411	3460.65	-0.11314
	3460.75	-0.10536		3460.75	-0.1078		3460.75	-0.1078	3460.75	-0.09813	3460.75	-0.11405	3460.75	-0.11215
	3460.85	-0.10571		3460.85	-0.10848		3460.85	-0.10848	3460.85	-0.09671	3460.85	-0.11349	3460.85	-0.11149
	3460.95	-0.10545		3460.95	-0.10874		3460.95	-0.10874	3460.95	-0.09561	3460.95	-0.11253	3460.95	-0.11118
	3461.05	-0.1044		3461.05	-0.10844		3461.05	-0.10844	3461.05	-0.09498	3461.05	-0.11153	3461.05	-0.11111
	3461.15	-0.1027		3461.15	-0.10764		3461.15	-0.10764	3461.15	-0.09505	3461.15	-0.11084	3461.15	-0.11117
	3461.25	-0.10072		3461.25	-0.10662		3461.25	-0.10662	3461.25	-0.09594	3461.25	-0.11059	3461.25	-0.11127
	3461.35	-0.09891		3461.35	-0.10584		3461.35	-0.10584	3461.35	-0.09749	3461.35	-0.11067	3461.35	-0.11132
	3461.45	-0.0977		3461.45	-0.10565		3461.45	-0.10565	3461.45	-0.09928	3461.45	-0.11081	3461.45	-0.11132
	3461.55	-0.09742		3461.55	-0.10609		3461.55	-0.10609	3461.55	-0.10074	3461.55	-0.1107	3461.55	-0.11128
	3461.65	-0.09828		3461.65	-0.10677		3461.65	-0.10677	3461.65	-0.10133	3461.65	-0.11021	3461.65	-0.11129
	3461.75	-0.10017		3461.75	-0.10704		3461.75	-0.10704	3461.75	-0.10087	3461.75	-0.10937	3461.75	-0.11134
	3461.85	-0.10256		3461.85	-0.10631		3461.85	-0.10631	3461.85	-0.09971	3461.85	-0.10833	3461.85	-0.11131
	3461.95	-0.10462		3461.95	-0.10437		3461.95	-0.10437	3461.95	-0.09864	3461.95	-0.10724	3461.95	-0.11106
	3462.05	-0.10558		3462.05	-0.10154		3462.05	-0.10154	3462.05	-0.09839	3462.05	-0.10615	3462.05	-0.11052
	3462.15	-0.10508		3462.15	-0.09851		3462.15	-0.09851	3462.15	-0.09912	3462.15	-0.10505	3462.15	-0.10971
	3462.25	-0.10337		3462.25	-0.09609		3462.25	-0.09609	3462.25	-0.10029	3462.25	-0.10391	3462.25	-0.10869
	3462.35	-0.10113		3462.35	-0.09487		3462.35	-0.09487	3462.35	-0.10101	3462.35	-0.10274	3462.35	-0.10754
	3462.45	-0.09904		3462.45	-0.09506		3462.45	-0.09506	3462.45	-0.1006	3462.45	-0.10156	3462.45	-0.10638
	3462.55	-0.09748		3462.55	-0.09637		3462.55	-0.09637	3462.55	-0.09895	3462.55	-0.10042	3462.55	-0.10545
	3462.65	-0.09636		3462.65	-0.09817		3462.65	-0.09817	3462.65	-0.0966	3462.65	-0.0994	3462.65	-0.10501
	3462.75	-0.09543		3462.75	-0.09985		3462.75	-0.09985	3462.75	-0.09441	3462.75	-0.09868	3462.75	-0.10519
	3462.85	-0.0945		3462.85	-0.10107		3462.85	-0.10107	3462.85	-0.09323	3462.85	-0.09844	3462.85	-0.10581
	3462.95	-0.09364		3462.95	-0.10175		3462.95	-0.10175	3462.95	-0.09345	3462.95	-0.0988	3462.95	-0.10647
	3463.05	-0.09308		3463.05	-0.10188		3463.05	-0.10188	3463.05	-0.09486	3463.05	-0.09979	3463.05	-0.10689
	3463.15	-0.09309		3463.15	-0.10132		3463.15	-0.10132	3463.15	-0.09684	3463.15	-0.10128	3463.15	-0.1071
	3463.25	-0.09376		3463.25	-0.0999		3463.25	-0.0999	3463.25	-0.09865	3463.25	-0.10308	3463.25	-0.1074
	3463.35	-0.09501		3463.35	-0.09756		3463.35	-0.09756	3463.35	-0.09976	3463.35	-0.1049	3463.35	-0.10803
	3463.45	-0.09655		3463.45	-0.09465		3463.45	-0.09465	3463.45	-0.09999	3463.45	-0.10649	3463.45	-0.10894
	3463.55	-0.09803		3463.55	-0.09187		3463.55	-0.09187	3463.55	-0.09943	3463.55	-0.1077	3463.55	-0.10971
	3463.65	-0.09915		3463.65	-0.09001		3463.65	-0.09001	3463.65	-0.09832	3463.65	-0.10855	3463.65	-0.10991
	3463.75	-0.0998		3463.75	-0.08952		3463.75	-0.08952	3463.75	-0.09694	3463.75	-0.10918	3463.75	-0.10933
	3463.85	-0.10001		3463.85	-0.09035		3463.85	-0.09035	3463.85	-0.09561	3463.85	-0.10972	3463.85	-0.10816
	3463.95	-0.09984		3463.95	-0.09205		3463.95	-0.09205	3463.95	-0.0946	3463.95	-0.11013	3463.95	-0.10692
	3464.05	-0.09935		3464.05	-0.09406		3464.05	-0.09406	3464.05	-0.09404	3464.05	-0.11022	3464.05	-0.10627
	3464.15	-0.09861		3464.15	-0.09587		3464.15	-0.09587	3464.15	-0.09384	3464.15	-0.10979	3464.15	-0.10667
	3464.25	-0.09784		3464.25	-0.09712		3464.25	-0.09712	3464.25	-0.09386	3464.25	-0.10874	3464.25	-0.10814
	3464.35	-0.09723		3464.35	-0.09768		3464.35	-0.09768	3464.35	-0.09397	3464.35	-0.10718	3464.35	-0.11028
	3464.45	-0.09692		3464.45	-0.09765		3464.45	-0.09765	3464.45	-0.09421	3464.45	-0.10538	3464.45	-0.11242
	3464.55	-0.09685		3464.55	-0.09721		3464.55	-0.09721	3464.55	-0.09463	3464.55	-0.10364	3464.55	-0.11395
	3464.65	-0.09685		3464.65	-0.09656		3464.65	-0.09656	3464.65	-0.09517	3464.65	-0.10225	3464.65	-0.11458
	3464.75	-0.09673		3464.75	-0.09583		3464.75	-0.09583	3464.75	-0.0956	3464.75	-0.10142	3464.75	-0.11438
	3464.85	-0.09627		3464.85	-0.0952		3464.85	-0.0952	3464.85	-0.09563	3464.85	-0.10129	3464.85	-0.11367
	3464.95	-0.09525		3464.95	-0.0949		3464.95	-0.0949	3464.95	-0.09512	3464.95	-0.10183	3464.95	-0.11276
	3465.05	-0.0936		3465.05	-0.0951		3465.05	-0.0951	3465.05	-0.09426	3465.05	-0.1028	3465.05	-0.11175
	3465.15	-0.0915		3465.15	-0.09583		3465.15	-0.09583	3465.15	-0.09345	3465.15	-0.10391	3465.15	-0.11056
	3465.25	-0.08935		3465.25	-0.09685		3465.25	-0.09685	3465.25	-0.09312	3465.25	-0.10486	3465.25	-0.10909
	3465.35	-0.08769		3465.35	-0.0978		3465.35	-0.0978	3465.35	-0.09347	3465.35	-0.1055	3465.35	-0.10735
	3465.45	-0.08696		3465.45	-0.09832		3465.45	-0.09832	3465.45	-0.0944	3465.45	-0.10588	3465.45	-0.1056
	3465.55	-0.08733		3465.55	-0.09828		3465.55	-0.09828	3465.55	-0.09564	3465.55	-0.10613	3465.55	-0.10418
	3465.65	-0.08862		3465.65	-0.0978		3465.65	-0.0978	3465.65	-0.09689	3465.65	-0.10637	3465.65	-0.10336
	3465.75	-0.09044		3465.75	-0.09716		3465.75	-0.09716	3465.75	-0.09796	3465.75	-0.10662	3465.75	-0.10324
	3465.85	-0.09236		3465.85	-0.09658		3465.85	-0.09658	3465.85	-0.09879	3465.85	-0.10679	3465.85	-0.1036
	3465.95	-0.09406		3465.95	-0.09609		3465.95	-0.09609	3465.95	-0.09936	3465.95	-0.1068	3465.95	-0.10398
	3466.05	-0.09544		3466.05	-0.09563		3466.05	-0.09563	3466.05	-0.09964	3466.05	-0.10669	3466.05	-0.1039
	3466.15	-0.09655		3466.15	-0.09518		3466.15	-0.09518	3466.15	-0.09956	3466.15	-0.10666	3466.15	-0.10316
	3466.25	-0.09742		3466.25	-0.09484		3466.25	-0.09484	3466.25	-0.09915	3466.25	-0.1069	3466.25	-0.10191
	3466.35	-0.09802		3466.35	-0.09479		3466.35	-0.09479	3466.35	-0.09849	3466.35	-0.10741	3466.35	-0.10053
	3466.45	-0.09826		3466.45	-0.09515		3466.45	-0.09515	3466.45	-0.09769	3466.45	-0.10785	3466.45	-0.0994
	3466.55	-0.09812		3466.55	-0.09583		3466.55	-0.09583	3466.55	-0.09683	3466.55	-0.10778	3466.55	-0.09872
	3466.65	-0.0977		3466.65	-0.09659		3466.65	-0.09659	3466.65	-0.096	3466.65	-0.10701	3466.65	-0.09856
	3466.75	-0.09727		3466.75	-0.09715		3466.75	-0.09715	3466.75	-0.0953	3466.75	-0.10578	3466.75	-0.09896
	3466.85	-0.09716		3466.85	-0.09733		3466.85	-0.09733	3466.85	-0.09485	3466.85	-0.1046	3466.85	-0.09987
	3466.95	-0.09759		3466.95	-0.09717		3466.95	-0.09717	3466.95	-0.09475	3466.95	-0.10385	3466.95	-0.10115
	3467.05	-0.09861		3467.05	-0.09687		3467.05	-0.09687	3467.05	-0.09507	3467.05	-0.10346	3467.05	-0.10252
	3467.15	-0.09998		3467.15	-0.09668		3467.15	-0.09668	3467.15	-0.09581	3467.15	-0.10299	3467.15	-0.10372
	3467.25	-0.1012		3467.25	-0.0968		3467.25	-0.0968	3467.25	-0.09691	3467.25	-0.10194	3467.25	-0.10447
	3467.35	-0.10168		3467.35	-0.09732		3467.35	-0.09732	3467.35	-0.09813	3467.35	-0.10005	3467.35	-0.1046
	3467.45	-0.10089		3467.45	-0.09823		3467.45	-0.09823	3467.45	-0.09913	3467.45	-0.09745	3467.45	-0.10399
	3467.55	-0.09867		3467.55	-0.09944		3467.55	-0.09944	3467.55	-0.09953	3467.55	-0.09457	3467.55	-0.10269
	3467.65	-0.09534		3467.65	-0.10076		3467.65	-0.10076	3467.65	-0.09927	3467.65	-0.09202	3467.65	-0.10095
	3467.75	-0.09175		3467.75	-0.10197		3467.75	-0.10197	3467.75	-0.09859	3467.75	-0.09031	3467.75	-0.09922
	3467.85	-0.08891		3467.85	-0.10277		3467.85	-0.10277	3467.85	-0.09794	3467.85	-0.0897	3467.85	-0.09784
	3467.95	-0.08757		3467.95	-0.1029		3467.95	-0.1029	3467.95	-0.09761	3467.95	-0.09007	3467.95	-0.09692
	3468.05	-0.08779		3468.05	-0.1022		3468.05	-0.1022	3468.05	-0.0975	3468.05	-0.09102	3468.05	-0.09632
	3468.15	-0.08904		3468.15	-0.10078		3468.15	-0.10078	3468.15	-0.0973	3468.15	-0.09219	3468.15	-0.09581
	3468.25	-0.09057		3468.25	-0.09899		3468.25	-0.09899	3468.25	-0.09679	3468.25	-0.09341	3468.25	-0.09532
	3468.35	-0.09184		3468.35	-0.09731		3468.35	-0.09731	3468.35	-0.09609	3468.35	-0.09461	3468.35	-0.09496
	3468.45	-0.09265		3468.45	-0.09612		3468.45	-0.09612	3468.45	-0.09555	3468.45	-0.09563	3468.45	-0.09493
	3468.55	-0.09309		3468.55	-0.09555		3468.55	-0.09555	3468.55	-0.09547	3468.55	-0.09619	3468.55	-0.09538
	3468.65	-0.09333		3468.65	-0.09552		3468.65	-0.09552	3468.65	-0.09575	3468.65	-0.09608	3468.65	-0.09634
	3468.75	-0.09357		3468.75	-0.09586		3468.75	-0.09586	3468.75	-0.0959	3468.75	-0.0954	3468.75	-0.09768
	3468.85	-0.09395		3468.85	-0.09644		3468.85	-0.09644	3468.85	-0.09546	3468.85	-0.09456	3468.85	-0.09921
	3468.95	-0.09444		3468.95	-0.09711		3468.95	-0.09711	3468.95	-0.09433	3468.95	-0.09403	3468.95	-0.10071
	3469.05	-0.09481		3469.05	-0.09766		3469.05	-0.09766	3469.05	-0.09285	3469.05	-0.09406	3469.05	-0.10205
	3469.15	-0.09472		3469.15	-0.09786		3469.15	-0.09786	3469.15	-0.09157	3469.15	-0.09456	3469.15	-0.10315
	3469.25	-0.09395		3469.25	-0.09764		3469.25	-0.09764	3469.25	-0.09086	3469.25	-0.0952	3469.25	-0.10397
	3469.35	-0.09255		3469.35	-0.09714		3469.35	-0.09714	3469.35	-0.09081	3469.35	-0.09571	3469.35	-0.10459
	3469.45	-0.09087		3469.45	-0.09668		3469.45	-0.09668	3469.45	-0.09125	3469.45	-0.09604	3469.45	-0.10518
	3469.55	-0.0893		3469.55	-0.0965		3469.55	-0.0965	3469.55	-0.09191	3469.55	-0.09626	3469.55	-0.10589
	3469.65	-0.08821		3469.65	-0.09656		3469.65	-0.09656	3469.65	-0.0925	3469.65	-0.09645	3469.65	-0.10665
	3469.75	-0.08789		3469.75	-0.09659		3469.75	-0.09659	3469.75	-0.09288	3469.75	-0.09661	3469.75	-0.10714
	3469.85	-0.08856		3469.85	-0.09629		3469.85	-0.09629	3469.85	-0.09307	3469.85	-0.09669	3469.85	-0.107
	3469.95	-0.09028		3469.95	-0.09566		3469.95	-0.09566	3469.95	-0.09323	3469.95	-0.09679	3469.95	-0.10614
	3470.05	-0.09285		3470.05	-0.09494		3470.05	-0.09494	3470.05	-0.09363	3470.05	-0.09725	3470.05	-0.10492
	3470.15	-0.0958		3470.15	-0.09446		3470.15	-0.09446	3470.15	-0.09442	3470.15	-0.09847	3470.15	-0.10394
	3470.25	-0.09854		3470.25	-0.09434		3470.25	-0.09434	3470.25	-0.09557	3470.25	-0.10071	3470.25	-0.1036
	3470.35	-0.10052		3470.35	-0.09447		3470.35	-0.09447	3470.35	-0.09681	3470.35	-0.10375	3470.35	-0.10384
	3470.45	-0.10146		3470.45	-0.09474		3470.45	-0.09474	3470.45	-0.09771	3470.45	-0.10689	3470.45	-0.10432
	3470.55	-0.10123		3470.55	-0.09518		3470.55	-0.09518	3470.55	-0.09793	3470.55	-0.10918	3470.55	-0.10465
	3470.65	-0.09992		3470.65	-0.09593		3470.65	-0.09593	3470.65	-0.09746	3470.65	-0.1099	3470.65	-0.10472
	3470.75	-0.09768		3470.75	-0.09712		3470.75	-0.09712	3470.75	-0.09656	3470.75	-0.1089	3470.75	-0.10459
	3470.85	-0.09484		3470.85	-0.09858		3470.85	-0.09858	3470.85	-0.09559	3470.85	-0.10671	3470.85	-0.10444
	3470.95	-0.09185		3470.95	-0.09992		3470.95	-0.09992	3470.95	-0.09484	3470.95	-0.10422	3470.95	-0.1044
	3471.05	-0.08925		3471.05	-0.10068		3471.05	-0.10068	3471.05	-0.09446	3471.05	-0.10216	3471.05	-0.10453
	3471.15	-0.08749		3471.15	-0.10054		3471.15	-0.10054	3471.15	-0.09443	3471.15	-0.10086	3471.15	-0.10481
	3471.25	-0.08677		3471.25	-0.0995		3471.25	-0.0995	3471.25	-0.09457	3471.25	-0.10026	3471.25	-0.10518
	3471.35	-0.08696		3471.35	-0.09786		3471.35	-0.09786	3471.35	-0.09453	3471.35	-0.10008	3471.35	-0.10563
	3471.45	-0.08761		3471.45	-0.09611		3471.45	-0.09611	3471.45	-0.09389	3471.45	-0.10003	3471.45	-0.10611
	3471.55	-0.08816		3471.55	-0.09472		3471.55	-0.09472	3471.55	-0.09241	3471.55	-0.09988	3471.55	-0.10652
	3471.65	-0.08823		3471.65	-0.09399		3471.65	-0.09399	3471.65	-0.09018	3471.65	-0.09945	3471.65	-0.10664
	3471.75	-0.08779		3471.75	-0.09394		3471.75	-0.09394	3471.75	-0.08758	3471.75	-0.09864	3471.75	-0.1063
	3471.85	-0.08721		3471.85	-0.09431		3471.85	-0.09431	3471.85	-0.08516	3471.85	-0.09757	3471.85	-0.10541
	3471.95	-0.08703		3471.95	-0.09474		3471.95	-0.09474	3471.95	-0.08341	3471.95	-0.09659	3471.95	-0.10404
	3472.05	-0.08764		3472.05	-0.095		3472.05	-0.095	3472.05	-0.08265	3472.05	-0.09617	3472.05	-0.10231
	3472.15	-0.08912		3472.15	-0.09508		3472.15	-0.09508	3472.15	-0.08289	3472.15	-0.09664	3472.15	-0.10033
	3472.25	-0.09116		3472.25	-0.09523		3472.25	-0.09523	3472.25	-0.08385	3472.25	-0.09794	3472.25	-0.09821
	3472.35	-0.09329		3472.35	-0.09573		3472.35	-0.09573	3472.35	-0.08503	3472.35	-0.09959	3472.35	-0.09615
	3472.45	-0.09515		3472.45	-0.09675		3472.45	-0.09675	3472.45	-0.08595	3472.45	-0.10093	3472.45	-0.09442
	3472.55	-0.09663		3472.55	-0.09815		3472.55	-0.09815	3472.55	-0.08636	3472.55	-0.1015	3472.55	-0.09329
	3472.65	-0.09785		3472.65	-0.09952		3472.65	-0.09952	3472.65	-0.08625	3472.65	-0.10121	3472.65	-0.09293
	3472.75	-0.09894		3472.75	-0.10033		3472.75	-0.10033	3472.75	-0.08585	3472.75	-0.10036	3472.75	-0.09332
	3472.85	-0.09987		3472.85	-0.10017		3472.85	-0.10017	3472.85	-0.08549	3472.85	-0.09937	3472.85	-0.0943
	3472.95	-0.10041		3472.95	-0.099		3472.95	-0.099	3472.95	-0.08556	3472.95	-0.09855	3472.95	-0.09556
	3473.05	-0.10031		3473.05	-0.09717		3473.05	-0.09717	3473.05	-0.08633	3473.05	-0.09799	3473.05	-0.09674
	3473.15	-0.09944		3473.15	-0.09524		3473.15	-0.09524	3473.15	-0.08775	3473.15	-0.09756	3473.15	-0.09761
	3473.25	-0.09797		3473.25	-0.09378		3473.25	-0.09378	3473.25	-0.08934	3473.25	-0.09711	3473.25	-0.09809
	3473.35	-0.09627		3473.35	-0.09315		3473.35	-0.09315	3473.35	-0.09046	3473.35	-0.09656	3473.35	-0.09841
	3473.45	-0.09481		3473.45	-0.09342		3473.45	-0.09342	3473.45	-0.09068	3473.45	-0.09593	3473.45	-0.09896
	3473.55	-0.09396		3473.55	-0.09432		3473.55	-0.09432	3473.55	-0.0901	3473.55	-0.09536	3473.55	-0.10006
	3473.65	-0.09395		3473.65	-0.09527		3473.65	-0.09527	3473.65	-0.08924	3473.65	-0.09503	3473.65	-0.10177
	3473.75	-0.0948		3473.75	-0.0955		3473.75	-0.0955	3473.75	-0.08869	3473.75	-0.09511	3473.75	-0.10386
	3473.85	-0.0963		3473.85	-0.09451		3473.85	-0.09451	3473.85	-0.08866	3473.85	-0.09562	3473.85	-0.10586
	3473.95	-0.09806		3473.95	-0.09239		3473.95	-0.09239	3473.95	-0.08897	3473.95	-0.09643	3473.95	-0.10733
	3474.05	-0.09963		3474.05	-0.08986		3474.05	-0.08986	3474.05	-0.08916	3474.05	-0.09727	3474.05	-0.108
	3474.15	-0.10065		3474.15	-0.08784		3474.15	-0.08784	3474.15	-0.08883	3474.15	-0.09789	3474.15	-0.10777
	3474.25	-0.10098		3474.25	-0.08694		3474.25	-0.08694	3474.25	-0.08788	3474.25	-0.09813	3474.25	-0.10677
	3474.35	-0.10071		3474.35	-0.08713		3474.35	-0.08713	3474.35	-0.08657	3474.35	-0.09805	3474.35	-0.10532
	3474.45	-0.10005		3474.45	-0.08796		3474.45	-0.08796	3474.45	-0.08537	3474.45	-0.09785	3474.45	-0.10379
	3474.55	-0.0992		3474.55	-0.08887		3474.55	-0.08887	3474.55	-0.0847	3474.55	-0.09776	3474.55	-0.10256
	3474.65	-0.09826		3474.65	-0.08959		3474.65	-0.08959	3474.65	-0.08471	3474.65	-0.09789	3474.65	-0.10174
	3474.75	-0.09728		3474.75	-0.09009		3474.75	-0.09009	3474.75	-0.08531	3474.75	-0.09813	3474.75	-0.10119
	3474.85	-0.09641		3474.85	-0.09047		3474.85	-0.09047	3474.85	-0.08625	3474.85	-0.09829	3474.85	-0.10046
	3474.95	-0.09599		3474.95	-0.09079		3474.95	-0.09079	3474.95	-0.0873	3474.95	-0.09821	3474.95	-0.09913
	3475.05	-0.09644		3475.05	-0.09103		3475.05	-0.09103	3475.05	-0.08834	3475.05	-0.09791	3475.05	-0.09706
	3475.15	-0.09794		3475.15	-0.09116		3475.15	-0.09116	3475.15	-0.0893	3475.15	-0.09755	3475.15	-0.09455
	3475.25	-0.10023		3475.25	-0.09126		3475.25	-0.09126	3475.25	-0.09011	3475.25	-0.09729	3475.25	-0.09228
	3475.35	-0.10259		3475.35	-0.0915		3475.35	-0.0915	3475.35	-0.09062	3475.35	-0.09712	3475.35	-0.09087
	3475.45	-0.10412		3475.45	-0.09206		3475.45	-0.09206	3475.45	-0.09079	3475.45	-0.09688	3475.45	-0.09059
	3475.55	-0.10419		3475.55	-0.09309		3475.55	-0.09309	3475.55	-0.09074	3475.55	-0.09645	3475.55	-0.09117
	3475.65	-0.10273		3475.65	-0.09447		3475.65	-0.09447	3475.65	-0.09079	3475.65	-0.09601	3475.65	-0.09198
	3475.75	-0.10029		3475.75	-0.09587		3475.75	-0.09587	3475.75	-0.09127	3475.75	-0.09599	3475.75	-0.0924
	3475.85	-0.09771		3475.85	-0.09684		3475.85	-0.09684	3475.85	-0.09237	3475.85	-0.09675	3475.85	-0.09213
	3475.95	-0.09576		3475.95	-0.09716		3475.95	-0.09716	3475.95	-0.09404	3475.95	-0.09821	3475.95	-0.09137
	3476.05	-0.09477		3476.05	-0.09696		3476.05	-0.09696	3476.05	-0.09602	3476.05	-0.09987	3476.05	-0.09053
	3476.15	-0.0947		3476.15	-0.09661		3476.15	-0.09661	3476.15	-0.09795	3476.15	-0.101	3476.15	-0.09005
	3476.25	-0.0953		3476.25	-0.09646		3476.25	-0.09646	3476.25	-0.09942	3476.25	-0.1011	3476.25	-0.09011
	3476.35	-0.09629		3476.35	-0.09655		3476.35	-0.09655	3476.35	-0.10014	3476.35	-0.10018	3476.35	-0.09066
	3476.45	-0.0975		3476.45	-0.09672		3476.45	-0.09672	3476.45	-0.09996	3476.45	-0.09869	3476.45	-0.09161
	3476.55	-0.09877		3476.55	-0.09675		3476.55	-0.09675	3476.55	-0.09898	3476.55	-0.09728	3476.55	-0.09298
	3476.65	-0.09999		3476.65	-0.09659		3476.65	-0.09659	3476.65	-0.0975	3476.65	-0.09647	3476.65	-0.09492
	3476.75	-0.10099		3476.75	-0.0963		3476.75	-0.0963	3476.75	-0.09588	3476.75	-0.0964	3476.75	-0.0976
	3476.85	-0.10162		3476.85	-0.0959		3476.85	-0.0959	3476.85	-0.09442	3476.85	-0.09691	3476.85	-0.10102
	3476.95	-0.10171		3476.95	-0.09537		3476.95	-0.09537	3476.95	-0.09328	3476.95	-0.0977	3476.95	-0.10485
	3477.05	-0.10112		3477.05	-0.09463		3477.05	-0.09463	3477.05	-0.09248	3477.05	-0.09855	3477.05	-0.10844
	3477.15	-0.09981		3477.15	-0.09369		3477.15	-0.09369	3477.15	-0.09193	3477.15	-0.09925	3477.15	-0.11101
	3477.25	-0.09798		3477.25	-0.09264		3477.25	-0.09264	3477.25	-0.09144	3477.25	-0.09955	3477.25	-0.112
	3477.35	-0.09606		3477.35	-0.09159		3477.35	-0.09159	3477.35	-0.09078	3477.35	-0.09917	3477.35	-0.11136
	3477.45	-0.09457		3477.45	-0.09068		3477.45	-0.09068	3477.45	-0.08979	3477.45	-0.09802	3477.45	-0.10954
	3477.55	-0.09387		3477.55	-0.09006		3477.55	-0.09006	3477.55	-0.08849	3477.55	-0.09625	3477.55	-0.10734
	3477.65	-0.09401		3477.65	-0.0899		3477.65	-0.0899	3477.65	-0.08703	3477.65	-0.09422	3477.65	-0.10549
	3477.75	-0.09473		3477.75	-0.09024		3477.75	-0.09024	3477.75	-0.08571	3477.75	-0.09231	3477.75	-0.10436
	3477.85	-0.09561		3477.85	-0.09087		3477.85	-0.09087	3477.85	-0.08486	3477.85	-0.09079	3477.85	-0.10388
	3477.95	-0.0962		3477.95	-0.09144		3477.95	-0.09144	3477.95	-0.08472	3477.95	-0.08983	3477.95	-0.10364
	3478.05	-0.09626		3478.05	-0.09169		3478.05	-0.09169	3478.05	-0.08535	3478.05	-0.08947	3478.05	-0.1032
	3478.15	-0.09581		3478.15	-0.09154		3478.15	-0.09154	3478.15	-0.08656	3478.15	-0.08966	3478.15	-0.10238
	3478.25	-0.09506		3478.25	-0.09112		3478.25	-0.09112	3478.25	-0.08797	3478.25	-0.09025	3478.25	-0.10133
	3478.35	-0.09429		3478.35	-0.09055		3478.35	-0.09055	3478.35	-0.08919	3478.35	-0.09109	3478.35	-0.10027
	3478.45	-0.09369		3478.45	-0.08991		3478.45	-0.08991	3478.45	-0.08997	3478.45	-0.09218	3478.45	-0.09936
	3478.55	-0.09332		3478.55	-0.08931		3478.55	-0.08931	3478.55	-0.09031	3478.55	-0.09353	3478.55	-0.09855
	3478.65	-0.09319		3478.65	-0.08901		3478.65	-0.08901	3478.65	-0.09044	3478.65	-0.09505	3478.65	-0.09775
	3478.75	-0.0933		3478.75	-0.08936		3478.75	-0.08936	3478.75	-0.0906	3478.75	-0.09652	3478.75	-0.09695
	3478.85	-0.09366		3478.85	-0.09062		3478.85	-0.09062	3478.85	-0.09088	3478.85	-0.09764	3478.85	-0.09618
	3478.95	-0.09434		3478.95	-0.09276		3478.95	-0.09276	3478.95	-0.09124	3478.95	-0.09826	3478.95	-0.09557
	3479.05	-0.09536		3479.05	-0.09538		3479.05	-0.09538	3479.05	-0.09166	3479.05	-0.09839	3479.05	-0.09533
	3479.15	-0.09668		3479.15	-0.09781		3479.15	-0.09781	3479.15	-0.09221	3479.15	-0.0982	3479.15	-0.0956
	3479.25	-0.09808		3479.25	-0.09945		3479.25	-0.09945	3479.25	-0.09297	3479.25	-0.09783	3479.25	-0.09637
	3479.35	-0.09919		3479.35	-0.10007		3479.35	-0.10007	3479.35	-0.09387	3479.35	-0.09739	3479.35	-0.09738
	3479.45	-0.09962		3479.45	-0.0999		3479.45	-0.0999	3479.45	-0.09466	3479.45	-0.09699	3479.45	-0.09827
	3479.55	-0.0992		3479.55	-0.09945		3479.55	-0.09945	3479.55	-0.09501	3479.55	-0.09669	3479.55	-0.09885
	3479.65	-0.09806		3479.65	-0.09918		3479.65	-0.09918	3479.65	-0.09472	3479.65	-0.09654	3479.65	-0.09915
	3479.75	-0.0966		3479.75	-0.09924		3479.75	-0.09924	3479.75	-0.0939	3479.75	-0.09662	3479.75	-0.09933
	3479.85	-0.09536		3479.85	-0.09943		3479.85	-0.09943	3479.85	-0.09297	3479.85	-0.09699	3479.85	-0.0994
	3479.95	-0.09478		3479.95	-0.09929		3479.95	-0.09929	3479.95	-0.09237	3479.95	-0.09768	3479.95	-0.09921
	3480.05	-0.09508		3480.05	-0.09842		3480.05	-0.09842	3480.05	-0.09219	3480.05	-0.09858	3480.05	-0.09859
	3480.15	-0.09616		3480.15	-0.09671		3480.15	-0.09671	3480.15	-0.09208	3480.15	-0.09951	3480.15	-0.09748
	3480.25	-0.09773		3480.25	-0.09441		3480.25	-0.09441	3480.25	-0.0915	3480.25	-0.10022	3480.25	-0.09606
	3480.35	-0.09933		3480.35	-0.09197		3480.35	-0.09197	3480.35	-0.09016	3480.35	-0.10048	3480.35	-0.09471
	3480.45	-0.10046		3480.45	-0.08989		3480.45	-0.08989	3480.45	-0.08821	3480.45	-0.10009	3480.45	-0.09389
	3480.55	-0.10076		3480.55	-0.08848		3480.55	-0.08848	3480.55	-0.08614	3480.55	-0.09893	3480.55	-0.094
	3480.65	-0.10018		3480.65	-0.08788		3480.65	-0.08788	3480.65	-0.08448	3480.65	-0.0971	3480.65	-0.0952
	3480.75	-0.09913		3480.75	-0.08808		3480.75	-0.08808	3480.75	-0.0836	3480.75	-0.09491	3480.75	-0.09724
	3480.85	-0.09836		3480.85	-0.08892		3480.85	-0.08892	3480.85	-0.08372	3480.85	-0.09279	3480.85	-0.0995
	3480.95	-0.0985		3480.95	-0.09016		3480.95	-0.09016	3480.95	-0.08495	3480.95	-0.09108	3480.95	-0.10124
	3481.05	-0.09961		3481.05	-0.0915		3481.05	-0.0915	3481.05	-0.08724	3481.05	-0.08989	3481.05	-0.10188
	3481.15	-0.10106		3481.15	-0.09271		3481.15	-0.09271	3481.15	-0.09023	3481.15	-0.08917	3481.15	-0.10127
	3481.25	-0.1019		3481.25	-0.09366		3481.25	-0.09366	3481.25	-0.09329	3481.25	-0.0888	3481.25	-0.09972
	3481.35	-0.1015		3481.35	-0.09429		3481.35	-0.09429	3481.35	-0.09573	3481.35	-0.0888	3481.35	-0.09778
	3481.45	-0.09989		3481.45	-0.09453		3481.45	-0.09453	3481.45	-0.0971	3481.45	-0.08922	3481.45	-0.09597
	3481.55	-0.09777		3481.55	-0.0944		3481.55	-0.0944	3481.55	-0.09736	3481.55	-0.09003	3481.55	-0.0945
	3481.65	-0.09605		3481.65	-0.09403		3481.65	-0.09403	3481.65	-0.0967	3481.65	-0.09099	3481.65	-0.09321
	3481.75	-0.0954		3481.75	-0.09373		3481.75	-0.09373	3481.75	-0.09538	3481.75	-0.09163	3481.75	-0.09172
	3481.85	-0.09594		3481.85	-0.09383		3481.85	-0.09383	3481.85	-0.09353	3481.85	-0.09147	3481.85	-0.08965
	3481.95	-0.09728		3481.95	-0.09449		3481.95	-0.09449	3481.95	-0.0911	3481.95	-0.09026	3481.95	-0.08686
	3482.05	-0.0987		3482.05	-0.09557		3482.05	-0.09557	3482.05	-0.08801	3482.05	-0.08819	3482.05	-0.08343
	3482.15	-0.09954		3482.15	-0.09674		3482.15	-0.09674	3482.15	-0.0842	3482.15	-0.0857	3482.15	-0.07957
	3482.25	-0.09943		3482.25	-0.09762		3482.25	-0.09762	3482.25	-0.07964	3482.25	-0.08309	3482.25	-0.07543
	3482.35	-0.09837		3482.35	-0.09799		3482.35	-0.09799	3482.35	-0.07422	3482.35	-0.08027	3482.35	-0.07093
	3482.45	-0.09673		3482.45	-0.09778		3482.45	-0.09778	3482.45	-0.06772	3482.45	-0.07675	3482.45	-0.0657
	3482.55	-0.09508		3482.55	-0.09709		3482.55	-0.09709	3482.55	-0.05987	3482.55	-0.07188	3482.55	-0.05893
	3482.65	-0.09399		3482.65	-0.09618		3482.65	-0.09618	3482.65	-0.05058	3482.65	-0.06507	3482.65	-0.04957
	3482.75	-0.09376		3482.75	-0.0955		3482.75	-0.0955	3482.75	-0.04008	3482.75	-0.05594	3482.75	-0.03652
	3482.85	-0.09428		3482.85	-0.09544		3482.85	-0.09544	3482.85	-0.02884	3482.85	-0.04439	3482.85	-0.01888
	3482.95	-0.09511		3482.95	-0.09617		3482.95	-0.09617	3482.95	-0.01737	3482.95	-0.03063	3482.95	0.0039
	3483.05	-0.09578		3483.05	-0.09743		3483.05	-0.09743	3483.05	-0.00599	3483.05	-0.01513	3483.05	0.03204
	3483.15	-0.09615		3483.15	-0.09874		3483.15	-0.09874	3483.15	0.00519	3483.15	0.00159	3483.15	0.06544
	3483.25	-0.09641		3483.25	-0.09965		3483.25	-0.09965	3483.25	0.01615	3483.25	0.01927	3483.25	0.10367
	3483.35	-0.09691		3483.35	-0.09997		3483.35	-0.09997	3483.35	0.02663	3483.35	0.03789	3483.35	0.14608
	3483.45	-0.0978		3483.45	-0.09981		3483.45	-0.09981	3483.45	0.03596	3483.45	0.05748	3483.45	0.19181
	3483.55	-0.09894		3483.55	-0.09944		3483.55	-0.09944	3483.55	0.04302	3483.55	0.07778	3483.55	0.23978
	3483.65	-0.10003		3483.65	-0.09909		3483.65	-0.09909	3483.65	0.04648	3483.65	0.09806	3483.65	0.28839
	3483.75	-0.10075		3483.75	-0.09891		3483.75	-0.09891	3483.75	0.04517	3483.75	0.11726	3483.75	0.33524
	3483.85	-0.1009		3483.85	-0.09897		3483.85	-0.09897	3483.85	0.03849	3483.85	0.13417	3483.85	0.37719
	3483.95	-0.10045		3483.95	-0.09933		3483.95	-0.09933	3483.95	0.02657	3483.95	0.14771	3483.95	0.41088
	3484.05	-0.09954		3484.05	-0.09992		3484.05	-0.09992	3484.05	0.01021	3484.05	0.15687	3484.05	0.43332
	3484.15	-0.09849		3484.15	-0.10052		3484.15	-0.10052	3484.15	-0.00951	3484.15	0.16068	3484.15	0.44234
	3484.25	-0.09769		3484.25	-0.1008		3484.25	-0.1008	3484.25	-0.03155	3484.25	0.1582	3484.25	0.43651
	3484.35	-0.09742		3484.35	-0.10053		3484.35	-0.10053	3484.35	-0.05505	3484.35	0.14859	3484.35	0.41495
	3484.45	-0.09771		3484.45	-0.09973		3484.45	-0.09973	3484.45	-0.07937	3484.45	0.13125	3484.45	0.3771
	3484.55	-0.09835		3484.55	-0.09869		3484.55	-0.09869	3484.55	-0.10393	3484.55	0.10593	3484.55	0.32282
	3484.65	-0.09895		3484.65	-0.09777		3484.65	-0.09777	3484.65	-0.12815	3484.65	0.07291	3484.65	0.25276
	3484.75	-0.09925		3484.75	-0.09725		3484.75	-0.09725	3484.75	-0.1514	3484.75	0.03304	3484.75	0.16881
	3484.85	-0.09916		3484.85	-0.09713		3484.85	-0.09713	3484.85	-0.17291	3484.85	-0.01226	3484.85	0.07416
	3484.95	-0.09879		3484.95	-0.09726		3484.95	-0.09726	3484.95	-0.19176	3484.95	-0.06118	3484.95	-0.02702
	3485.05	-0.09831		3485.05	-0.09755		3485.05	-0.09755	3485.05	-0.2069	3485.05	-0.1117	3485.05	-0.13019
	3485.15	-0.09779		3485.15	-0.09802		3485.15	-0.09802	3485.15	-0.21754	3485.15	-0.16178	3485.15	-0.2309
	3485.25	-0.0973		3485.25	-0.09872		3485.25	-0.09872	3485.25	-0.2235	3485.25	-0.20938	3485.25	-0.32515
	3485.35	-0.09699		3485.35	-0.0996		3485.35	-0.0996	3485.35	-0.22531	3485.35	-0.25249	3485.35	-0.40953
	3485.45	-0.09714		3485.45	-0.10039		3485.45	-0.10039	3485.45	-0.22387	3485.45	-0.28923	3485.45	-0.48139
	3485.55	-0.09798		3485.55	-0.10081		3485.55	-0.10081	3485.55	-0.22001	3485.55	-0.31814	3485.55	-0.53894
	3485.65	-0.09947		3485.65	-0.10078		3485.65	-0.10078	3485.65	-0.2142	3485.65	-0.33858	3485.65	-0.5811
	3485.75	-0.10119		3485.75	-0.1005		3485.75	-0.1005	3485.75	-0.20674	3485.75	-0.35081	3485.75	-0.60738
	3485.85	-0.10258		3485.85	-0.10034		3485.85	-0.10034	3485.85	-0.19791	3485.85	-0.35581	3485.85	-0.61801
	3485.95	-0.10332		3485.95	-0.10047		3485.95	-0.10047	3485.95	-0.18816	3485.95	-0.3547	3485.95	-0.61406
	3486.05	-0.10339		3486.05	-0.10079		3486.05	-0.10079	3486.05	-0.17798	3486.05	-0.34835	3486.05	-0.59742
	3486.15	-0.10301		3486.15	-0.10103		3486.15	-0.10103	3486.15	-0.16788	3486.15	-0.33721	3486.15	-0.57048
	3486.25	-0.10244		3486.25	-0.10098		3486.25	-0.10098	3486.25	-0.15815	3486.25	-0.32162	3486.25	-0.53574
	3486.35	-0.10184		3486.35	-0.10059		3486.35	-0.10059	3486.35	-0.14893	3486.35	-0.30225	3486.35	-0.49566
	3486.45	-0.10131		3486.45	-0.09987		3486.45	-0.09987	3486.45	-0.14027	3486.45	-0.28029	3486.45	-0.45263
	3486.55	-0.10093		3486.55	-0.09888		3486.55	-0.09888	3486.55	-0.1323	3486.55	-0.25734	3486.55	-0.40887
	3486.65	-0.10071		3486.65	-0.09773		3486.65	-0.09773	3486.65	-0.12526	3486.65	-0.23501	3486.65	-0.36618
	3486.75	-0.10058		3486.75	-0.09663		3486.75	-0.09663	3486.75	-0.11942	3486.75	-0.2145	3486.75	-0.32578
	3486.85	-0.1004		3486.85	-0.09581		3486.85	-0.09581	3486.85	-0.11487	3486.85	-0.19638	3486.85	-0.28838
	3486.95	-0.10012		3486.95	-0.0953		3486.95	-0.0953	3486.95	-0.11146	3486.95	-0.18072	3486.95	-0.25442
	3487.05	-0.09976		3487.05	-0.09489		3487.05	-0.09489	3487.05	-0.10887	3487.05	-0.16732	3487.05	-0.2243
	3487.15	-0.09945		3487.15	-0.09425		3487.15	-0.09425	3487.15	-0.10679	3487.15	-0.15595	3487.15	-0.19835
	3487.25	-0.09918		3487.25	-0.09327		3487.25	-0.09327	3487.25	-0.10511	3487.25	-0.14636	3487.25	-0.17673
	3487.35	-0.09889		3487.35	-0.09215		3487.35	-0.09215	3487.35	-0.10387	3487.35	-0.13833	3487.35	-0.15938
	3487.45	-0.09845		3487.45	-0.09131		3487.45	-0.09131	3487.45	-0.10309	3487.45	-0.13159	3487.45	-0.14603
	3487.55	-0.09778		3487.55	-0.09102		3487.55	-0.09102	3487.55	-0.10262	3487.55	-0.12595	3487.55	-0.13627
	3487.65	-0.09691		3487.65	-0.09122		3487.65	-0.09122	3487.65	-0.10213	3487.65	-0.12143	3487.65	-0.12954
	3487.75	-0.09597		3487.75	-0.09161		3487.75	-0.09161	3487.75	-0.1013	3487.75	-0.11823	3487.75	-0.1251
	3487.85	-0.09511		3487.85	-0.09191		3487.85	-0.09191	3487.85	-0.10002	3487.85	-0.11655	3487.85	-0.12213
	3487.95	-0.09454		3487.95	-0.09203		3487.95	-0.09203	3487.95	-0.09845	3487.95	-0.11622	3487.95	-0.11983
	3488.05	-0.09439		3488.05	-0.09196		3488.05	-0.09196	3488.05	-0.09691	3488.05	-0.11664	3488.05	-0.11765
	3488.15	-0.09462		3488.15	-0.09166		3488.15	-0.09166	3488.15	-0.09564	3488.15	-0.11691	3488.15	-0.11542
	3488.25	-0.09506		3488.25	-0.09108		3488.25	-0.09108	3488.25	-0.0947	3488.25	-0.11633	3488.25	-0.11327
	3488.35	-0.09555		3488.35	-0.09032		3488.35	-0.09032	3488.35	-0.09411	3488.35	-0.11474	3488.35	-0.11147
	3488.45	-0.09597		3488.45	-0.0897		3488.45	-0.0897	3488.45	-0.09395	3488.45	-0.11258	3488.45	-0.11024
	3488.55	-0.0963		3488.55	-0.08969		3488.55	-0.08969	3488.55	-0.09435	3488.55	-0.11064	3488.55	-0.10967
	3488.65	-0.09652		3488.65	-0.09065		3488.65	-0.09065	3488.65	-0.09527	3488.65	-0.10959	3488.65	-0.10973
	3488.75	-0.09669		3488.75	-0.09259		3488.75	-0.09259	3488.75	-0.09643	3488.75	-0.10972	3488.75	-0.11034
	3488.85	-0.09697		3488.85	-0.09515		3488.85	-0.09515	3488.85	-0.09744	3488.85	-0.11084	3488.85	-0.11141
	3488.95	-0.09757		3488.95	-0.09763		3488.95	-0.09763	3488.95	-0.0981	3488.95	-0.11234	3488.95	-0.11281
	3489.05	-0.09852		3489.05	-0.09934		3489.05	-0.09934	3489.05	-0.09853	3489.05	-0.11341	3489.05	-0.1143
	3489.15	-0.0996		3489.15	-0.09987		3489.15	-0.09987	3489.15	-0.09906	3489.15	-0.11333	3489.15	-0.11555
	3489.25	-0.10042		3489.25	-0.09934		3489.25	-0.09934	3489.25	-0.10001	3489.25	-0.11187	3489.25	-0.11626
	3489.35	-0.10066		3489.35	-0.09829		3489.35	-0.09829	3489.35	-0.10153	3489.35	-0.10943	3489.35	-0.11633
	3489.45	-0.10022		3489.45	-0.09742		3489.45	-0.09742	3489.45	-0.10353	3489.45	-0.10688	3489.45	-0.11589
	3489.55	-0.0992		3489.55	-0.09722		3489.55	-0.09722	3489.55	-0.10578	3489.55	-0.10508	3489.55	-0.11514
	3489.65	-0.09786		3489.65	-0.09776		3489.65	-0.09776	3489.65	-0.10793	3489.65	-0.10446	3489.65	-0.11424
	3489.75	-0.09651		3489.75	-0.09874		3489.75	-0.09874	3489.75	-0.10959	3489.75	-0.10495	3489.75	-0.11324
	3489.85	-0.09542		3489.85	-0.0996		3489.85	-0.0996	3489.85	-0.11034	3489.85	-0.10618	3489.85	-0.11217
	3489.95	-0.09465		3489.95	-0.09983		3489.95	-0.09983	3489.95	-0.10989	3489.95	-0.10774	3489.95	-0.11111
	3490.05	-0.0941		3490.05	-0.09915		3490.05	-0.09915	3490.05	-0.10821	3490.05	-0.10933	3490.05	-0.11021
	3490.15	-0.09361		3490.15	-0.09771		3490.15	-0.09771	3490.15	-0.10567	3490.15	-0.11073	3490.15	-0.1096
	3490.25	-0.09314		3490.25	-0.09595		3490.25	-0.09595	3490.25	-0.10289	3490.25	-0.11183	3490.25	-0.10938
	3490.35	-0.09283		3490.35	-0.09445		3490.35	-0.09445	3490.35	-0.1004	3490.35	-0.11258	3490.35	-0.10955
	3490.45	-0.0929		3490.45	-0.0937		3490.45	-0.0937	3490.45	-0.0984	3490.45	-0.11311	3490.45	-0.1099
	3490.55	-0.0934		3490.55	-0.09389		3490.55	-0.09389	3490.55	-0.0968	3490.55	-0.11356	3490.55	-0.11016
	3490.65	-0.09418		3490.65	-0.09495		3490.65	-0.09495	3490.65	-0.09548	3490.65	-0.11397	3490.65	-0.11009
	3490.75	-0.09493		3490.75	-0.09652		3490.75	-0.09652	3490.75	-0.09441	3490.75	-0.11418	3490.75	-0.10974
	3490.85	-0.09542		3490.85	-0.0982		3490.85	-0.0982	3490.85	-0.09359	3490.85	-0.11387	3490.85	-0.10938
	3490.95	-0.09569		3490.95	-0.09957		3490.95	-0.09957	3490.95	-0.09299	3490.95	-0.11277	3490.95	-0.10935
	3491.05	-0.096		3491.05	-0.10035		3491.05	-0.10035	3491.05	-0.09255	3491.05	-0.11086	3491.05	-0.10975
	3491.15	-0.09664		3491.15	-0.10039		3491.15	-0.10039	3491.15	-0.09228	3491.15	-0.10836	3491.15	-0.11036
	3491.25	-0.09766		3491.25	-0.09965		3491.25	-0.09965	3491.25	-0.0923	3491.25	-0.10552	3491.25	-0.11078
	3491.35	-0.09881		3491.35	-0.0983		3491.35	-0.0983	3491.35	-0.0928	3491.35	-0.10257	3491.35	-0.11064
	3491.45	-0.09963		3491.45	-0.09672		3491.45	-0.09672	3491.45	-0.09396	3491.45	-0.09971	3491.45	-0.10992
	3491.55	-0.09983		3491.55	-0.09545		3491.55	-0.09545	3491.55	-0.09579	3491.55	-0.09718	3491.55	-0.10889
	3491.65	-0.09938		3491.65	-0.09484		3491.65	-0.09484	3491.65	-0.09798	3491.65	-0.0953	3491.65	-0.1079
	3491.75	-0.09858		3491.75	-0.09496		3491.75	-0.09496	3491.75	-0.09995	3491.75	-0.09435	3491.75	-0.10718
	3491.85	-0.09782		3491.85	-0.09548		3491.85	-0.09548	3491.85	-0.10108	3491.85	-0.09445	3491.85	-0.1067
	3491.95	-0.09738		3491.95	-0.09598		3491.95	-0.09598	3491.95	-0.10112	3491.95	-0.09555	3491.95	-0.10635
	3492.05	-0.09734		3492.05	-0.09626		3492.05	-0.09626	3492.05	-0.10031	3492.05	-0.09747	3492.05	-0.10603
	3492.15	-0.09757		3492.15	-0.09642		3492.15	-0.09642	3492.15	-0.09922	3492.15	-0.09994	3492.15	-0.10573
	3492.25	-0.09789		3492.25	-0.09671		3492.25	-0.09671	3492.25	-0.0983	3492.25	-0.10254	3492.25	-0.10544
	3492.35	-0.09816		3492.35	-0.09728		3492.35	-0.09728	3492.35	-0.09775	3492.35	-0.10481	3492.35	-0.10505
	3492.45	-0.0984		3492.45	-0.09801		3492.45	-0.09801	3492.45	-0.09753	3492.45	-0.10636	3492.45	-0.10438
	3492.55	-0.09876		3492.55	-0.09859		3492.55	-0.09859	3492.55	-0.09754	3492.55	-0.10703	3492.55	-0.1034
	3492.65	-0.0994		3492.65	-0.09876		3492.65	-0.09876	3492.65	-0.09769	3492.65	-0.10697	3492.65	-0.10231
	3492.75	-0.10038		3492.75	-0.09841		3492.75	-0.09841	3492.75	-0.09789	3492.75	-0.10656	3492.75	-0.10149
	3492.85	-0.10165		3492.85	-0.09762		3492.85	-0.09762	3492.85	-0.09792	3492.85	-0.10629	3492.85	-0.10133
	3492.95	-0.10312		3492.95	-0.09659		3492.95	-0.09659	3492.95	-0.09761	3492.95	-0.10657	3492.95	-0.1019
	3493.05	-0.10475		3493.05	-0.09555		3493.05	-0.09555	3493.05	-0.09694	3493.05	-0.10757	3493.05	-0.10284
	3493.15	-0.10641		3493.15	-0.09478		3493.15	-0.09478	3493.15	-0.09607	3493.15	-0.10913	3493.15	-0.10358
	3493.25	-0.10792		3493.25	-0.09445		3493.25	-0.09445	3493.25	-0.09521	3493.25	-0.11083	3493.25	-0.10357
	3493.35	-0.10896		3493.35	-0.09458		3493.35	-0.09458	3493.35	-0.09439	3493.35	-0.1122	3493.35	-0.10262
	3493.45	-0.10926		3493.45	-0.09506		3493.45	-0.09506	3493.45	-0.09347	3493.45	-0.11296	3493.45	-0.10098
	3493.55	-0.10865		3493.55	-0.09569		3493.55	-0.09569	3493.55	-0.09228	3493.55	-0.11293	3493.55	-0.09919
	3493.65	-0.10707		3493.65	-0.09629		3493.65	-0.09629	3493.65	-0.09086	3493.65	-0.11202	3493.65	-0.09786
	3493.75	-0.10456		3493.75	-0.09675		3493.75	-0.09675	3493.75	-0.08952	3493.75	-0.11031	3493.75	-0.09742
	3493.85	-0.1013		3493.85	-0.09707		3493.85	-0.09707	3493.85	-0.08875	3493.85	-0.10815	3493.85	-0.09803
	3493.95	-0.09766		3493.95	-0.09729		3493.95	-0.09729	3493.95	-0.08898	3493.95	-0.10611	3493.95	-0.09954
	3494.05	-0.09412		3494.05	-0.09755		3494.05	-0.09755	3494.05	-0.0904	3494.05	-0.10471	3494.05	-0.1016
	3494.15	-0.09109		3494.15	-0.09799		3494.15	-0.09799	3494.15	-0.09289	3494.15	-0.1041	3494.15	-0.10375
	3494.25	-0.08879		3494.25	-0.09871		3494.25	-0.09871	3494.25	-0.09607	3494.25	-0.10407	3494.25	-0.10555
	3494.35	-0.08727		3494.35	-0.09966		3494.35	-0.09966	3494.35	-0.09936	3494.35	-0.10416	3494.35	-0.10671
	3494.45	-0.08665		3494.45	-0.10055		3494.45	-0.10055	3494.45	-0.10213	3494.45	-0.10398	3494.45	-0.10719
	3494.55	-0.08704		3494.55	-0.10098		3494.55	-0.10098	3494.55	-0.10387	3494.55	-0.10342	3494.55	-0.10717
	3494.65	-0.08843		3494.65	-0.10069		3494.65	-0.10069	3494.65	-0.10429	3494.65	-0.10264	3494.65	-0.10688
	3494.75	-0.09051		3494.75	-0.09977		3494.75	-0.09977	3494.75	-0.10344	3494.75	-0.10195	3494.75	-0.10642
	3494.85	-0.09284		3494.85	-0.09861		3494.85	-0.09861	3494.85	-0.10169	3494.85	-0.10164	3494.85	-0.10571
	3494.95	-0.09505		3494.95	-0.0977		3494.95	-0.0977	3494.95	-0.09964	3494.95	-0.1019	3494.95	-0.10462
	3495.05	-0.09695		3495.05	-0.09749		3495.05	-0.09749	3495.05	-0.09781	3495.05	-0.10282	3495.05	-0.1032
	3495.15	-0.09852		3495.15	-0.09817		3495.15	-0.09817	3495.15	-0.09655	3495.15	-0.10441	3495.15	-0.1017
	3495.25	-0.09979		3495.25	-0.09967		3495.25	-0.09967	3495.25	-0.09599	3495.25	-0.10653	3495.25	-0.10045
	3495.35	-0.10082		3495.35	-0.10165		3495.35	-0.10165	3495.35	-0.09615	3495.35	-0.10891	3495.35	-0.09972
	3495.45	-0.1017		3495.45	-0.1036		3495.45	-0.1036	3495.45	-0.097	3495.45	-0.11114	3495.45	-0.09959
	3495.55	-0.10249		3495.55	-0.10505		3495.55	-0.10505	3495.55	-0.09838	3495.55	-0.11279	3495.55	-0.10002
	3495.65	-0.10317		3495.65	-0.10567		3495.65	-0.10567	3495.65	-0.09992	3495.65	-0.11359	3495.65	-0.10082
	3495.75	-0.10365		3495.75	-0.10535		3495.75	-0.10535	3495.75	-0.10112	3495.75	-0.11348	3495.75	-0.10176
	3495.85	-0.10389		3495.85	-0.10421		3495.85	-0.10421	3495.85	-0.10161	3495.85	-0.11266	3495.85	-0.1026
	3495.95	-0.10402		3495.95	-0.10251		3495.95	-0.10251	3495.95	-0.10134	3495.95	-0.11144	3495.95	-0.10312
	3496.05	-0.10431		3496.05	-0.10067		3496.05	-0.10067	3496.05	-0.10053	3496.05	-0.11012	3496.05	-0.10328
	3496.15	-0.10496		3496.15	-0.09912		3496.15	-0.09912	3496.15	-0.09949	3496.15	-0.10889	3496.15	-0.10318
	3496.25	-0.10595		3496.25	-0.09817		3496.25	-0.09817	3496.25	-0.09838	3496.25	-0.10781	3496.25	-0.10301
	3496.35	-0.10697		3496.35	-0.09792		3496.35	-0.09792	3496.35	-0.09728	3496.35	-0.10673	3496.35	-0.10297
	3496.45	-0.10756		3496.45	-0.09833		3496.45	-0.09833	3496.45	-0.09622	3496.45	-0.10543	3496.45	-0.10308
	3496.55	-0.10733		3496.55	-0.09921		3496.55	-0.09921	3496.55	-0.09525	3496.55	-0.10367	3496.55	-0.10325
	3496.65	-0.1061		3496.65	-0.10016		3496.65	-0.10016	3496.65	-0.09435	3496.65	-0.10144	3496.65	-0.10337
	3496.75	-0.10398		3496.75	-0.10052		3496.75	-0.10052	3496.75	-0.09351	3496.75	-0.09901	3496.75	-0.10345
	3496.85	-0.10132		3496.85	-0.09967		3496.85	-0.09967	3496.85	-0.09277	3496.85	-0.09684	3496.85	-0.10357
	3496.95	-0.09861		3496.95	-0.09741		3496.95	-0.09741	3496.95	-0.09225	3496.95	-0.09537	3496.95	-0.10374
	3497.05	-0.09636		3497.05	-0.09407		3497.05	-0.09407	3497.05	-0.09203	3497.05	-0.09479	3497.05	-0.10386
	3497.15	-0.095		3497.15	-0.0902		3497.15	-0.0902	3497.15	-0.09195	3497.15	-0.09498	3497.15	-0.10378
	3497.25	-0.09469		3497.25	-0.08607		3497.25	-0.08607	3497.25	-0.09143	3497.25	-0.09561	3497.25	-0.10349
	3497.35	-0.09526		3497.35	-0.08127		3497.35	-0.08127	3497.35	-0.08959	3497.35	-0.09625	3497.35	-0.10308
	3497.45	-0.09632		3497.45	-0.0748		3497.45	-0.0748	3497.45	-0.08544	3497.45	-0.09651	3497.45	-0.10263
	3497.55	-0.09742		3497.55	-0.06531		3497.55	-0.06531	3497.55	-0.07799	3497.55	-0.09618	3497.55	-0.10203
	3497.65	-0.09828		3497.65	-0.05142		3497.65	-0.05142	3497.65	-0.06623	3497.65	-0.09518	3497.65	-0.10105
	3497.75	-0.09884		3497.75	-0.03206		3497.75	-0.03206	3497.75	-0.04915	3497.75	-0.09351	3497.75	-0.09944
	3497.85	-0.09922		3497.85	-0.00689		3497.85	-0.00689	3497.85	-0.02611	3497.85	-0.09102	3497.85	-0.09695
	3497.95	-0.09954		3497.95	0.02298		3497.95	0.02298	3497.95	0.00241	3497.95	-0.08726	3497.95	-0.09328
	3498.05	-0.09985		3498.05	0.05421		3498.05	0.05421	3498.05	0.0337	3498.05	-0.08127	3498.05	-0.08787
	3498.15	-0.10007		3498.15	0.081		3498.15	0.081	3498.15	0.06218	3498.15	-0.0717	3498.15	-0.0798
	3498.25	-0.10013		3498.25	0.09596		3498.25	0.09596	3498.25	0.08028	3498.25	-0.05705	3498.25	-0.06779
	3498.35	-0.10001		3498.35	0.09221		3498.35	0.09221	3498.35	0.08083	3498.35	-0.0363	3498.35	-0.05043
	3498.45	-0.0997		3498.45	0.06588		3498.45	0.06588	3498.45	0.05989	3498.45	-0.00974	3498.45	-0.02708
	3498.55	-0.09919		3498.55	0.01793		3498.55	0.01793	3498.55	0.01852	3498.55	0.02011	3498.55	0.000918765
	3498.65	-0.09845		3498.65	-0.04564		3498.65	-0.04564	3498.65	-0.03758	3498.65	0.04823	3498.65	0.02921
	3498.75	-0.09758		3498.75	-0.11519		3498.75	-0.11519	3498.75	-0.09958	3498.75	0.06787	3498.75	0.05083
	3498.85	-0.09674		3498.85	-0.17978		3498.85	-0.17978	3498.85	-0.15758	3498.85	0.07253	3498.85	0.05838
	3498.95	-0.09606		3498.95	-0.22969		3498.95	-0.22969	3498.95	-0.20258	3498.95	0.05814	3498.95	0.04693
	3499.05	-0.09556		3499.05	-0.25864		3499.05	-0.25864	3499.05	-0.22836	3499.05	0.02455	3499.05	0.01619
	3499.15	-0.09516		3499.15	-0.26497		3499.15	-0.26497	3499.15	-0.23296	3499.15	-0.02426	3499.15	-0.02935
	3499.25	-0.09487		3499.25	-0.25159		3499.25	-0.25159	3499.25	-0.21878	3499.25	-0.08101	3499.25	-0.08172
	3499.35	-0.09486		3499.35	-0.22444		3499.35	-0.22444	3499.35	-0.19119	3499.35	-0.1365	3499.35	-0.13148
	3499.45	-0.09546		3499.45	-0.19014		3499.45	-0.19014	3499.45	-0.15618	3499.45	-0.18141	3499.45	-0.16964
	3499.55	-0.09683		3499.55	-0.15373		3499.55	-0.15373	3499.55	-0.11824	3499.55	-0.20836	3499.55	-0.18933
	3499.65	-0.09879		3499.65	-0.11736		3499.65	-0.11736	3499.65	-0.07919	3499.65	-0.21375	3499.65	-0.18724
	3499.75	-0.10072		3499.75	-0.08002		3499.75	-0.08002	3499.75	-0.03813	3499.75	-0.19848	3499.75	-0.16422
	3499.85	-0.10183		3499.85	-0.03793		3499.85	-0.03793	3499.85	0.00815	3499.85	-0.16726	3499.85	-0.12452
	3499.95	-0.10161		3499.95	0.01487		3499.95	0.01487	3499.95	0.06454	3499.95	-0.12639	3499.95	-0.07389
	3500.05	-0.10008		3500.05	0.08554		3500.05	0.08554	3500.05	0.137	3500.05	-0.08132	3500.05	-0.01747
	3500.15	-0.09775		3500.15	0.18024		3500.15	0.18024	3500.15	0.23113	3500.15	-0.03476	3500.15	0.04174
	3500.25	-0.09526		3500.25	0.30031		3500.25	0.30031	3500.25	0.34902	3500.25	0.01378	3500.25	0.10335
	3500.35	-0.09306		3500.35	0.43757		3500.35	0.43757	3500.35	0.48458	3500.35	0.06737	3500.35	0.16932
	3500.45	-0.09134		3500.45	0.57153		3500.45	0.57153	3500.45	0.61977	3500.45	0.13059	3500.45	0.24353
	3500.55	-0.09011		3500.55	0.67161		3500.55	0.67161	3500.55	0.72559	3500.55	0.20835	3500.55	0.33107
	3500.65	-0.08948		3500.65	0.7053		3500.65	0.7053	3500.65	0.76951	3500.65	0.30468	3500.65	0.43694
	3500.75	-0.0896		3500.75	0.64929		3500.75	0.64929	3500.75	0.72686	3500.75	0.42055	3500.75	0.56361
	3500.85	-0.09066		3500.85	0.49821		3500.85	0.49821	3500.85	0.59026	3500.85	0.55067	3500.85	0.7071
	3500.95	-0.09264		3500.95	0.26724		3500.95	0.26724	3500.95	0.37267	3500.95	0.68038	3500.95	0.85307
	3501.05	-0.09534		3501.05	-0.01148		3501.05	-0.01148	3501.05	0.10394	3501.05	0.78549	3501.05	0.97612
	3501.15	-0.09831		3501.15	-0.29605		3501.15	-0.29605	3501.15	-0.17605	3501.15	0.8372	3501.15	1.04496
	3501.25	-0.10096		3501.25	-0.54352		3501.25	-0.54352	3501.25	-0.42556	3501.25	0.81101	3501.25	1.03237
	3501.35	-0.10266		3501.35	-0.71904		3501.35	-0.71904	3501.35	-0.60974	3501.35	0.69569	3501.35	0.92505
	3501.45	-0.10296		3501.45	-0.80397		3501.45	-0.80397	3501.45	-0.70912	3501.45	0.49779	3501.45	0.72837
	3501.55	-0.1018		3501.55	-0.80003		3501.55	-0.80003	3501.55	-0.72445	3501.55	0.24059	3501.55	0.46473
	3501.65	-0.09963		3501.65	-0.72677		3501.65	-0.72677	3501.65	-0.67461	3501.65	-0.04123	3501.65	0.16808
	3501.75	-0.09718		3501.75	-0.6129		3501.75	-0.6129	3501.75	-0.58778	3501.75	-0.30873	3501.75	-0.12282
	3501.85	-0.09507		3501.85	-0.48576		3501.85	-0.48576	3501.85	-0.49038	3501.85	-0.52674	3501.85	-0.37212
	3501.95	-0.09348		3501.95	-0.36381		3501.95	-0.36381	3501.95	-0.3994	3501.95	-0.67175	3501.95	-0.5551
	3502.05	-0.09222		3502.05	-0.25421		3502.05	-0.25421	3502.05	-0.32023	3502.05	-0.73723	3502.05	-0.66435
	3502.15	-0.09112		3502.15	-0.15431		3502.15	-0.15431	3502.15	-0.24898	3502.15	-0.73376	3502.15	-0.71014
	3502.25	-0.09027		3502.25	-0.05487		3502.25	-0.05487	3502.25	-0.17594	3502.25	-0.68305	3502.25	-0.71372
	3502.35	-0.09006		3502.35	0.05689		3502.35	0.05689	3502.35	-0.08857	3502.35	-0.60884	3502.35	-0.69726
	3502.45	-0.09086		3502.45	0.19389		3502.45	0.19389	3502.45	0.02581	3502.45	-0.52921	3502.45	-0.67589
	3502.55	-0.0927		3502.55	0.3645		3502.55	0.3645	3502.55	0.17616	3502.55	-0.45296	3502.55	-0.6549
	3502.65	-0.09511		3502.65	0.56618		3502.65	0.56618	3502.65	0.36171	3502.65	-0.38016	3502.65	-0.63137
	3502.75	-0.09735		3502.75	0.77938		3502.75	0.77938	3502.75	0.56544	3502.75	-0.30465	3502.75	-0.59734
	3502.85	-0.09887		3502.85	0.96614		3502.85	0.96614	3502.85	0.75175	3502.85	-0.21682	3502.85	-0.54244
	3502.95	-0.09962		3502.95	1.07741		3502.95	1.07741	3502.95	0.87289	3502.95	-0.10621	3502.95	-0.45593
	3503.05	-0.10003		3503.05	1.06826		3503.05	1.06826	3503.05	0.88392	3503.05	0.03527	3503.05	-0.3293
	3503.15	-0.10058		3503.15	0.91443		3503.15	0.91443	3503.15	0.75973	3503.15	0.20845	3503.15	-0.16072
	3503.25	-0.10146		3503.25	0.62222		3503.25	0.62222	3503.25	0.50511	3503.25	0.40123	3503.25	0.03905
	3503.35	-0.10245		3503.35	0.22797		3503.35	0.22797	3503.35	0.15409	3503.35	0.58527	3503.35	0.24259
	3503.45	-0.10319		3503.45	-0.21052		3503.45	-0.21052	3503.45	-0.23884	3503.45	0.7195	3503.45	0.4084
	3503.55	-0.10342		3503.55	-0.62644		3503.55	-0.62644	3503.55	-0.61092	3503.55	0.76148	3503.55	0.49216
	3503.65	-0.10311		3503.65	-0.95779		3503.65	-0.95779	3503.65	-0.90407	3503.65	0.68255	3503.65	0.46236
	3503.75	-0.10251		3503.75	-1.1614		3503.75	-1.1614	3503.75	-1.07802	3503.75	0.47908	3503.75	0.31226
	3503.85	-0.10198		3503.85	-1.22346		3503.85	-1.22346	3503.85	-1.12057	3503.85	0.17498	3503.85	0.06245
	3503.95	-0.10191		3503.95	-1.16154		3503.95	-1.16154	3503.95	-1.04987	3503.95	-0.18426	3503.95	-0.24505
	3504.05	-0.10239		3504.05	-1.01566		3504.05	-1.01566	3504.05	-0.9056	3504.05	-0.54205	3504.05	-0.55672
	3504.15	-0.10321		3504.15	-0.83218		3504.15	-0.83218	3504.15	-0.73282	3504.15	-0.84267	3504.15	-0.81865
	3504.25	-0.10393		3504.25	-0.64888		3504.25	-0.64888	3504.25	-0.56699	3504.25	-1.04322	3504.25	-0.98825
	3504.35	-0.10418		3504.35	-0.4872		3504.35	-0.4872	3504.35	-0.4267	3504.35	-1.12378	3504.35	-1.04514
	3504.45	-0.1039		3504.45	-0.3526		3504.45	-0.3526	3504.45	-0.31482	3504.45	-1.09167	3504.45	-0.99666
	3504.55	-0.10329		3504.55	-0.23938		3504.55	-0.23938	3504.55	-0.22411	3504.55	-0.97677	3504.55	-0.87337
	3504.65	-0.10256		3504.65	-0.13631		3504.65	-0.13631	3504.65	-0.14282	3504.65	-0.81914	3504.65	-0.71594
	3504.75	-0.10183		3504.75	-0.03098		3504.75	-0.03098	3504.75	-0.05853	3504.75	-0.6549	3504.75	-0.56004
	3504.85	-0.10116		3504.85	0.08683		3504.85	0.08683	3504.85	0.03919	3504.85	-0.50697	3504.85	-0.42703
	3504.95	-0.10066		3504.95	0.22153		3504.95	0.22153	3504.95	0.15563	3504.95	-0.38322	3504.95	-0.32286
	3505.05	-0.10059		3505.05	0.36786		3505.05	0.36786	3505.05	0.28706	3505.05	-0.28013	3505.05	-0.24252
	3505.15	-0.1011		3505.15	0.50822		3505.15	0.50822	3505.15	0.41764	3505.15	-0.18824	3505.15	-0.17559
	3505.25	-0.10214		3505.25	0.61434		3505.25	0.61434	3505.25	0.52048	3505.25	-0.09666	3505.25	-0.11026
	3505.35	-0.10344		3505.35	0.65472		3505.35	0.65472	3505.35	0.56483	3505.35	0.00379	3505.35	-0.03575
	3505.45	-0.10473		3505.45	0.6056		3505.45	0.6056	3505.45	0.52701	3505.45	0.11796	3505.45	0.05536
	3505.55	-0.10587		3505.55	0.46028		3505.55	0.46028	3505.55	0.39988	3505.55	0.24343	3505.55	0.16385
	3505.65	-0.10691		3505.65	0.23263		3505.65	0.23263	3505.65	0.19605	3505.65	0.36805	3505.65	0.28013
	3505.75	-0.10788		3505.75	-0.04591		3505.75	-0.04591	3505.75	-0.05536	3505.75	0.47016	3505.75	0.38323
	3505.85	-0.10866		3505.85	-0.33332		3505.85	-0.33332	3505.85	-0.31552	3505.85	0.52334	3505.85	0.44525
	3505.95	-0.1089		3505.95	-0.58585		3505.95	-0.58585	3505.95	-0.54386	3505.95	0.50507	3505.95	0.44092
	3506.05	-0.10821		3506.05	-0.76735		3506.05	-0.76735	3506.05	-0.70655	3506.05	0.40528	3506.05	0.35762
	3506.15	-0.1065		3506.15	-0.85783		3506.15	-0.85783	3506.15	-0.78472	3506.15	0.23092	3506.15	0.20077
	3506.25	-0.10408		3506.25	-0.85805		3506.25	-0.85805	3506.25	-0.77929	3506.25	0.00475	3506.25	-0.00763
	3506.35	-0.10151		3506.35	-0.78751		3506.35	-0.78751	3506.35	-0.70931	3506.35	-0.23976	3506.35	-0.23477
	3506.45	-0.09931		3506.45	-0.67595		3506.45	-0.67595	3506.45	-0.60355	3506.45	-0.4655	3506.45	-0.44431
	3506.55	-0.09769		3506.55	-0.55257		3506.55	-0.55257	3506.55	-0.48975	3506.55	-0.63927	3506.55	-0.60377
	3506.65	-0.09668		3506.65	-0.43814		3506.65	-0.43814	3506.65	-0.38694	3506.65	-0.73937	3506.65	-0.69196
	3506.75	-0.09629		3506.75	-0.34259		3506.75	-0.34259	3506.75	-0.30359	3506.75	-0.76089	3506.75	-0.70452
	3506.85	-0.09665		3506.85	-0.26719		3506.85	-0.26719	3506.85	-0.24011	3506.85	-0.71598	3506.85	-0.65432
	3506.95	-0.09787		3506.95	-0.2083		3506.95	-0.2083	3506.95	-0.19258	3506.95	-0.6281	3506.95	-0.5655
	3507.05	-0.09983		3507.05	-0.16059		3507.05	-0.16059	3507.05	-0.15557	3507.05	-0.52306	3507.05	-0.46399
	3507.15	-0.10219		3507.15	-0.11884		3507.15	-0.11884	3507.15	-0.12353	3507.15	-0.42124	3507.15	-0.36933
	3507.25	-0.10445		3507.25	-0.07887		3507.25	-0.07887	3507.25	-0.09176	3507.25	-0.33421	3507.25	-0.29154
	3507.35	-0.10627		3507.35	-0.03843		3507.35	-0.03843	3507.35	-0.05748	3507.35	-0.26538	3507.35	-0.23248
	3507.45	-0.10757		3507.45	0.00169		3507.45	0.00169	3507.45	-0.02123	3507.45	-0.21292	3507.45	-0.18914
	3507.55	-0.10843		3507.55	0.0372		3507.55	0.0372	3507.55	0.01254	3507.55	-0.17246	3507.55	-0.15665
	3507.65	-0.10893		3507.65	0.06112		3507.65	0.06112	3507.65	0.03647	3507.65	-0.13907	3507.65	-0.13005
	3507.75	-0.109		3507.75	0.06626		3507.75	0.06626	3507.75	0.04296	3507.75	-0.10832	3507.75	-0.10502
	3507.85	-0.10859		3507.85	0.0481		3507.85	0.0481	3507.85	0.02734	3507.85	-0.07721	3507.85	-0.07854
	3507.95	-0.10783		3507.95	0.00687		3507.95	0.00687	3507.95	-0.0101	3507.95	-0.04515	3507.95	-0.04978
	3508.05	-0.10704		3508.05	-0.05215		3508.05	-0.05215	3508.05	-0.06404	3508.05	-0.01478	3508.05	-0.02099
	3508.15	-0.10649		3508.15	-0.11976		3508.15	-0.11976	3508.15	-0.1257	3508.15	0.00833	3508.15	0.00245
	3508.25	-0.10619		3508.25	-0.18509		3508.25	-0.18509	3508.25	-0.185	3508.25	0.01736	3508.25	0.01371
	3508.35	-0.10591		3508.35	-0.23804		3508.35	-0.23804	3508.35	-0.23256	3508.35	0.00705	3508.35	0.00728
	3508.45	-0.10534		3508.45	-0.27169		3508.45	-0.27169	3508.45	-0.2618	3508.45	-0.02393	3508.45	-0.01861
	3508.55	-0.1044		3508.55	-0.28369		3508.55	-0.28369	3508.55	-0.27041	3508.55	-0.07204	3508.55	-0.06111
	3508.65	-0.10319		3508.65	-0.27644		3508.65	-0.27644	3508.65	-0.26089	3508.65	-0.12978	3508.65	-0.11364
	3508.75	-0.10192		3508.75	-0.25561		3508.75	-0.25561	3508.75	-0.23927	3508.75	-0.18767	3508.75	-0.16755
	3508.85	-0.10078		3508.85	-0.22805		3508.85	-0.22805	3508.85	-0.21268	3508.85	-0.23653	3508.85	-0.214
	3508.95	-0.09995		3508.95	-0.19978		3508.95	-0.19978	3508.95	-0.18698	3508.95	-0.26944	3508.95	-0.2457
	3509.05	-0.09958		3509.05	-0.17484		3509.05	-0.17484	3509.05	-0.16563	3509.05	-0.28322	3509.05	-0.25876
	3509.15	-0.09967		3509.15	-0.15506		3509.15	-0.15506	3509.15	-0.14971	3509.15	-0.27891	3509.15	-0.25372
	3509.25	-0.10004		3509.25	-0.14053		3509.25	-0.14053	3509.25	-0.13868	3509.25	-0.26113	3509.25	-0.23518
	3509.35	-0.10033		3509.35	-0.13034		3509.35	-0.13034	3509.35	-0.13124	3509.35	-0.23625	3509.35	-0.2099
	3509.45	-0.10026		3509.45	-0.12329		3509.45	-0.12329	3509.45	-0.12603	3509.45	-0.21026	3509.45	-0.18435
	3509.55	-0.09977		3509.55	-0.11836		3509.55	-0.11836	3509.55	-0.1221	3509.55	-0.18726	3509.55	-0.16293
	3509.65	-0.09906		3509.65	-0.11488		3509.65	-0.11488	3509.65	-0.11897	3509.65	-0.16907	3509.65	-0.14737
	3509.75	-0.09848		3509.75	-0.1125		3509.75	-0.1125	3509.75	-0.11652	3509.75	-0.1557	3509.75	-0.13722
	3509.85	-0.09824		3509.85	-0.11102		3509.85	-0.11102	3509.85	-0.11463	3509.85	-0.14625	3509.85	-0.1309
	3509.95	-0.09832		3509.95	-0.11033		3509.95	-0.11033	3509.95	-0.11309	3509.95	-0.13955	3509.95	-0.12673
	3510.05	-0.0985		3510.05	-0.11029		3510.05	-0.11029	3510.05	-0.11157	3510.05	-0.13468	3510.05	-0.12364
	3510.15	-0.09857		3510.15	-0.11073		3510.15	-0.11073	3510.15	-0.10981	3510.15	-0.13111	3510.15	-0.12127
	3510.25	-0.09845		3510.25	-0.11146		3510.25	-0.11146	3510.25	-0.10775	3510.25	-0.12854	3510.25	-0.11974
	3510.35	-0.09832		3510.35	-0.11221		3510.35	-0.11221	3510.35	-0.10559	3510.35	-0.12678	3510.35	-0.11921
	3510.45	-0.09843		3510.45	-0.1127		3510.45	-0.1127	3510.45	-0.10369	3510.45	-0.12561	3510.45	-0.11962
	3510.55	-0.09902		3510.55	-0.11273		3510.55	-0.11273	3510.55	-0.10238	3510.55	-0.12487	3510.55	-0.12064
	3510.65	-0.10003		3510.65	-0.11227		3510.65	-0.11227	3510.65	-0.10176	3510.65	-0.12443	3510.65	-0.12173
	3510.75	-0.10122		3510.75	-0.11148		3510.75	-0.11148	3510.75	-0.10172	3510.75	-0.12416	3510.75	-0.12234
	3510.85	-0.10231		3510.85	-0.11059		3510.85	-0.11059	3510.85	-0.10199	3510.85	-0.12384	3510.85	-0.12206
	3510.95	-0.10321		3510.95	-0.10973		3510.95	-0.10973	3510.95	-0.10234	3510.95	-0.12317	3510.95	-0.12079
	3511.05	-0.10402		3511.05	-0.1089		3511.05	-0.1089	3511.05	-0.10268	3511.05	-0.12181	3511.05	-0.11876
	3511.15	-0.10483		3511.15	-0.10799		3511.15	-0.10799	3511.15	-0.10298	3511.15	-0.11963	3511.15	-0.11641
	3511.25	-0.1055		3511.25	-0.10688		3511.25	-0.10688	3511.25	-0.10323	3511.25	-0.11683	3511.25	-0.11417
	3511.35	-0.10583		3511.35	-0.10558		3511.35	-0.10558	3511.35	-0.10337	3511.35	-0.11402	3511.35	-0.11236
	3511.45	-0.1058		3511.45	-0.1043		3511.45	-0.1043	3511.45	-0.10338	3511.45	-0.11205	3511.45	-0.11117
	3511.55	-0.10569		3511.55	-0.10333		3511.55	-0.10333	3511.55	-0.1033	3511.55	-0.11159	3511.55	-0.11061
	3511.65	-0.10589		3511.65	-0.10281		3511.65	-0.10281	3511.65	-0.10316	3511.65	-0.11272	3511.65	-0.11062
	3511.75	-0.10654		3511.75	-0.10256		3511.75	-0.10256	3511.75	-0.10286	3511.75	-0.11477	3511.75	-0.11102
	3511.85	-0.10743		3511.85	-0.10224		3511.85	-0.10224	3511.85	-0.10222	3511.85	-0.11663	3511.85	-0.11167
	3511.95	-0.108		3511.95	-0.10159		3511.95	-0.10159	3511.95	-0.10122	3511.95	-0.11735	3511.95	-0.11247
	3512.05	-0.10775		3512.05	-0.10062		3512.05	-0.10062	3512.05	-0.10011	3512.05	-0.1166	3512.05	-0.1134
	3512.15	-0.10648		3512.15	-0.09964		3512.15	-0.09964	3512.15	-0.09937	3512.15	-0.11481	3512.15	-0.11437
	3512.25	-0.10448		3512.25	-0.09906		3512.25	-0.09906	3512.25	-0.09938	3512.25	-0.11282	3512.25	-0.11515
	3512.35	-0.10242		3512.35	-0.09917		3512.35	-0.09917	3512.35	-0.10012	3512.35	-0.11143	3512.35	-0.11536
	3512.45	-0.10102		3512.45	-0.09995		3512.45	-0.09995	3512.45	-0.10121	3512.45	-0.11107	3512.45	-0.11476
	3512.55	-0.10061		3512.55	-0.10108		3512.55	-0.10108	3512.55	-0.10216	3512.55	-0.1117	3512.55	-0.11342
	3512.65	-0.101		3512.65	-0.10213		3512.65	-0.10213	3512.65	-0.10273	3512.65	-0.11295	3512.65	-0.11179
	3512.75	-0.10172		3512.75	-0.10283		3512.75	-0.10283	3512.75	-0.10306	3512.75	-0.11431	3512.75	-0.11046
	3512.85	-0.10239		3512.85	-0.10312		3512.85	-0.10312	3512.85	-0.10345	3512.85	-0.11537	3512.85	-0.10984
	3512.95	-0.10292		3512.95	-0.10311		3512.95	-0.10311	3512.95	-0.10419	3512.95	-0.11594	3512.95	-0.11
	3513.05	-0.10339		3513.05	-0.10297		3513.05	-0.10297	3513.05	-0.10528	3513.05	-0.11614	3513.05	-0.11067
	3513.15	-0.10383		3513.15	-0.10286		3513.15	-0.10286	3513.15	-0.10652	3513.15	-0.11627	3513.15	-0.11148
	3513.25	-0.1041		3513.25	-0.10286		3513.25	-0.10286	3513.25	-0.10754	3513.25	-0.11656	3513.25	-0.11215
	3513.35	-0.104		3513.35	-0.10295		3513.35	-0.10295	3513.35	-0.10794	3513.35	-0.11703	3513.35	-0.11259
	3513.45	-0.1034		3513.45	-0.10302		3513.45	-0.10302	3513.45	-0.10741	3513.45	-0.11739	3513.45	-0.11289
	3513.55	-0.10231		3513.55	-0.10296		3513.55	-0.10296	3513.55	-0.10595	3513.55	-0.11733	3513.55	-0.11318
	3513.65	-0.1009		3513.65	-0.1027		3513.65	-0.1027	3513.65	-0.10395	3513.65	-0.11669	3513.65	-0.11349
	3513.75	-0.09946		3513.75	-0.10226		3513.75	-0.10226	3513.75	-0.1021	3513.75	-0.11563	3513.75	-0.11374
	3513.85	-0.09835		3513.85	-0.10175		3513.85	-0.10175	3513.85	-0.10101	3513.85	-0.11446	3513.85	-0.1137
	3513.95	-0.09792		3513.95	-0.10131		3513.95	-0.10131	3513.95	-0.10087	3513.95	-0.11341	3513.95	-0.11323
	3514.05	-0.09831		3514.05	-0.10115		3514.05	-0.10115	3514.05	-0.10127	3514.05	-0.11251	3514.05	-0.11228
	3514.15	-0.09944		3514.15	-0.1015		3514.15	-0.1015	3514.15	-0.10149	3514.15	-0.1116	3514.15	-0.11104
	3514.25	-0.10102		3514.25	-0.10244		3514.25	-0.10244	3514.25	-0.10108	3514.25	-0.11066	3514.25	-0.10979
	3514.35	-0.10264		3514.35	-0.10378		3514.35	-0.10378	3514.35	-0.10014	3514.35	-0.10989	3514.35	-0.10881
	3514.45	-0.10399		3514.45	-0.10509		3514.45	-0.10509	3514.45	-0.09927	3514.45	-0.10956	3514.45	-0.10828
	3514.55	-0.10488		3514.55	-0.10591		3514.55	-0.10591	3514.55	-0.09911	3514.55	-0.10971	3514.55	-0.10824
	3514.65	-0.10528		3514.65	-0.10601		3514.65	-0.10601	3514.65	-0.09999	3514.65	-0.11004	3514.65	-0.10867
	3514.75	-0.10522		3514.75	-0.10548		3514.75	-0.10548	3514.75	-0.10176	3514.75	-0.11011	3514.75	-0.10953
	3514.85	-0.10481		3514.85	-0.1046		3514.85	-0.1046	3514.85	-0.10385	3514.85	-0.10978	3514.85	-0.11079
	3514.95	-0.10426		3514.95	-0.10359		3514.95	-0.10359	3514.95	-0.10565	3514.95	-0.10923	3514.95	-0.11232
	3515.05	-0.10381		3515.05	-0.10256		3515.05	-0.10256	3515.05	-0.10669	3515.05	-0.10871	3515.05	-0.11381
	3515.15	-0.10367		3515.15	-0.10159		3515.15	-0.10159	3515.15	-0.1069	3515.15	-0.10823	3515.15	-0.11488
	3515.25	-0.10381		3515.25	-0.1009		3515.25	-0.1009	3515.25	-0.10648	3515.25	-0.10755	3515.25	-0.11524
	3515.35	-0.10405		3515.35	-0.10078		3515.35	-0.10078	3515.35	-0.10583	3515.35	-0.10653	3515.35	-0.11478
	3515.45	-0.10416		3515.45	-0.10144		3515.45	-0.10144	3515.45	-0.10521	3515.45	-0.10537	3515.45	-0.11352
	3515.55	-0.10412		3515.55	-0.10284		3515.55	-0.10284	3515.55	-0.10461	3515.55	-0.10444	3515.55	-0.11149
	3515.65	-0.10411		3515.65	-0.10469		3515.65	-0.10469	3515.65	-0.10363	3515.65	-0.10404	3515.65	-0.10882
	3515.75	-0.10433		3515.75	-0.10648		3515.75	-0.10648	3515.75	-0.10176	3515.75	-0.10407	3515.75	-0.10577
	3515.85	-0.10482		3515.85	-0.10769		3515.85	-0.10769	3515.85	-0.09876	3515.85	-0.10424	3515.85	-0.10275
	3515.95	-0.10542		3515.95	-0.10799		3515.95	-0.10799	3515.95	-0.09483	3515.95	-0.10424	3515.95	-0.10007
	3516.05	-0.10589		3516.05	-0.1074		3516.05	-0.1074	3516.05	-0.09054	3516.05	-0.10394	3516.05	-0.09778
	3516.15	-0.10602		3516.15	-0.10625		3516.15	-0.10625	3516.15	-0.08639	3516.15	-0.1033	3516.15	-0.09557
	3516.25	-0.10569		3516.25	-0.10495		3516.25	-0.10495	3516.25	-0.0826	3516.25	-0.10211	3516.25	-0.09296
	3516.35	-0.10495		3516.35	-0.10374		3516.35	-0.10374	3516.35	-0.07905	3516.35	-0.09995	3516.35	-0.08944
	3516.45	-0.104		3516.45	-0.10257		3516.45	-0.10257	3516.45	-0.07541	3516.45	-0.09632	3516.45	-0.08453
	3516.55	-0.10317		3516.55	-0.10131		3516.55	-0.10131	3516.55	-0.0712	3516.55	-0.09096	3516.55	-0.07771
	3516.65	-0.1028		3516.65	-0.09999		3516.65	-0.09999	3516.65	-0.06584	3516.65	-0.08388	3516.65	-0.06842
	3516.75	-0.10309		3516.75	-0.09893		3516.75	-0.09893	3516.75	-0.05875	3516.75	-0.07532	3516.75	-0.05608
	3516.85	-0.10399		3516.85	-0.09853		3516.85	-0.09853	3516.85	-0.0495	3516.85	-0.06542	3516.85	-0.04012
	3516.95	-0.10516		3516.95	-0.09901		3516.95	-0.09901	3516.95	-0.03805	3516.95	-0.05416	3516.95	-0.02006
	3517.05	-0.10614		3517.05	-0.10021		3517.05	-0.10021	3517.05	-0.02486	3517.05	-0.04147	3517.05	0.00435
	3517.15	-0.10654		3517.15	-0.10164		3517.15	-0.10164	3517.15	-0.01085	3517.15	-0.02731	3517.15	0.03314
	3517.25	-0.10622		3517.25	-0.10271		3517.25	-0.10271	3517.25	0.00286	3517.25	-0.01162	3517.25	0.06614
	3517.35	-0.1054		3517.35	-0.10307		3517.35	-0.10307	3517.35	0.01517	3517.35	0.00565	3517.35	0.1031
	3517.45	-0.10447		3517.45	-0.1027		3517.45	-0.1027	3517.45	0.02517	3517.45	0.02449	3517.45	0.14365
	3517.55	-0.10376		3517.55	-0.10191		3517.55	-0.10191	3517.55	0.03223	3517.55	0.04463	3517.55	0.1871
	3517.65	-0.10332		3517.65	-0.10111		3517.65	-0.10111	3517.65	0.03596	3517.65	0.06548	3517.65	0.23217
	3517.75	-0.10303		3517.75	-0.10061		3517.75	-0.10061	3517.75	0.03614	3517.75	0.08608	3517.75	0.27693
	3517.85	-0.10275		3517.85	-0.1005		3517.85	-0.1005	3517.85	0.03272	3517.85	0.10521	3517.85	0.319
	3517.95	-0.1025		3517.95	-0.10067		3517.95	-0.10067	3517.95	0.02569	3517.95	0.12154	3517.95	0.35587
	3518.05	-0.1023		3518.05	-0.1009		3518.05	-0.1009	3518.05	0.01513	3518.05	0.1338	3518.05	0.38515
	3518.15	-0.10212		3518.15	-0.10106		3518.15	-0.10106	3518.15	0.00122	3518.15	0.14081	3518.15	0.40457
	3518.25	-0.10189		3518.25	-0.10116		3518.25	-0.10116	3518.25	-0.01562	3518.25	0.14169	3518.25	0.41198
	3518.35	-0.10168		3518.35	-0.10129		3518.35	-0.10129	3518.35	-0.03478	3518.35	0.1358	3518.35	0.40542
	3518.45	-0.10173		3518.45	-0.10141		3518.45	-0.10141	3518.45	-0.05565	3518.45	0.1229	3518.45	0.38341
	3518.55	-0.10225		3518.55	-0.10135		3518.55	-0.10135	3518.55	-0.07789	3518.55	0.10302	3518.55	0.34519
	3518.65	-0.10325		3518.65	-0.10091		3518.65	-0.10091	3518.65	-0.10137	3518.65	0.07643	3518.65	0.29113
	3518.75	-0.10447		3518.75	-0.1001		3518.75	-0.1001	3518.75	-0.1258	3518.75	0.04362	3518.75	0.22279
	3518.85	-0.10552		3518.85	-0.09915		3518.85	-0.09915	3518.85	-0.15032	3518.85	0.00526	3518.85	0.14277
	3518.95	-0.10609		3518.95	-0.09844		3518.95	-0.09844	3518.95	-0.17343	3518.95	-0.03756	3518.95	0.05429
	3519.05	-0.10603		3519.05	-0.09825		3519.05	-0.09825	3519.05	-0.19351	3519.05	-0.08343	3519.05	-0.03935
	3519.15	-0.10535		3519.15	-0.09873		3519.15	-0.09873	3519.15	-0.20941	3519.15	-0.13056	3519.15	-0.13493
	3519.25	-0.10423		3519.25	-0.09993		3519.25	-0.09993	3519.25	-0.22071	3519.25	-0.17705	3519.25	-0.22922
	3519.35	-0.10294		3519.35	-0.10183		3519.35	-0.10183	3519.35	-0.22757	3519.35	-0.22098	3519.35	-0.31891
	3519.45	-0.10182		3519.45	-0.10424		3519.45	-0.10424	3519.45	-0.23033	3519.45	-0.26057	3519.45	-0.40077
	3519.55	-0.10114		3519.55	-0.10673		3519.55	-0.10673	3519.55	-0.22937	3519.55	-0.29422	3519.55	-0.47189
	3519.65	-0.10095		3519.65	-0.10867		3519.65	-0.10867	3519.65	-0.22517	3519.65	-0.32075	3519.65	-0.52995
	3519.75	-0.10109		3519.75	-0.10947		3519.75	-0.10947	3519.75	-0.21846	3519.75	-0.33948	3519.75	-0.57338
	3519.85	-0.10132		3519.85	-0.10895		3519.85	-0.10895	3519.85	-0.21009	3519.85	-0.35039	3519.85	-0.60135
	3519.95	-0.10154		3519.95	-0.10741		3519.95	-0.10741	3519.95	-0.20082	3519.95	-0.3541	3519.95	-0.61382
	3520.05	-0.10173		3520.05	-0.10543		3520.05	-0.10543	3520.05	-0.19107	3520.05	-0.35178	3520.05	-0.61162
	3520.15	-0.10184		3520.15	-0.10356		3520.15	-0.10356	3520.15	-0.18092	3520.15	-0.34482	3520.15	-0.5964
	3520.25	-0.10167		3520.25	-0.10214		3520.25	-0.10214	3520.25	-0.17043	3520.25	-0.3345	3520.25	-0.5705
	3520.35	-0.10105		3520.35	-0.10129		3520.35	-0.10129	3520.35	-0.15988	3520.35	-0.32163	3520.35	-0.53658
	3520.45	-0.10005		3520.45	-0.10099		3520.45	-0.10099	3520.45	-0.14985	3520.45	-0.30671	3520.45	-0.49738
	3520.55	-0.099		3520.55	-0.10113		3520.55	-0.10113	3520.55	-0.14107	3520.55	-0.29006	3520.55	-0.45537
	3520.65	-0.09828		3520.65	-0.1015		3520.65	-0.1015	3520.65	-0.13397	3520.65	-0.27209	3520.65	-0.41261
	3520.75	-0.09809		3520.75	-0.10182		3520.75	-0.10182	3520.75	-0.12865	3520.75	-0.25331	3520.75	-0.37075
	3520.85	-0.09829		3520.85	-0.10197		3520.85	-0.10197	3520.85	-0.12482	3520.85	-0.2343	3520.85	-0.33103
	3520.95	-0.09856		3520.95	-0.102		3520.95	-0.102	3520.95	-0.12211	3520.95	-0.21572	3520.95	-0.2944
	3521.05	-0.09863		3521.05	-0.10208		3521.05	-0.10208	3521.05	-0.12011	3521.05	-0.19828	3521.05	-0.2616
	3521.15	-0.09835		3521.15	-0.10234		3521.15	-0.10234	3521.15	-0.11851	3521.15	-0.18267	3521.15	-0.23318
	3521.25	-0.09766		3521.25	-0.10275		3521.25	-0.10275	3521.25	-0.11702	3521.25	-0.16934	3521.25	-0.20942
	3521.35	-0.09656		3521.35	-0.10312		3521.35	-0.10312	3521.35	-0.11538	3521.35	-0.15838	3521.35	-0.19013
	3521.45	-0.09525		3521.45	-0.10314		3521.45	-0.10314	3521.45	-0.11339	3521.45	-0.14971	3521.45	-0.17475
	3521.55	-0.09408		3521.55	-0.10247		3521.55	-0.10247	3521.55	-0.111	3521.55	-0.14313	3521.55	-0.16254
	3521.65	-0.09344		3521.65	-0.10089		3521.65	-0.10089	3521.65	-0.10839	3521.65	-0.1384	3521.65	-0.15299
	3521.75	-0.09353		3521.75	-0.09853		3521.75	-0.09853	3521.75	-0.10597	3521.75	-0.13521	3521.75	-0.14585
	3521.85	-0.09427		3521.85	-0.09598		3521.85	-0.09598	3521.85	-0.10422	3521.85	-0.13311	3521.85	-0.14098
	3521.95	-0.09536		3521.95	-0.09404		3521.95	-0.09404	3521.95	-0.1035	3521.95	-0.13155	3521.95	-0.13805
	3522.05	-0.09644		3522.05	-0.09335		3522.05	-0.09335	3522.05	-0.10386	3522.05	-0.12989	3522.05	-0.13647
	3522.15	-0.0973		3522.15	-0.0942		3522.15	-0.0942	3522.15	-0.105	3522.15	-0.12759	3522.15	-0.13556
	3522.25	-0.09791		3522.25	-0.0965		3522.25	-0.0965	3522.25	-0.10635	3522.25	-0.1244	3522.25	-0.13486
	3522.35	-0.09847		3522.35	-0.09991		3522.35	-0.09991	3522.35	-0.10728	3522.35	-0.12053	3522.35	-0.1341
	3522.45	-0.09925		3522.45	-0.1038		3522.45	-0.1038	3522.45	-0.10732	3522.45	-0.11646	3522.45	-0.13313
	3522.55	-0.10037		3522.55	-0.10737		3522.55	-0.10737	3522.55	-0.1064	3522.55	-0.11275	3522.55	-0.13177
	3522.65	-0.10169		3522.65	-0.10982		3522.65	-0.10982	3522.65	-0.10485	3522.65	-0.10988	3522.65	-0.12983
	3522.75	-0.1029		3522.75	-0.11074		3522.75	-0.11074	3522.75	-0.10324	3522.75	-0.10817	3522.75	-0.12731
	3522.85	-0.10371		3522.85	-0.11021		3522.85	-0.11021	3522.85	-0.10206	3522.85	-0.10775	3522.85	-0.12452
	3522.95	-0.104		3522.95	-0.10871		3522.95	-0.10871	3522.95	-0.10156	3522.95	-0.10842	3522.95	-0.12198
	3523.05	-0.10388		3523.05	-0.10678		3523.05	-0.10678	3523.05	-0.10178	3523.05	-0.10958	3523.05	-0.12019
	3523.15	-0.10359		3523.15	-0.10474		3523.15	-0.10474	3523.15	-0.1027	3523.15	-0.1104	3523.15	-0.11945
	3523.25	-0.10335		3523.25	-0.10264		3523.25	-0.10264	3523.25	-0.10423	3523.25	-0.1103	3523.25	-0.11974
	3523.35	-0.10324		3523.35	-0.10048		3523.35	-0.10048	3523.35	-0.10611	3523.35	-0.10927	3523.35	-0.12078
	3523.45	-0.10319		3523.45	-0.09832		3523.45	-0.09832	3523.45	-0.10795	3523.45	-0.10784	3523.45	-0.12206
	3523.55	-0.103		3523.55	-0.09642		3523.55	-0.09642	3523.55	-0.1094	3523.55	-0.10682	3523.55	-0.12295
	3523.65	-0.1025		3523.65	-0.09522		3523.65	-0.09522	3523.65	-0.11037	3523.65	-0.10682	3523.65	-0.12289
	3523.75	-0.10165		3523.75	-0.09505		3523.75	-0.09505	3523.75	-0.111	3523.75	-0.10805	3523.75	-0.12162
	3523.85	-0.1006		3523.85	-0.09592		3523.85	-0.09592	3523.85	-0.11144	3523.85	-0.11021	3523.85	-0.11934
	3523.95	-0.09961		3523.95	-0.09738		3523.95	-0.09738	3523.95	-0.11168	3523.95	-0.11272	3523.95	-0.11675
	3524.05	-0.09889		3524.05	-0.09878		3524.05	-0.09878	3524.05	-0.11149	3524.05	-0.11492	3524.05	-0.11476
	3524.15	-0.09857		3524.15	-0.09962		3524.15	-0.09962	3524.15	-0.11062	3524.15	-0.11639	3524.15	-0.11413
	3524.25	-0.09865		3524.25	-0.09979		3524.25	-0.09979	3524.25	-0.10903	3524.25	-0.11701	3524.25	-0.11505
	3524.35	-0.09911		3524.35	-0.09955		3524.35	-0.09955	3524.35	-0.10695	3524.35	-0.11691	3524.35	-0.11706
	3524.45	-0.09997		3524.45	-0.09928		3524.45	-0.09928	3524.45	-0.10476	3524.45	-0.11634	3524.45	-0.11923
	3524.55	-0.10121		3524.55	-0.09928		3524.55	-0.09928	3524.55	-0.10275	3524.55	-0.11552	3524.55	-0.12066
	3524.65	-0.10271		3524.65	-0.09962		3524.65	-0.09962	3524.65	-0.101	3524.65	-0.11451	3524.65	-0.12092
	3524.75	-0.10414		3524.75	-0.1002		3524.75	-0.1002	3524.75	-0.09945	3524.75	-0.1133	3524.75	-0.12019
	3524.85	-0.10511		3524.85	-0.10084		3524.85	-0.10084	3524.85	-0.0981	3524.85	-0.11189	3524.85	-0.11906
	3524.95	-0.10543		3524.95	-0.10143		3524.95	-0.10143	3524.95	-0.09707	3524.95	-0.11046	3524.95	-0.11813
	3525.05	-0.10533		3525.05	-0.10198		3525.05	-0.10198	3525.05	-0.0966	3525.05	-0.10941	3525.05	-0.11779
	3525.15	-0.10535		3525.15	-0.10251		3525.15	-0.10251	3525.15	-0.0968	3525.15	-0.10913	3525.15	-0.11812
	3525.25	-0.10597		3525.25	-0.10306		3525.25	-0.10306	3525.25	-0.09756	3525.25	-0.10972	3525.25	-0.11897
	3525.35	-0.10726		3525.35	-0.10364		3525.35	-0.10364	3525.35	-0.09855	3525.35	-0.11078	3525.35	-0.12008
	3525.45	-0.10874		3525.45	-0.10425		3525.45	-0.10425	3525.45	-0.09947	3525.45	-0.1117	3525.45	-0.12111
	3525.55	-0.10971		3525.55	-0.10481		3525.55	-0.10481	3525.55	-0.10025	3525.55	-0.11207	3525.55	-0.1218
	3525.65	-0.10973		3525.65	-0.10512		3525.65	-0.10512	3525.65	-0.10095	3525.65	-0.11192	3525.65	-0.12198
	3525.75	-0.10888		3525.75	-0.1049		3525.75	-0.1049	3525.75	-0.10165	3525.75	-0.11166	3525.75	-0.12164
	3525.85	-0.10764		3525.85	-0.10398		3525.85	-0.10398	3525.85	-0.10219	3525.85	-0.11175	3525.85	-0.12086
	3525.95	-0.10648		3525.95	-0.10248		3525.95	-0.10248	3525.95	-0.10227	3525.95	-0.11236	3525.95	-0.11977
	3526.05	-0.10564		3526.05	-0.1008		3526.05	-0.1008	3526.05	-0.10167	3526.05	-0.1133	3526.05	-0.11854
	3526.15	-0.10512		3526.15	-0.09943		3526.15	-0.09943	3526.15	-0.10037	3526.15	-0.11417	3526.15	-0.1173
	3526.25	-0.10485		3526.25	-0.0987		3526.25	-0.0987	3526.25	-0.09862	3526.25	-0.11471	3526.25	-0.11621
	3526.35	-0.10479		3526.35	-0.09863		3526.35	-0.09863	3526.35	-0.09671	3526.35	-0.11488	3526.35	-0.11538
	3526.45	-0.10488		3526.45	-0.09905		3526.45	-0.09905	3526.45	-0.09497	3526.45	-0.11488	3526.45	-0.11494
	3526.55	-0.105		3526.55	-0.09972		3526.55	-0.09972	3526.55	-0.09365	3526.55	-0.11494	3526.55	-0.11497
	3526.65	-0.10505		3526.65	-0.10043		3526.65	-0.10043	3526.65	-0.09295	3526.65	-0.11514	3526.65	-0.11545
	3526.75	-0.10493		3526.75	-0.10106		3526.75	-0.10106	3526.75	-0.09296	3526.75	-0.11542	3526.75	-0.11625
	3526.85	-0.10459		3526.85	-0.1016		3526.85	-0.1016	3526.85	-0.09369	3526.85	-0.11576	3526.85	-0.11712
	3526.95	-0.104		3526.95	-0.10218		3526.95	-0.10218	3526.95	-0.09501	3526.95	-0.11618	3526.95	-0.11774
	3527.05	-0.10309		3527.05	-0.10295		3527.05	-0.10295	3527.05	-0.09676	3527.05	-0.11673	3527.05	-0.1178
	3527.15	-0.10198		3527.15	-0.10395		3527.15	-0.10395	3527.15	-0.09874	3527.15	-0.11729	3527.15	-0.11722
	3527.25	-0.10097		3527.25	-0.10503		3527.25	-0.10503	3527.25	-0.10078	3527.25	-0.1176	3527.25	-0.1162
	3527.35	-0.10053		3527.35	-0.10588		3527.35	-0.10588	3527.35	-0.10268	3527.35	-0.11738	3527.35	-0.11508
	3527.45	-0.10095		3527.45	-0.10616		3527.45	-0.10616	3527.45	-0.10421	3527.45	-0.11657	3527.45	-0.11415
	3527.55	-0.10224		3527.55	-0.10563		3527.55	-0.10563	3527.55	-0.10507	3527.55	-0.11533	3527.55	-0.11339
	3527.65	-0.10405		3527.65	-0.10435		3527.65	-0.10435	3527.65	-0.10504	3527.65	-0.11392	3527.65	-0.11259
	3527.75	-0.10586		3527.75	-0.10269		3527.75	-0.10269	3527.75	-0.10409	3527.75	-0.11253	3527.75	-0.11154
	3527.85	-0.1072		3527.85	-0.10127		3527.85	-0.10127	3527.85	-0.10246	3527.85	-0.1113	3527.85	-0.11027
	3527.95	-0.10773		3527.95	-0.10065		3527.95	-0.10065	3527.95	-0.10057	3527.95	-0.11038	3527.95	-0.10903
	3528.05	-0.10734		3528.05	-0.10104		3528.05	-0.10104	3528.05	-0.0988	3528.05	-0.10998	3528.05	-0.10808
	3528.15	-0.10616		3528.15	-0.1022		3528.15	-0.1022	3528.15	-0.09739	3528.15	-0.11021	3528.15	-0.10754
	3528.25	-0.1045		3528.25	-0.10362		3528.25	-0.10362	3528.25	-0.0964	3528.25	-0.1109	3528.25	-0.10748
	3528.35	-0.10278		3528.35	-0.10481		3528.35	-0.10481	3528.35	-0.09581	3528.35	-0.11165	3528.35	-0.1079
	3528.45	-0.10136		3528.45	-0.10569		3528.45	-0.10569	3528.45	-0.09555	3528.45	-0.11206	3528.45	-0.10879
	3528.55	-0.10044		3528.55	-0.10654		3528.55	-0.10654	3528.55	-0.09561	3528.55	-0.11205	3528.55	-0.11001
	3528.65	-0.1		3528.65	-0.10764		3528.65	-0.10764	3528.65	-0.09604	3528.65	-0.11184	3528.65	-0.11125
	3528.75	-0.09989		3528.75	-0.10904		3528.75	-0.10904	3528.75	-0.09682	3528.75	-0.11181	3528.75	-0.11209
	3528.85	-0.09999		3528.85	-0.11042		3528.85	-0.11042	3528.85	-0.09776	3528.85	-0.11217	3528.85	-0.11225
	3528.95	-0.10032		3528.95	-0.11137		3528.95	-0.11137	3528.95	-0.09849	3528.95	-0.11277	3528.95	-0.11184
	3529.05	-0.101		3529.05	-0.11156		3529.05	-0.11156	3529.05	-0.09865	3529.05	-0.11307	3529.05	-0.11129
	3529.15	-0.10222		3529.15	-0.11092		3529.15	-0.11092	3529.15	-0.09823	3529.15	-0.11248	3529.15	-0.11106
	3529.25	-0.10394		3529.25	-0.1096		3529.25	-0.1096	3529.25	-0.09766	3529.25	-0.11082	3529.25	-0.11132
	3529.35	-0.10582		3529.35	-0.10789		3529.35	-0.10789	3529.35	-0.09746	3529.35	-0.1085	3529.35	-0.11191
	3529.45	-0.10733		3529.45	-0.10615		3529.45	-0.10615	3529.45	-0.09781	3529.45	-0.10638	3529.45	-0.11257
	3529.55	-0.10799		3529.55	-0.10468		3529.55	-0.10468	3529.55	-0.09847	3529.55	-0.10528	3529.55	-0.1132
	3529.65	-0.10765		3529.65	-0.10357		3529.65	-0.10357	3529.65	-0.09894	3529.65	-0.10556	3529.65	-0.114
	3529.75	-0.1065		3529.75	-0.10269		3529.75	-0.10269	3529.75	-0.09901	3529.75	-0.10703	3529.75	-0.11524
	3529.85	-0.1049		3529.85	-0.10184		3529.85	-0.10184	3529.85	-0.09889	3529.85	-0.10909	3529.85	-0.11703
	3529.95	-0.10324		3529.95	-0.101		3529.95	-0.101	3529.95	-0.09901	3529.95	-0.11105	3529.95	-0.11915
	3530.05	-0.10185		3530.05	-0.10039		3530.05	-0.10039	3530.05	-0.09965	3530.05	-0.11243	3530.05	-0.1211
	3530.15	-0.101		3530.15	-0.10029		3530.15	-0.10029	3530.15	-0.10068	3530.15	-0.11315	3530.15	-0.12235
	3530.25	-0.10089		3530.25	-0.10084		3530.25	-0.10084	3530.25	-0.10167	3530.25	-0.11343	3530.25	-0.12255
	3530.35	-0.10152		3530.35	-0.10199		3530.35	-0.10199	3530.35	-0.10231	3530.35	-0.11362	3530.35	-0.12168
	3530.45	-0.10268		3530.45	-0.10357		3530.45	-0.10357	3530.45	-0.10261	3530.45	-0.11388	3530.45	-0.12005
	3530.55	-0.10403		3530.55	-0.10534		3530.55	-0.10534	3530.55	-0.1029	3530.55	-0.1142	3530.55	-0.11808
	3530.65	-0.10531		3530.65	-0.10699		3530.65	-0.10699	3530.65	-0.10347	3530.65	-0.1145	3530.65	-0.11616
	3530.75	-0.10638		3530.75	-0.10815		3530.75	-0.10815	3530.75	-0.10434	3530.75	-0.11481	3530.75	-0.11461
	3530.85	-0.10722		3530.85	-0.10845		3530.85	-0.10845	3530.85	-0.10527	3530.85	-0.11522	3530.85	-0.11356
	3530.95	-0.10775		3530.95	-0.10767		3530.95	-0.10767	3530.95	-0.1059	3530.95	-0.1158	3530.95	-0.11299
	3531.05	-0.1078		3531.05	-0.10593		3531.05	-0.10593	3531.05	-0.10603	3531.05	-0.11644	3531.05	-0.11275
	3531.15	-0.10728		3531.15	-0.10376		3531.15	-0.10376	3531.15	-0.10566	3531.15	-0.11686	3531.15	-0.11254
	3531.25	-0.10628		3531.25	-0.10187		3531.25	-0.10187	3531.25	-0.10497	3531.25	-0.11676	3531.25	-0.11209
	3531.35	-0.10511		3531.35	-0.10073		3531.35	-0.10073	3531.35	-0.10422	3531.35	-0.11596	3531.35	-0.11121
	3531.45	-0.10414		3531.45	-0.10034		3531.45	-0.10034	3531.45	-0.10368	3531.45	-0.11447	3531.45	-0.11001
	3531.55	-0.10354		3531.55	-0.10037		3531.55	-0.10037	3531.55	-0.10347	3531.55	-0.11251	3531.55	-0.10882
	3531.65	-0.10323		3531.65	-0.10043		3531.65	-0.10043	3531.65	-0.10351	3531.65	-0.11041	3531.65	-0.10808
	3531.75	-0.10296		3531.75	-0.10038		3531.75	-0.10038	3531.75	-0.10349	3531.75	-0.10858	3531.75	-0.10803
	3531.85	-0.10258		3531.85	-0.10029		3531.85	-0.10029	3531.85	-0.10311	3531.85	-0.10738	3531.85	-0.10857
	3531.95	-0.10209		3531.95	-0.10021		3531.95	-0.10021	3531.95	-0.10234	3531.95	-0.10706	3531.95	-0.10936
	3532.05	-0.10162		3532.05	-0.10013		3532.05	-0.10013	3532.05	-0.10152	3532.05	-0.10767	3532.05	-0.11006
	3532.15	-0.10132		3532.15	-0.09993		3532.15	-0.09993	3532.15	-0.10108	3532.15	-0.10905	3532.15	-0.11045
	3532.25	-0.10123		3532.25	-0.09959		3532.25	-0.09959	3532.25	-0.10126	3532.25	-0.11087	3532.25	-0.11048
	3532.35	-0.10135		3532.35	-0.09922		3532.35	-0.09922	3532.35	-0.10188	3532.35	-0.11275	3532.35	-0.1102
	3532.45	-0.10159		3532.45	-0.09909		3532.45	-0.09909	3532.45	-0.10255	3532.45	-0.1144	3532.45	-0.10961
	3532.55	-0.10177		3532.55	-0.09945		3532.55	-0.09945	3532.55	-0.10295	3532.55	-0.11561	3532.55	-0.10872
	3532.65	-0.10168		3532.65	-0.10043		3532.65	-0.10043	3532.65	-0.10308	3532.65	-0.11621	3532.65	-0.10756
	3532.75	-0.10121		3532.75	-0.10184		3532.75	-0.10184	3532.75	-0.10318	3532.75	-0.11599	3532.75	-0.10624
	3532.85	-0.10047		3532.85	-0.10325		3532.85	-0.10325	3532.85	-0.1034	3532.85	-0.11486	3532.85	-0.10496
	3532.95	-0.0998		3532.95	-0.10412		3532.95	-0.10412	3532.95	-0.10363	3532.95	-0.11299	3532.95	-0.10398
	3533.05	-0.09955		3533.05	-0.10414		3533.05	-0.10414	3533.05	-0.10349	3533.05	-0.11087	3533.05	-0.1035
	3533.15	-0.09978		3533.15	-0.10346		3533.15	-0.10346	3533.15	-0.10271	3533.15	-0.10916	3533.15	-0.10365
	3533.25	-0.10024		3533.25	-0.1026		3533.25	-0.1026	3533.25	-0.10141	3533.25	-0.10835	3533.25	-0.10441
	3533.35	-0.10046		3533.35	-0.10207		3533.35	-0.10207	3533.35	-0.10014	3533.35	-0.10856	3533.35	-0.10571
	3533.45	-0.1001		3533.45	-0.10215		3533.45	-0.10215	3533.45	-0.09953	3533.45	-0.10949	3533.45	-0.10731
	3533.55	-0.09912		3533.55	-0.10279		3533.55	-0.10279	3533.55	-0.09998	3533.55	-0.11066	3533.55	-0.10892
	3533.65	-0.09781		3533.65	-0.10372		3533.65	-0.10372	3533.65	-0.10139	3533.65	-0.11164	3533.65	-0.11023
	3533.75	-0.09662		3533.75	-0.10468		3533.75	-0.10468	3533.75	-0.10322	3533.75	-0.11218	3533.75	-0.11102
	3533.85	-0.09596		3533.85	-0.10541		3533.85	-0.10541	3533.85	-0.10476	3533.85	-0.11229	3533.85	-0.1113
	3533.95	-0.09608		3533.95	-0.10573		3533.95	-0.10573	3533.95	-0.10543	3533.95	-0.11216	3533.95	-0.11136
	3534.05	-0.09701		3534.05	-0.10554		3534.05	-0.10554	3534.05	-0.10491	3534.05	-0.11204	3534.05	-0.11158
	3534.15	-0.09854		3534.15	-0.10483		3534.15	-0.10483	3534.15	-0.1032	3534.15	-0.11208	3534.15	-0.11226
	3534.25	-0.10036		3534.25	-0.1038		3534.25	-0.1038	3534.25	-0.10061	3534.25	-0.11224	3534.25	-0.11338
	3534.35	-0.10214		3534.35	-0.10271		3534.35	-0.10271	3534.35	-0.09777	3534.35	-0.11239	3534.35	-0.11449
	3534.45	-0.10362		3534.45	-0.1018		3534.45	-0.1018	3534.45	-0.09542	3534.45	-0.11244	3534.45	-0.11505
	3534.55	-0.10469		3534.55	-0.10112		3534.55	-0.10112	3534.55	-0.09423	3534.55	-0.11243	3534.55	-0.11472
	3534.65	-0.10541		3534.65	-0.10058		3534.65	-0.10058	3534.65	-0.0945	3534.65	-0.11246	3534.65	-0.11361
	3534.75	-0.10599		3534.75	-0.09997		3534.75	-0.09997	3534.75	-0.09594	3534.75	-0.11264	3534.75	-0.11215
	3534.85	-0.10668		3534.85	-0.09916		3534.85	-0.09916	3534.85	-0.09782	3534.85	-0.11291	3534.85	-0.11077
	3534.95	-0.10756		3534.95	-0.0982		3534.95	-0.0982	3534.95	-0.09918	3534.95	-0.11307	3534.95	-0.10981
	3535.05	-0.10851		3535.05	-0.09729		3535.05	-0.09729	3535.05	-0.09935	3535.05	-0.11297	3535.05	-0.10945
	3535.15	-0.10918		3535.15	-0.09665		3535.15	-0.09665	3535.15	-0.09827	3535.15	-0.11259	3535.15	-0.1098
	3535.25	-0.10925		3535.25	-0.09639		3535.25	-0.09639	3535.25	-0.09646	3535.25	-0.11211	3535.25	-0.11073
	3535.35	-0.1086		3535.35	-0.09648		3535.35	-0.09648	3535.35	-0.09465	3535.35	-0.11179	3535.35	-0.11187
	3535.45	-0.10738		3535.45	-0.09689		3535.45	-0.09689	3535.45	-0.09331	3535.45	-0.11184	3535.45	-0.1127
	3535.55	-0.10587		3535.55	-0.09765		3535.55	-0.09765	3535.55	-0.09251	3535.55	-0.11225	3535.55	-0.11287
	3535.65	-0.10428		3535.65	-0.0988		3535.65	-0.0988	3535.65	-0.09212	3535.65	-0.11281	3535.65	-0.11241
	3535.75	-0.10278		3535.75	-0.1002		3535.75	-0.1002	3535.75	-0.09215	3535.75	-0.1132	3535.75	-0.11173
	3535.85	-0.10144		3535.85	-0.10152		3535.85	-0.10152	3535.85	-0.09278	3535.85	-0.11311	3535.85	-0.1113
	3535.95	-0.10032		3535.95	-0.10239		3535.95	-0.10239	3535.95	-0.09423	3535.95	-0.11242	3535.95	-0.11143
	3536.05	-0.09955		3536.05	-0.1026		3536.05	-0.1026	3536.05	-0.09653	3536.05	-0.11121	3536.05	-0.11207
	3536.15	-0.09932		3536.15	-0.10223		3536.15	-0.10223	3536.15	-0.09944	3536.15	-0.10973	3536.15	-0.11292
	3536.25	-0.09981		3536.25	-0.10155		3536.25	-0.10155	3536.25	-0.10254	3536.25	-0.10824	3536.25	-0.11367
	3536.35	-0.10093		3536.35	-0.10086		3536.35	-0.10086	3536.35	-0.10533	3536.35	-0.10692	3536.35	-0.11417
	3536.45	-0.10226		3536.45	-0.10032		3536.45	-0.10032	3536.45	-0.10734	3536.45	-0.1058	3536.45	-0.11445
	3536.55	-0.10329		3536.55	-0.09989		3536.55	-0.09989	3536.55	-0.10829	3536.55	-0.10485	3536.55	-0.11452
	3536.65	-0.10371		3536.65	-0.0994		3536.65	-0.0994	3536.65	-0.10828	3536.65	-0.1041	3536.65	-0.11421
	3536.75	-0.10367		3536.75	-0.09869		3536.75	-0.09869	3536.75	-0.10777	3536.75	-0.1037	3536.75	-0.11326
	3536.85	-0.10365		3536.85	-0.09784		3536.85	-0.09784	3536.85	-0.10738	3536.85	-0.10381	3536.85	-0.11158
	3536.95	-0.10419		3536.95	-0.09709		3536.95	-0.09709	3536.95	-0.10752	3536.95	-0.10447	3536.95	-0.10947
	3537.05	-0.10549		3537.05	-0.09676		3537.05	-0.09676	3537.05	-0.10817	3537.05	-0.10543	3537.05	-0.10758
	3537.15	-0.1073		3537.15	-0.09698		3537.15	-0.09698	3537.15	-0.10896	3537.15	-0.10635	3537.15	-0.10659
	3537.25	-0.10906		3537.25	-0.09757		3537.25	-0.09757	3537.25	-0.10948	3537.25	-0.10688	3537.25	-0.10677
	3537.35	-0.11017		3537.35	-0.0982		3537.35	-0.0982	3537.35	-0.10941	3537.35	-0.10689	3537.35	-0.1079
	3537.45	-0.11025		3537.45	-0.0987		3537.45	-0.0987	3537.45	-0.10856	3537.45	-0.10647	3537.45	-0.10947
	3537.55	-0.10931		3537.55	-0.09924		3537.55	-0.09924	3537.55	-0.10689	3537.55	-0.10594	3537.55	-0.11096
	3537.65	-0.10769		3537.65	-0.10014		3537.65	-0.10014	3537.65	-0.10453	3537.65	-0.10566	3537.65	-0.11213
	3537.75	-0.10588		3537.75	-0.10153		3537.75	-0.10153	3537.75	-0.10184	3537.75	-0.1059	3537.75	-0.11292
	3537.85	-0.10431		3537.85	-0.10311		3537.85	-0.10311	3537.85	-0.09933	3537.85	-0.10668	3537.85	-0.1133
	3537.95	-0.10321		3537.95	-0.10434		3537.95	-0.10434	3537.95	-0.09749	3537.95	-0.10775	3537.95	-0.11324
	3538.05	-0.10258		3538.05	-0.10477		3538.05	-0.10477	3538.05	-0.09657	3538.05	-0.10875	3538.05	-0.11281
	3538.15	-0.10222		3538.15	-0.10433		3538.15	-0.10433	3538.15	-0.09648	3538.15	-0.10941	3538.15	-0.11219
	3538.25	-0.10193		3538.25	-0.10329		3538.25	-0.10329	3538.25	-0.0968	3538.25	-0.10968	3538.25	-0.11164
	3538.35	-0.10162		3538.35	-0.10212		3538.35	-0.10212	3538.35	-0.09705	3538.35	-0.10975	3538.35	-0.11128
	3538.45	-0.10129		3538.45	-0.10124		3538.45	-0.10124	3538.45	-0.0969	3538.45	-0.10991	3538.45	-0.11107
	3538.55	-0.10099		3538.55	-0.10086		3538.55	-0.10086	3538.55	-0.09637	3538.55	-0.11043	3538.55	-0.11092
	3538.65	-0.1007		3538.65	-0.10086		3538.65	-0.10086	3538.65	-0.0958	3538.65	-0.11142	3538.65	-0.1108
	3538.75	-0.1004		3538.75	-0.10086		3538.75	-0.10086	3538.75	-0.09566	3538.75	-0.1128	3538.75	-0.11083
	3538.85	-0.10006		3538.85	-0.10044		3538.85	-0.10044	3538.85	-0.09631	3538.85	-0.11428	3538.85	-0.11114
	3538.95	-0.09974		3538.95	-0.09953		3538.95	-0.09953	3538.95	-0.09778	3538.95	-0.11554	3538.95	-0.11182
	3539.05	-0.09966		3539.05	-0.09847		3539.05	-0.09847	3539.05	-0.09978	3539.05	-0.11642	3539.05	-0.11269
	3539.15	-0.1001		3539.15	-0.09787		3539.15	-0.09787	3539.15	-0.1018	3539.15	-0.11704	3539.15	-0.1134
	3539.25	-0.10131		3539.25	-0.09816		3539.25	-0.09816	3539.25	-0.10333	3539.25	-0.11768	3539.25	-0.11355
	3539.35	-0.10322		3539.35	-0.09938		3539.35	-0.09938	3539.35	-0.1041	3539.35	-0.11842	3539.35	-0.11294
	3539.45	-0.10546		3539.45	-0.10116		3539.45	-0.10116	3539.45	-0.10419	3539.45	-0.119	3539.45	-0.11165
	3539.55	-0.10743		3539.55	-0.10302		3539.55	-0.10302	3539.55	-0.10399	3539.55	-0.11902	3539.55	-0.10998
	3539.65	-0.10863		3539.65	-0.10448		3539.65	-0.10448	3539.65	-0.10397	3539.65	-0.11831	3539.65	-0.10827
	3539.75	-0.10883		3539.75	-0.10518		3539.75	-0.10518	3539.75	-0.1044	3539.75	-0.11711	3539.75	-0.10672
	3539.85	-0.10821		3539.85	-0.10489		3539.85	-0.10489	3539.85	-0.10521	3539.85	-0.11588	3539.85	-0.10551
	3539.95	-0.10724		3539.95	-0.10368		3539.95	-0.10368	3539.95	-0.10604	3539.95	-0.11501	3539.95	-0.10477
	3540.05	-0.1064		3540.05	-0.10197		3540.05	-0.10197	3540.05	-0.1066	3540.05	-0.11456	3540.05	-0.10468
	3540.15	-0.106		3540.15	-0.10041		3540.15	-0.10041	3540.15	-0.10687	3540.15	-0.1143	3540.15	-0.1053
	3540.25	-0.10606		3540.25	-0.09955		3540.25	-0.09955	3540.25	-0.10708	3540.25	-0.1139	3540.25	-0.10649
	3540.35	-0.1064		3540.35	-0.09953		3540.35	-0.09953	3540.35	-0.10746	3540.35	-0.11315	3540.35	-0.10794
	3540.45	-0.10668		3540.45	-0.1		3540.45	-0.1	3540.45	-0.108	3540.45	-0.11206	3540.45	-0.10932
	3540.55	-0.10656		3540.55	-0.10046		3540.55	-0.10046	3540.55	-0.10852	3540.55	-0.11085	3540.55	-0.11035
	3540.65	-0.10584		3540.65	-0.1006		3540.65	-0.1006	3540.65	-0.10877	3540.65	-0.10983	3540.65	-0.1109
	3540.75	-0.10447		3540.75	-0.10049		3540.75	-0.10049	3540.75	-0.1086	3540.75	-0.10924	3540.75	-0.11093
	3540.85	-0.10264		3540.85	-0.10044		3540.85	-0.10044	3540.85	-0.10793	3540.85	-0.10918	3540.85	-0.11054
	3540.95	-0.10078		3540.95	-0.10063		3540.95	-0.10063	3540.95	-0.10679	3540.95	-0.10963	3540.95	-0.11004
	3541.05	-0.09941		3541.05	-0.10106		3541.05	-0.10106	3541.05	-0.10526	3541.05	-0.11051	3541.05	-0.10989
	3541.15	-0.09894		3541.15	-0.10156		3541.15	-0.10156	3541.15	-0.10356	3541.15	-0.11174	3541.15	-0.11049
	3541.25	-0.09946		3541.25	-0.10204		3541.25	-0.10204	3541.25	-0.10204	3541.25	-0.1131	3541.25	-0.11184
	3541.35	-0.10075		3541.35	-0.10243		3541.35	-0.10243	3541.35	-0.10105	3541.35	-0.11431	3541.35	-0.11354
	3541.45	-0.10239		3541.45	-0.10264		3541.45	-0.10264	3541.45	-0.10081	3541.45	-0.11503	3541.45	-0.11495
	3541.55	-0.10393		3541.55	-0.10249		3541.55	-0.10249	3541.55	-0.10133	3541.55	-0.1151	3541.55	-0.11555
	3541.65	-0.10505		3541.65	-0.10173		3541.65	-0.10173	3541.65	-0.10244	3541.65	-0.11469	3541.65	-0.1151
	3541.75	-0.10561		3541.75	-0.10024		3541.75	-0.10024	3541.75	-0.10382	3541.75	-0.1142	3541.75	-0.1137
	3541.85	-0.10568		3541.85	-0.09809		3541.85	-0.09809	3541.85	-0.10514	3541.85	-0.11405	3541.85	-0.11166
	3541.95	-0.10546		3541.95	-0.09556		3541.95	-0.09556	3541.95	-0.10613	3541.95	-0.11439	3541.95	-0.10948
	3542.05	-0.10507		3542.05	-0.09311		3542.05	-0.09311	3542.05	-0.10664	3542.05	-0.11502	3542.05	-0.10771
	3542.15	-0.10449		3542.15	-0.09119		3542.15	-0.09119	3542.15	-0.1067	3542.15	-0.11566	3542.15	-0.10682
	3542.25	-0.10364		3542.25	-0.0901		3542.25	-0.0901	3542.25	-0.10645	3542.25	-0.11611	3542.25	-0.10695
	3542.35	-0.10258		3542.35	-0.08987		3542.35	-0.08987	3542.35	-0.10608	3542.35	-0.11633	3542.35	-0.10781
	3542.45	-0.1016		3542.45	-0.09034		3542.45	-0.09034	3542.45	-0.10574	3542.45	-0.11629	3542.45	-0.10883
	3542.55	-0.1011		3542.55	-0.09132		3542.55	-0.09132	3542.55	-0.10553	3542.55	-0.11586	3542.55	-0.10955
	3542.65	-0.10122		3542.65	-0.09262		3542.65	-0.09262	3542.65	-0.10546	3542.65	-0.11489	3542.65	-0.10993
	3542.75	-0.10173		3542.75	-0.09411		3542.75	-0.09411	3542.75	-0.10548	3542.75	-0.11341	3542.75	-0.11034
	3542.85	-0.10212		3542.85	-0.09557		3542.85	-0.09557	3542.85	-0.10552	3542.85	-0.11165	3542.85	-0.11112
	3542.95	-0.10184		3542.95	-0.09679		3542.95	-0.09679	3542.95	-0.10556	3542.95	-0.10998	3542.95	-0.11228
	3543.05	-0.1007		3543.05	-0.09763		3543.05	-0.09763	3543.05	-0.10561	3543.05	-0.10876	3543.05	-0.11342
	3543.15	-0.09892		3543.15	-0.09809		3543.15	-0.09809	3543.15	-0.10567	3543.15	-0.10824	3543.15	-0.11406
	3543.25	-0.09698		3543.25	-0.0983		3543.25	-0.0983	3543.25	-0.1057	3543.25	-0.10853	3543.25	-0.11399
	3543.35	-0.09531		3543.35	-0.09844		3543.35	-0.09844	3543.35	-0.10564	3543.35	-0.1096	3543.35	-0.11328
	3543.45	-0.09417		3543.45	-0.09868		3543.45	-0.09868	3543.45	-0.1055	3543.45	-0.11124	3543.45	-0.11219
	3543.55	-0.09364		3543.55	-0.09922		3543.55	-0.09922	3543.55	-0.10533	3543.55	-0.11312	3543.55	-0.11093
	3543.65	-0.09378		3543.65	-0.10019		3543.65	-0.10019	3543.65	-0.10518	3543.65	-0.11477	3543.65	-0.10968
	3543.75	-0.09469		3543.75	-0.10147		3543.75	-0.10147	3543.75	-0.10497	3543.75	-0.11567	3543.75	-0.10866
	3543.85	-0.09639		3543.85	-0.10267		3543.85	-0.10267	3543.85	-0.10453	3543.85	-0.11549	3543.85	-0.10817
	3543.95	-0.09858		3543.95	-0.10327		3543.95	-0.10327	3543.95	-0.10375	3543.95	-0.11426	3543.95	-0.10834
	3544.05	-0.10073		3544.05	-0.10298		3544.05	-0.10298	3544.05	-0.1026	3544.05	-0.11244	3544.05	-0.10893
	3544.15	-0.10231		3544.15	-0.10197		3544.15	-0.10197	3544.15	-0.1012	3544.15	-0.11074	3544.15	-0.10942
	3544.25	-0.10321		3544.25	-0.10071		3544.25	-0.10071	3544.25	-0.09967	3544.25	-0.10979	3544.25	-0.10937
	3544.35	-0.10371		3544.35	-0.09966		3544.35	-0.09966	3544.35	-0.09816	3544.35	-0.10983	3544.35	-0.1088
	3544.45	-0.10425		3544.45	-0.09906		3544.45	-0.09906	3544.45	-0.0968	3544.45	-0.11067	3544.45	-0.1082
	3544.55	-0.10497		3544.55	-0.09895		3544.55	-0.09895	3544.55	-0.09572	3544.55	-0.11184	3544.55	-0.10819
	3544.65	-0.10551		3544.65	-0.09928		3544.65	-0.09928	3544.65	-0.09499	3544.65	-0.11292	3544.65	-0.10909
	3544.75	-0.10535		3544.75	-0.10001		3544.75	-0.10001	3544.75	-0.09464	3544.75	-0.11375	3544.75	-0.11077
	3544.85	-0.1042		3544.85	-0.1011		3544.85	-0.1011	3544.85	-0.09463	3544.85	-0.11452	3544.85	-0.11281
	3544.95	-0.10233		3544.95	-0.10245		3544.95	-0.10245	3544.95	-0.09491	3544.95	-0.1155	3544.95	-0.11468
	3545.05	-0.10043		3545.05	-0.10385		3545.05	-0.10385	3545.05	-0.09537	3545.05	-0.11679	3545.05	-0.11598
	3545.15	-0.09925		3545.15	-0.10509		3545.15	-0.10509	3545.15	-0.09593	3545.15	-0.1181	3545.15	-0.11652
	3545.25	-0.09919		3545.25	-0.10602		3545.25	-0.10602	3545.25	-0.09655	3545.25	-0.11888	3545.25	-0.11633
	3545.35	-0.10013		3545.35	-0.10658		3545.35	-0.10658	3545.35	-0.0973	3545.35	-0.11865	3545.35	-0.11562
	3545.45	-0.10156		3545.45	-0.10677		3545.45	-0.10677	3545.45	-0.0983	3545.45	-0.11737	3545.45	-0.11465
	3545.55	-0.10281		3545.55	-0.10658		3545.55	-0.10658	3545.55	-0.0996	3545.55	-0.1155	3545.55	-0.11361
	3545.65	-0.10348		3545.65	-0.10602		3545.65	-0.10602	3545.65	-0.10116	3545.65	-0.11373	3545.65	-0.11262
	3545.75	-0.10366		3545.75	-0.10513		3545.75	-0.10513	3545.75	-0.10283	3545.75	-0.11258	3545.75	-0.11163
	3545.85	-0.10378		3545.85	-0.10397		3545.85	-0.10397	3545.85	-0.1044	3545.85	-0.11209	3545.85	-0.11056
	3545.95	-0.10429		3545.95	-0.10252		3545.95	-0.10252	3545.95	-0.10559	3545.95	-0.11188	3545.95	-0.10932
	3546.05	-0.10531		3546.05	-0.10083		3546.05	-0.10083	3546.05	-0.10607	3546.05	-0.11154	3546.05	-0.10798
	3546.15	-0.10659		3546.15	-0.09901		3546.15	-0.09901	3546.15	-0.10562	3546.15	-0.11087	3546.15	-0.1068
	3546.25	-0.10769		3546.25	-0.09737		3546.25	-0.09737	3546.25	-0.1043	3546.25	-0.11001	3546.25	-0.10616
	3546.35	-0.10823		3546.35	-0.09634		3546.35	-0.09634	3546.35	-0.10252	3546.35	-0.10923	3546.35	-0.10627
	3546.45	-0.10801		3546.45	-0.09624		3546.45	-0.09624	3546.45	-0.10087	3546.45	-0.10876	3546.45	-0.10707
	3546.55	-0.10703		3546.55	-0.09704		3546.55	-0.09704	3546.55	-0.09982	3546.55	-0.10868	3546.55	-0.10824
	3546.65	-0.10548		3546.65	-0.09827		3546.65	-0.09827	3546.65	-0.09948	3546.65	-0.10899	3546.65	-0.10947
	3546.75	-0.10363		3546.75	-0.09927		3546.75	-0.09927	3546.75	-0.09964	3546.75	-0.10963	3546.75	-0.11068
	3546.85	-0.10175		3546.85	-0.09952		3546.85	-0.09952	3546.85	-0.09997	3546.85	-0.11046	3546.85	-0.11194
	3546.95	-0.10003		3546.95	-0.09894		3546.95	-0.09894	3546.95	-0.10025	3546.95	-0.11118	3546.95	-0.11324
	3547.05	-0.09859		3547.05	-0.09785		3547.05	-0.09785	3547.05	-0.10046	3547.05	-0.11135	3547.05	-0.11443
	3547.15	-0.09757		3547.15	-0.09667		3547.15	-0.09667	3547.15	-0.10078	3547.15	-0.11068	3547.15	-0.11526
	3547.25	-0.09721		3547.25	-0.09572		3547.25	-0.09572	3547.25	-0.10135	3547.25	-0.10919	3547.25	-0.1155
	3547.35	-0.09771		3547.35	-0.095		3547.35	-0.095	3547.35	-0.10209	3547.35	-0.10737	3547.35	-0.1151
	3547.45	-0.09899		3547.45	-0.09439		3547.45	-0.09439	3547.45	-0.10265	3547.45	-0.10589	3547.45	-0.11413
	3547.55	-0.10054		3547.55	-0.09375		3547.55	-0.09375	3547.55	-0.10266	3547.55	-0.1053	3547.55	-0.11282
	3547.65	-0.1017		3547.65	-0.09316		3547.65	-0.09316	3547.65	-0.10203	3547.65	-0.10566	3547.65	-0.11148
	3547.75	-0.10201		3547.75	-0.09286		3547.75	-0.09286	3547.75	-0.10104	3547.75	-0.1066	3547.75	-0.1104
	3547.85	-0.10147		3547.85	-0.09314		3547.85	-0.09314	3547.85	-0.10024	3547.85	-0.10764	3547.85	-0.10974
	3547.95	-0.10045		3547.95	-0.09406		3547.95	-0.09406	3547.95	-0.10002	3547.95	-0.10853	3547.95	-0.10955
	3548.05	-0.09944		3548.05	-0.0954		3548.05	-0.0954	3548.05	-0.10039	3548.05	-0.10933	3548.05	-0.10983
	3548.15	-0.09871		3548.15	-0.09671		3548.15	-0.09671	3548.15	-0.10106	3548.15	-0.11017	3548.15	-0.11058
	3548.25	-0.09829		3548.25	-0.09764		3548.25	-0.09764	3548.25	-0.10158	3548.25	-0.1111	3548.25	-0.1118
	3548.35	-0.09803		3548.35	-0.09802		3548.35	-0.09802	3548.35	-0.1017	3548.35	-0.11195	3548.35	-0.11334
	3548.45	-0.09782		3548.45	-0.09791		3548.45	-0.09791	3548.45	-0.10139	3548.45	-0.11255	3548.45	-0.11492
	3548.55	-0.09766		3548.55	-0.0975		3548.55	-0.0975	3548.55	-0.10086	3548.55	-0.11282	3548.55	-0.11612
	3548.65	-0.09767		3548.65	-0.09701		3548.65	-0.09701	3548.65	-0.10041	3548.65	-0.11284	3548.65	-0.11664
	3548.75	-0.09798		3548.75	-0.09674		3548.75	-0.09674	3548.75	-0.10034	3548.75	-0.11271	3548.75	-0.11645
	3548.85	-0.09859		3548.85	-0.09701		3548.85	-0.09701	3548.85	-0.10078	3548.85	-0.11255	3548.85	-0.11573
	3548.95	-0.09937		3548.95	-0.09791		3548.95	-0.09791	3548.95	-0.10163	3548.95	-0.1124	3548.95	-0.11475
	3549.05	-0.10007		3549.05	-0.09923		3549.05	-0.09923	3549.05	-0.10248	3549.05	-0.1123	3549.05	-0.11371
	3549.15	-0.10041		3549.15	-0.10044		3549.15	-0.10044	3549.15	-0.10284	3549.15	-0.11223	3549.15	-0.11273
	3549.25	-0.10029		3549.25	-0.10096		3549.25	-0.10096	3549.25	-0.10237	3549.25	-0.11212	3549.25	-0.11196
	3549.35	-0.09984		3549.35	-0.10052		3549.35	-0.10052	3549.35	-0.10103	3549.35	-0.11191	3549.35	-0.11162
	3549.45	-0.09935		3549.45	-0.09927		3549.45	-0.09927	3549.45	-0.09908	3549.45	-0.11165	3549.45	-0.11199
	3549.55	-0.09909		3549.55	-0.09769		3549.55	-0.09769	3549.55	-0.09693	3549.55	-0.11155	3549.55	-0.11322
	3549.65	-0.0991		3549.65	-0.09625		3549.65	-0.09625	3549.65	-0.09501	3549.65	-0.1119	3549.65	-0.11522
	3549.75	-0.09915		3549.75	-0.09525		3549.75	-0.09525	3549.75	-0.09366	3549.75	-0.11292	3549.75	-0.11755
	3549.85	-0.09893		3549.85	-0.09471		3549.85	-0.09471	3549.85	-0.09305	3549.85	-0.11463	3549.85	-0.11953
	3549.95	-0.09828		3549.95	-0.09457		3549.95	-0.09457	3549.95	-0.09324	3549.95	-0.11676	3549.95	-0.12048
	3550.05	-0.09729		3550.05	-0.09478		3550.05	-0.09478	3550.05	-0.09419	3550.05	-0.1189	3550.05	-0.11998
	3550.15	-0.0963		3550.15	-0.09545		3550.15	-0.09545	3550.15	-0.09577	3550.15	-0.12062	3550.15	-0.11809
	3550.25	-0.09576		3550.25	-0.09669		3550.25	-0.09669	3550.25	-0.09777	3550.25	-0.1217	3550.25	-0.11531
	3550.35	-0.09598		3550.35	-0.09849		3550.35	-0.09849	3550.35	-0.09998	3550.35	-0.12217	3550.35	-0.11237
	3550.45	-0.09694		3550.45	-0.10056		3550.45	-0.10056	3550.45	-0.10223	3550.45	-0.12225	3550.45	-0.10991
	3550.55	-0.09819		3550.55	-0.10249		3550.55	-0.10249	3550.55	-0.10449	3550.55	-0.12207	3550.55	-0.10832
	3550.65	-0.0992		3550.65	-0.10393		3550.65	-0.10393	3550.65	-0.10679	3550.65	-0.12155	3550.65	-0.10775
	3550.75	-0.09967		3550.75	-0.10471		3550.75	-0.10471	3550.75	-0.10916	3550.75	-0.12045	3550.75	-0.10812
	3550.85	-0.09973		3550.85	-0.10484		3550.85	-0.10484	3550.85	-0.11156	3550.85	-0.11856	3550.85	-0.10917
	3550.95	-0.0998		3550.95	-0.10444		3550.95	-0.10444	3550.95	-0.1138	3550.95	-0.11607	3550.95	-0.11056
	3551.05	-0.10029		3551.05	-0.10374		3551.05	-0.10374	3551.05	-0.11551	3551.05	-0.11353	3551.05	-0.11196
	3551.15	-0.10123		3551.15	-0.10295		3551.15	-0.10295	3551.15	-0.11623	3551.15	-0.11158	3551.15	-0.11318
	3551.25	-0.10229		3551.25	-0.10213		3551.25	-0.10213	3551.25	-0.11557	3551.25	-0.11062	3551.25	-0.11416
	3551.35	-0.10303		3551.35	-0.10109		3551.35	-0.10109	3551.35	-0.1135	3551.35	-0.11066	3551.35	-0.11493
	3551.45	-0.10321		3551.45	-0.09952		3551.45	-0.09952	3551.45	-0.11043	3551.45	-0.11138	3551.45	-0.11551
	3551.55	-0.10297		3551.55	-0.09737		3551.55	-0.09737	3551.55	-0.10711	3551.55	-0.11241	3551.55	-0.1159
	3551.65	-0.10262		3551.65	-0.09499		3551.65	-0.09499	3551.65	-0.10428	3551.65	-0.11347	3551.65	-0.11609
	3551.75	-0.10231		3551.75	-0.093		3551.75	-0.093	3551.75	-0.1024	3551.75	-0.1144	3551.75	-0.1161
	3551.85	-0.10198		3551.85	-0.09192		3551.85	-0.09192	3551.85	-0.1015	3551.85	-0.11514	3551.85	-0.11597
	3551.95	-0.1015		3551.95	-0.09181		3551.95	-0.09181	3551.95	-0.10129	3551.95	-0.11572	3551.95	-0.11582
	3552.05	-0.10089		3552.05	-0.09229		3552.05	-0.09229	3552.05	-0.10135	3552.05	-0.1162	3552.05	-0.11572
	3552.15	-0.10038		3552.15	-0.09286		3552.15	-0.09286	3552.15	-0.10136	3552.15	-0.11665	3552.15	-0.11572
	3552.25	-0.1003		3552.25	-0.09328		3552.25	-0.09328	3552.25	-0.10122	3552.25	-0.11709	3552.25	-0.11571
	3552.35	-0.10085		3552.35	-0.09372		3552.35	-0.09372	3552.35	-0.10108	3552.35	-0.1174	3552.35	-0.11551
	3552.45	-0.10203		3552.45	-0.09466		3552.45	-0.09466	3552.45	-0.10118	3552.45	-0.11741	3552.45	-0.11497
	3552.55	-0.10364		3552.55	-0.09652		3552.55	-0.09652	3552.55	-0.10165	3552.55	-0.11697	3552.55	-0.11411
	3552.65	-0.10533		3552.65	-0.09931		3552.65	-0.09931	3552.65	-0.10237	3552.65	-0.11602	3552.65	-0.1131
	3552.75	-0.10669		3552.75	-0.10247		3552.75	-0.10247	3552.75	-0.10308	3552.75	-0.11461	3552.75	-0.11218
	3552.85	-0.10738		3552.85	-0.1051		3552.85	-0.1051	3552.85	-0.10353	3552.85	-0.11285	3552.85	-0.11154
	3552.95	-0.10718		3552.95	-0.10637		3552.95	-0.10637	3552.95	-0.10373	3552.95	-0.11091	3552.95	-0.11126
	3553.05	-0.10611		3553.05	-0.10594		3553.05	-0.10594	3553.05	-0.10397	3553.05	-0.10891	3553.05	-0.11133
	3553.15	-0.10449		3553.15	-0.10412		3553.15	-0.10412	3553.15	-0.10453	3553.15	-0.107	3553.15	-0.11156
	3553.25	-0.10283		3553.25	-0.10169		3553.25	-0.10169	3553.25	-0.10536	3553.25	-0.10537	3553.25	-0.11176
	3553.35	-0.1016		3553.35	-0.09954		3553.35	-0.09954	3553.35	-0.10605	3553.35	-0.10424	3553.35	-0.11173
	3553.45	-0.10106		3553.45	-0.0983		3553.45	-0.0983	3553.45	-0.10616	3553.45	-0.10378	3553.45	-0.11146
	3553.55	-0.10112		3553.55	-0.09827		3553.55	-0.09827	3553.55	-0.10561	3553.55	-0.10401	3553.55	-0.11106
	3553.65	-0.10159		3553.65	-0.09939		3553.65	-0.09939	3553.65	-0.10478	3553.65	-0.10471	3553.65	-0.11066
	3553.75	-0.10228		3553.75	-0.10141		3553.75	-0.10141	3553.75	-0.10428	3553.75	-0.10556	3553.75	-0.11033
	3553.85	-0.10312		3553.85	-0.10394		3553.85	-0.10394	3553.85	-0.10451	3553.85	-0.10625	3553.85	-0.11008
	3553.95	-0.10397		3553.95	-0.10655		3553.95	-0.10655	3553.95	-0.10536	3553.95	-0.10663	3553.95	-0.10988
	3554.05	-0.1046		3554.05	-0.10887		3554.05	-0.10887	3554.05	-0.10629	3554.05	-0.10682	3554.05	-0.10975
	3554.15	-0.10478		3554.15	-0.11062		3554.15	-0.11062	3554.15	-0.10669	3554.15	-0.1071	3554.15	-0.10968
	3554.25	-0.10447		3554.25	-0.11164		3554.25	-0.11164	3554.25	-0.10617	3554.25	-0.10773	3554.25	-0.10955
	3554.35	-0.10388		3554.35	-0.11179		3554.35	-0.11179	3554.35	-0.10474	3554.35	-0.10877	3554.35	-0.10919
	3554.45	-0.10323		3554.45	-0.11102		3554.45	-0.11102	3554.45	-0.10278	3554.45	-0.1101	3554.45	-0.10843
	3554.55	-0.10267		3554.55	-0.10949		3554.55	-0.10949	3554.55	-0.10087	3554.55	-0.11159	3554.55	-0.1072
	3554.65	-0.10224		3554.65	-0.10763		3554.65	-0.10763	3554.65	-0.09954	3554.65	-0.11313	3554.65	-0.10556
	3554.75	-0.10201		3554.75	-0.10602		3554.75	-0.10602	3554.75	-0.09907	3554.75	-0.11456	3554.75	-0.10373
	3554.85	-0.10219		3554.85	-0.10503		3554.85	-0.10503	3554.85	-0.09933	3554.85	-0.11559	3554.85	-0.10212
	3554.95	-0.10291		3554.95	-0.10467		3554.95	-0.10467	3554.95	-0.09998	3554.95	-0.11582	3554.95	-0.10119
	3555.05	-0.10397		3555.05	-0.10466		3555.05	-0.10466	3555.05	-0.1006	3555.05	-0.11497	3555.05	-0.10126
	3555.15	-0.10489		3555.15	-0.10473		3555.15	-0.10473	3555.15	-0.101	3555.15	-0.11317	3555.15	-0.1023
	3555.25	-0.10517		3555.25	-0.10485		3555.25	-0.10485	3555.25	-0.10112	3555.25	-0.1109	3555.25	-0.10386
	3555.35	-0.10464		3555.35	-0.10519		3555.35	-0.10519	3555.35	-0.10103	3555.35	-0.10882	3555.35	-0.10537
	3555.45	-0.10365		3555.45	-0.10588		3555.45	-0.10588	3555.45	-0.1008	3555.45	-0.10742	3555.45	-0.10648
	3555.55	-0.10277		3555.55	-0.10684		3555.55	-0.10684	3555.55	-0.10048	3555.55	-0.10685	3555.55	-0.10714
	3555.65	-0.10249		3555.65	-0.10785		3555.65	-0.10785	3555.65	-0.1002	3555.65	-0.1069	3555.65	-0.10752
	3555.75	-0.10293		3555.75	-0.10871		3555.75	-0.10871	3555.75	-0.10011	3555.75	-0.10715	3555.75	-0.1078
	3555.85	-0.10383		3555.85	-0.10932		3555.85	-0.10932	3555.85	-0.10036	3555.85	-0.10722	3555.85	-0.10803
	3555.95	-0.10471		3555.95	-0.10963		3555.95	-0.10963	3555.95	-0.101	3555.95	-0.10699	3555.95	-0.10814
	3556.05	-0.10514		3556.05	-0.10958		3556.05	-0.10958	3556.05	-0.10191	3556.05	-0.10675	3556.05	-0.10805
	3556.15	-0.10494		3556.15	-0.10913		3556.15	-0.10913	3556.15	-0.1028	3556.15	-0.10691	3556.15	-0.10774
	3556.25	-0.10431		3556.25	-0.10833		3556.25	-0.10833	3556.25	-0.10338	3556.25	-0.1077	3556.25	-0.10728
	3556.35	-0.10375		3556.35	-0.10726		3556.35	-0.10726	3556.35	-0.10345	3556.35	-0.10893	3556.35	-0.10692
	3556.45	-0.10376		3556.45	-0.10606		3556.45	-0.10606	3556.45	-0.10304	3556.45	-0.1101	3556.45	-0.10709
	3556.55	-0.10452		3556.55	-0.10482		3556.55	-0.10482	3556.55	-0.10224	3556.55	-0.11079	3556.55	-0.10821
	3556.65	-0.10573		3556.65	-0.10355		3556.65	-0.10355	3556.65	-0.10116	3556.65	-0.1109	3556.65	-0.11037
	3556.75	-0.10686		3556.75	-0.10226		3556.75	-0.10226	3556.75	-0.09995	3556.75	-0.11077	3556.75	-0.1132
	3556.85	-0.10748		3556.85	-0.10099		3556.85	-0.10099	3556.85	-0.09884	3556.85	-0.11091	3556.85	-0.11603
	3556.95	-0.1075		3556.95	-0.0999		3556.95	-0.0999	3556.95	-0.09817	3556.95	-0.11176	3556.95	-0.11822
	3557.05	-0.10727		3557.05	-0.09921		3557.05	-0.09921	3557.05	-0.09818	3557.05	-0.11338	3557.05	-0.11953
	3557.15	-0.1073		3557.15	-0.09905		3557.15	-0.09905	3557.15	-0.09881	3557.15	-0.11543	3557.15	-0.12008
	3557.25	-0.10797		3557.25	-0.09944		3557.25	-0.09944	3557.25	-0.09973	3557.25	-0.11729	3557.25	-0.12007
	3557.35	-0.10922		3557.35	-0.10023		3557.35	-0.10023	3557.35	-0.10051	3557.35	-0.11849	3557.35	-0.11956
	3557.45	-0.11064		3557.45	-0.10128		3557.45	-0.10128	3557.45	-0.10091	3557.45	-0.11879	3557.45	-0.11845
	3557.55	-0.1117		3557.55	-0.10235		3557.55	-0.10235	3557.55	-0.10099	3557.55	-0.11823	3557.55	-0.11666
	3557.65	-0.11212		3557.65	-0.10311		3557.65	-0.10311	3557.65	-0.10106	3557.65	-0.11689	3557.65	-0.11436
	3557.75	-0.11195		3557.75	-0.1031		3557.75	-0.1031	3557.75	-0.10143	3557.75	-0.11482	3557.75	-0.11187
	3557.85	-0.11139		3557.85	-0.10203		3557.85	-0.10203	3557.85	-0.10215	3557.85	-0.11217	3557.85	-0.10957
	3557.95	-0.11057		3557.95	-0.10007		3557.95	-0.10007	3557.95	-0.10302	3557.95	-0.1093	3557.95	-0.10769
	3558.05	-0.10947		3558.05	-0.09792		3558.05	-0.09792	3558.05	-0.10377	3558.05	-0.10681	3558.05	-0.10637
	3558.15	-0.10805		3558.15	-0.0965		3558.15	-0.0965	3558.15	-0.10426	3558.15	-0.10537	3558.15	-0.10581
	3558.25	-0.10636		3558.25	-0.09636		3558.25	-0.09636	3558.25	-0.10447	3558.25	-0.10535	3558.25	-0.10618
	3558.35	-0.10459		3558.35	-0.09737		3558.35	-0.09737	3558.35	-0.10436	3558.35	-0.10666	3558.35	-0.10747
	3558.45	-0.10294		3558.45	-0.09881		3558.45	-0.09881	3558.45	-0.10384	3558.45	-0.10871	3558.45	-0.10927
	3558.55	-0.10149		3558.55	-0.09988		3558.55	-0.09988	3558.55	-0.10281	3558.55	-0.11073	3558.55	-0.1109
	3558.65	-0.10013		3558.65	-0.10024		3558.65	-0.10024	3558.65	-0.10132	3558.65	-0.11217	3558.65	-0.11182
	3558.75	-0.09866		3558.75	-0.10009		3558.75	-0.10009	3558.75	-0.09958	3558.75	-0.11294	3558.75	-0.11195
	3558.85	-0.097		3558.85	-0.09993		3558.85	-0.09993	3558.85	-0.09797	3558.85	-0.11341	3558.85	-0.11169
	3558.95	-0.09537		3558.95	-0.10015		3558.95	-0.10015	3558.95	-0.0969	3558.95	-0.1141	3558.95	-0.11166
	3559.05	-0.09418		3559.05	-0.10083		3559.05	-0.10083	3559.05	-0.09669	3559.05	-0.11535	3559.05	-0.11222
	3559.15	-0.09377		3559.15	-0.10184		3559.15	-0.10184	3559.15	-0.09751	3559.15	-0.11715	3559.15	-0.1133
	3559.25	-0.09419		3559.25	-0.10297		3559.25	-0.10297	3559.25	-0.09929	3559.25	-0.11913	3559.25	-0.1145
	3559.35	-0.0953		3559.35	-0.10407		3559.35	-0.10407	3559.35	-0.10167	3559.35	-0.12088	3559.35	-0.11538
	3559.45	-0.09686		3559.45	-0.10508		3559.45	-0.10508	3559.45	-0.10416	3559.45	-0.12203	3559.45	-0.11573
	3559.55	-0.09867		3559.55	-0.10583		3559.55	-0.10583	3559.55	-0.10631	3559.55	-0.12245	3559.55	-0.1156
	3559.65	-0.10057		3559.65	-0.10613		3559.65	-0.10613	3559.65	-0.10787	3559.65	-0.12213	3559.65	-0.1152
	3559.75	-0.10242		3559.75	-0.10582		3559.75	-0.10582	3559.75	-0.10874	3559.75	-0.12118	3559.75	-0.11478
	3559.85	-0.10413		3559.85	-0.10495		3559.85	-0.10495	3559.85	-0.10889	3559.85	-0.11983	3559.85	-0.11455
	3559.95	-0.10565		3559.95	-0.10381		3559.95	-0.10381	3559.95	-0.10826	3559.95	-0.11846	3559.95	-0.11452
	3560.05	-0.1069		3560.05	-0.10279		3560.05	-0.10279	3560.05	-0.10692	3560.05	-0.11755	3560.05	-0.1145
	3560.15	-0.10767		3560.15	-0.10217		3560.15	-0.10217	3560.15	-0.10523	3560.15	-0.11746	3560.15	-0.11417
	3560.25	-0.10766		3560.25	-0.10203		3560.25	-0.10203	3560.25	-0.10375	3560.25	-0.11814	3560.25	-0.11329
	3560.35	-0.10667		3560.35	-0.10222		3560.35	-0.10222	3560.35	-0.10299	3560.35	-0.11906	3560.35	-0.11185
	3560.45	-0.10483		3560.45	-0.10254		3560.45	-0.10254	3560.45	-0.10305	3560.45	-0.11936	3560.45	-0.11014
	3560.55	-0.10265		3560.55	-0.10275		3560.55	-0.10275	3560.55	-0.10353	3560.55	-0.1183	3560.55	-0.10853
	3560.65	-0.10069		3560.65	-0.10267		3560.65	-0.10267	3560.65	-0.10385	3560.65	-0.11572	3560.65	-0.10738
	3560.75	-0.09925		3560.75	-0.10225		3560.75	-0.10225	3560.75	-0.10358	3560.75	-0.11218	3560.75	-0.10689
	3560.85	-0.09826		3560.85	-0.10157		3560.85	-0.10157	3560.85	-0.10275	3560.85	-0.10882	3560.85	-0.1071
	3560.95	-0.09744		3560.95	-0.10084		3560.95	-0.10084	3560.95	-0.10173	3560.95	-0.10681	3560.95	-0.10796
	3561.05	-0.09656		3561.05	-0.10032		3561.05	-0.10032	3561.05	-0.10093	3561.05	-0.10679	3561.05	-0.10942
	3561.15	-0.09559		3561.15	-0.10018		3561.15	-0.10018	3561.15	-0.10062	3561.15	-0.10867	3561.15	-0.11143
	3561.25	-0.09469		3561.25	-0.10037		3561.25	-0.10037	3561.25	-0.10088	3561.25	-0.1117	3561.25	-0.11377
	3561.35	-0.09409		3561.35	-0.1007		3561.35	-0.1007	3561.35	-0.10167	3561.35	-0.11494	3561.35	-0.11602
	3561.45	-0.09404		3561.45	-0.10094		3561.45	-0.10094	3561.45	-0.10287	3561.45	-0.11759	3561.45	-0.11768
	3561.55	-0.09469		3561.55	-0.10105		3561.55	-0.10105	3561.55	-0.10428	3561.55	-0.11912	3561.55	-0.11845
	3561.65	-0.09607		3561.65	-0.10108		3561.65	-0.10108	3561.65	-0.10564	3561.65	-0.11934	3561.65	-0.11835
	3561.75	-0.09808		3561.75	-0.10115		3561.75	-0.10115	3561.75	-0.10669	3561.75	-0.11835	3561.75	-0.11772
	3561.85	-0.10049		3561.85	-0.10134		3561.85	-0.10134	3561.85	-0.10727	3561.85	-0.11658	3561.85	-0.11704
	3561.95	-0.10296		3561.95	-0.10168		3561.95	-0.10168	3561.95	-0.10737	3561.95	-0.11464	3561.95	-0.1166
	3562.05	-0.10509		3562.05	-0.10223		3562.05	-0.10223	3562.05	-0.1071	3562.05	-0.11314	3562.05	-0.11636
	3562.15	-0.10645		3562.15	-0.10295		3562.15	-0.10295	3562.15	-0.1066	3562.15	-0.11246	3562.15	-0.11601
	3562.25	-0.10678		3562.25	-0.10374		3562.25	-0.10374	3562.25	-0.10597	3562.25	-0.11263	3562.25	-0.11523
	3562.35	-0.10604		3562.35	-0.1045		3562.35	-0.1045	3562.35	-0.10531	3562.35	-0.1134	3562.35	-0.114
	3562.45	-0.1045		3562.45	-0.10519		3562.45	-0.10519	3562.45	-0.10471	3562.45	-0.11434	3562.45	-0.11259
	3562.55	-0.10273		3562.55	-0.10583		3562.55	-0.10583	3562.55	-0.10432	3562.55	-0.11494	3562.55	-0.1113
	3562.65	-0.10138		3562.65	-0.1064		3562.65	-0.1064	3562.65	-0.10424	3562.65	-0.11478	3562.65	-0.11026
	3562.75	-0.10086		3562.75	-0.10681		3562.75	-0.10681	3562.75	-0.10445	3562.75	-0.1138	3562.75	-0.10934
	3562.85	-0.10123		3562.85	-0.10697		3562.85	-0.10697	3562.85	-0.10483	3562.85	-0.11237	3562.85	-0.10846
	3562.95	-0.10224		3562.95	-0.10681		3562.95	-0.10681	3562.95	-0.10519	3562.95	-0.11117	3562.95	-0.10765
	3563.05	-0.10352		3563.05	-0.10629		3563.05	-0.10629	3563.05	-0.10545	3563.05	-0.11078	3563.05	-0.10706
	3563.15	-0.10468		3563.15	-0.10536		3563.15	-0.10536	3563.15	-0.10563	3563.15	-0.11136	3563.15	-0.10685
	3563.25	-0.10527		3563.25	-0.104		3563.25	-0.104	3563.25	-0.10583	3563.25	-0.11256	3563.25	-0.10708
	3563.35	-0.10497		3563.35	-0.10237		3563.35	-0.10237	3563.35	-0.10613	3563.35	-0.11381	3563.35	-0.10776
	3563.45	-0.10376		3563.45	-0.10085		3563.45	-0.10085	3563.45	-0.10653	3563.45	-0.11461	3563.45	-0.10884
	3563.55	-0.10213		3563.55	-0.09988		3563.55	-0.09988	3563.55	-0.10695	3563.55	-0.11476	3563.55	-0.11014
	3563.65	-0.10087		3563.65	-0.09971		3563.65	-0.09971	3563.65	-0.1073	3563.65	-0.11433	3563.65	-0.11134
	3563.75	-0.10063		3563.75	-0.1002		3563.75	-0.1002	3563.75	-0.10754	3563.75	-0.11359	3563.75	-0.11207
	3563.85	-0.10153		3563.85	-0.10097		3563.85	-0.10097	3563.85	-0.10766	3563.85	-0.11287	3563.85	-0.11214
	3563.95	-0.10308		3563.95	-0.10156		3563.95	-0.10156	3563.95	-0.10777	3563.95	-0.11241	3563.95	-0.11168
	3564.05	-0.10451		3564.05	-0.10172		3564.05	-0.10172	3564.05	-0.10803	3564.05	-0.1123	3564.05	-0.1111
	3564.15	-0.1052		3564.15	-0.10144		3564.15	-0.10144	3564.15	-0.10858	3564.15	-0.11244	3564.15	-0.1108
	3564.25	-0.10485		3564.25	-0.10095		3564.25	-0.10095	3564.25	-0.10946	3564.25	-0.11267	3564.25	-0.11104
	3564.35	-0.10354		3564.35	-0.10056		3564.35	-0.10056	3564.35	-0.11047	3564.35	-0.11278	3564.35	-0.11179
	3564.45	-0.10164		3564.45	-0.10052		3564.45	-0.10052	3564.45	-0.11126	3564.45	-0.11264	3564.45	-0.11284
	3564.55	-0.09969		3564.55	-0.10091		3564.55	-0.10091	3564.55	-0.11144	3564.55	-0.11217	3564.55	-0.11384
	3564.65	-0.09825		3564.65	-0.10168		3564.65	-0.10168	3564.65	-0.11088	3564.65	-0.11135	3564.65	-0.11445
	3564.75	-0.09771		3564.75	-0.10266		3564.75	-0.10266	3564.75	-0.10971	3564.75	-0.1102	3564.75	-0.11446
	3564.85	-0.09807		3564.85	-0.1037		3564.85	-0.1037	3564.85	-0.10824	3564.85	-0.10884	3564.85	-0.11392
	3564.95	-0.09895		3564.95	-0.1047		3564.95	-0.1047	3564.95	-0.10669	3564.95	-0.10749	3564.95	-0.11311
	3565.05	-0.09985		3565.05	-0.1056		3565.05	-0.1056	3565.05	-0.1051	3565.05	-0.10643	3565.05	-0.11242
	3565.15	-0.10044		3565.15	-0.10635		3565.15	-0.10635	3565.15	-0.10336	3565.15	-0.10582	3565.15	-0.11206
	3565.25	-0.10082		3565.25	-0.10693		3565.25	-0.10693	3565.25	-0.10137	3565.25	-0.10568	3565.25	-0.11196
	3565.35	-0.10134		3565.35	-0.1074		3565.35	-0.1074	3565.35	-0.0991	3565.35	-0.10585	3565.35	-0.1118
	3565.45	-0.10226		3565.45	-0.10779		3565.45	-0.10779	3565.45	-0.09663	3565.45	-0.10611	3565.45	-0.11125
	3565.55	-0.10353		3565.55	-0.10806		3565.55	-0.10806	3565.55	-0.09411	3565.55	-0.10627	3565.55	-0.11023
	3565.65	-0.1048		3565.65	-0.10801		3565.65	-0.10801	3565.65	-0.09169	3565.65	-0.10637	3565.65	-0.10898
	3565.75	-0.10565		3565.75	-0.10739		3565.75	-0.10739	3565.75	-0.08959	3565.75	-0.10661	3565.75	-0.10788
	3565.85	-0.10579		3565.85	-0.10608		3565.85	-0.10608	3565.85	-0.08804	3565.85	-0.10728	3565.85	-0.10726
	3565.95	-0.10517		3565.95	-0.10419		3565.95	-0.10419	3565.95	-0.0873	3565.95	-0.10843	3565.95	-0.10721
	3566.05	-0.10397		3566.05	-0.10201		3566.05	-0.10201	3566.05	-0.08756	3566.05	-0.1098	3566.05	-0.10763
	3566.15	-0.10251		3566.15	-0.09987		3566.15	-0.09987	3566.15	-0.08884	3566.15	-0.11091	3566.15	-0.10838
	3566.25	-0.10117		3566.25	-0.09807		3566.25	-0.09807	3566.25	-0.09093	3566.25	-0.11133	3566.25	-0.10939
	3566.35	-0.10026		3566.35	-0.09686		3566.35	-0.09686	3566.35	-0.09346	3566.35	-0.11094	3566.35	-0.11062
	3566.45	-0.09991		3566.45	-0.09639		3566.45	-0.09639	3566.45	-0.09603	3566.45	-0.10999	3566.45	-0.11198
	3566.55	-0.09999		3566.55	-0.09666		3566.55	-0.09666	3566.55	-0.09837	3566.55	-0.10903	3566.55	-0.11319
	3566.65	-0.10021		3566.65	-0.09752		3566.65	-0.09752	3566.65	-0.1004	3566.65	-0.10866	3566.65	-0.11399
	3566.75	-0.10023		3566.75	-0.09867		3566.75	-0.09867	3566.75	-0.10216	3566.75	-0.10931	3566.75	-0.11424
	3566.85	-0.0999		3566.85	-0.09974		3566.85	-0.09974	3566.85	-0.10366	3566.85	-0.11099	3566.85	-0.11414
	3566.95	-0.09942		3566.95	-0.10039		3566.95	-0.10039	3566.95	-0.10476	3566.95	-0.11315	3566.95	-0.11416
	3567.05	-0.0992		3567.05	-0.10033		3567.05	-0.10033	3567.05	-0.10534	3567.05	-0.11489	3567.05	-0.11472
	3567.15	-0.0996		3567.15	-0.09944		3567.15	-0.09944	3567.15	-0.10537	3567.15	-0.11536	3567.15	-0.11594
	3567.25	-0.10065		3567.25	-0.09774		3567.25	-0.09774	3567.25	-0.10492	3567.25	-0.11429	3567.25	-0.11755
	3567.35	-0.10202		3567.35	-0.09542		3567.35	-0.09542	3567.35	-0.10411	3567.35	-0.11199	3567.35	-0.11898
	3567.45	-0.10327		3567.45	-0.09284		3567.45	-0.09284	3567.45	-0.10311	3567.45	-0.1091	3567.45	-0.11965
	3567.55	-0.10412		3567.55	-0.09055		3567.55	-0.09055	3567.55	-0.10207	3567.55	-0.10618	3567.55	-0.11916
	3567.65	-0.10456		3567.65	-0.08914		3567.65	-0.08914	3567.65	-0.1011	3567.65	-0.10363	3567.65	-0.11753
	3567.75	-0.10473		3567.75	-0.08903		3567.75	-0.08903	3567.75	-0.10021	3567.75	-0.10177	3567.75	-0.11516
	3567.85	-0.10478		3567.85	-0.09024		3567.85	-0.09024	3567.85	-0.09928	3567.85	-0.10094	3567.85	-0.11269
	3567.95	-0.10471		3567.95	-0.0923		3567.95	-0.0923	3567.95	-0.09824	3567.95	-0.10142	3567.95	-0.11074
	3568.05	-0.10442		3568.05	-0.09445		3568.05	-0.09445	3568.05	-0.09725	3568.05	-0.10317	3568.05	-0.10963
	3568.15	-0.10388		3568.15	-0.09603		3568.15	-0.09603	3568.15	-0.09673	3568.15	-0.1058	3568.15	-0.10922
	3568.25	-0.10322		3568.25	-0.09679		3568.25	-0.09679	3568.25	-0.09714	3568.25	-0.1087	3568.25	-0.10913
	3568.35	-0.10273		3568.35	-0.09698		3568.35	-0.09698	3568.35	-0.09857	3568.35	-0.11128	3568.35	-0.10902
	3568.45	-0.10277		3568.45	-0.09711		3568.45	-0.09711	3568.45	-0.10053	3568.45	-0.1132	3568.45	-0.10884
	3568.55	-0.10342		3568.55	-0.09762		3568.55	-0.09762	3568.55	-0.10216	3568.55	-0.11444	3568.55	-0.10885
	3568.65	-0.1044		3568.65	-0.09865		3568.65	-0.09865	3568.65	-0.10268	3568.65	-0.11514	3568.65	-0.10932
	3568.75	-0.10516		3568.75	-0.1		3568.75	-0.1	3568.75	-0.10201	3568.75	-0.11544	3568.75	-0.11021
	3568.85	-0.10534		3568.85	-0.10124		3568.85	-0.10124	3568.85	-0.10081	3568.85	-0.11537	3568.85	-0.11117
	3568.95	-0.10494		3568.95	-0.10194		3568.95	-0.10194	3568.95	-0.10004	3568.95	-0.11488	3568.95	-0.11172
	3569.05	-0.10432		3569.05	-0.10189		3569.05	-0.10189	3569.05	-0.10029	3569.05	-0.1139	3569.05	-0.1116
	3569.15	-0.10383		3569.15	-0.10128		3569.15	-0.10128	3569.15	-0.10142	3569.15	-0.11238	3569.15	-0.11086
	3569.25	-0.10356		3569.25	-0.10054		3569.25	-0.10054	3569.25	-0.10272	3569.25	-0.11041	3569.25	-0.10982
	3569.35	-0.10338		3569.35	-0.10004		3569.35	-0.10004	3569.35	-0.10344	3569.35	-0.10825	3569.35	-0.10884
	3569.45	-0.10312		3569.45	-0.09982		3569.45	-0.09982	3569.45	-0.10318	3569.45	-0.1063	3569.45	-0.10821
	3569.55	-0.10266		3569.55	-0.09966		3569.55	-0.09966	3569.55	-0.10207	3569.55	-0.10504	3569.55	-0.10806
	3569.65	-0.10195		3569.65	-0.09939		3569.65	-0.09939	3569.65	-0.10066	3569.65	-0.10487	3569.65	-0.10834
	3569.75	-0.10095		3569.75	-0.09911		3569.75	-0.09911	3569.75	-0.0996	3569.75	-0.10599	3569.75	-0.10879
	3569.85	-0.09965		3569.85	-0.09912		3569.85	-0.09912	3569.85	-0.0994	3569.85	-0.10831	3569.85	-0.10908
	3569.95	-0.09814		3569.95	-0.09968		3569.95	-0.09968	3569.95	-0.10025	3569.95	-0.11145	3569.95	-0.10896
	3570.05	-0.09664		3570.05	-0.10078		3570.05	-0.10078	3570.05	-0.10191	3570.05	-0.11477	3570.05	-0.10842
	3570.15	-0.09544		3570.15	-0.10221		3570.15	-0.10221	3570.15	-0.10391	3570.15	-0.11763	3570.15	-0.10768
	3570.25	-0.09475		3570.25	-0.10367		3570.25	-0.10367	3570.25	-0.10574	3570.25	-0.11956	3570.25	-0.10712
	3570.35	-0.09461		3570.35	-0.10492		3570.35	-0.10492	3570.35	-0.10705	3570.35	-0.12032	3570.35	-0.10702
	3570.45	-0.09496		3570.45	-0.10575		3570.45	-0.10575	3570.45	-0.10765	3570.45	-0.1199	3570.45	-0.10737
	3570.55	-0.09575		3570.55	-0.10593		3570.55	-0.10593	3570.55	-0.10747	3570.55	-0.11843	3570.55	-0.1079
	3570.65	-0.09697		3570.65	-0.10531		3570.65	-0.10531	3570.65	-0.10656	3570.65	-0.11622	3570.65	-0.10824
	3570.75	-0.09858		3570.75	-0.10385		3570.75	-0.10385	3570.75	-0.1051	3570.75	-0.11367	3570.75	-0.10813
	3570.85	-0.10036		3570.85	-0.10174		3570.85	-0.10174	3570.85	-0.10343	3570.85	-0.11122	3570.85	-0.10763
	3570.95	-0.10191		3570.95	-0.09926		3570.95	-0.09926	3570.95	-0.10196	3570.95	-0.10926	3570.95	-0.10709
	3571.05	-0.10285		3571.05	-0.0967		3571.05	-0.0967	3571.05	-0.10106	3571.05	-0.10809	3571.05	-0.10695
	3571.15	-0.10295		3571.15	-0.0943		3571.15	-0.0943	3571.15	-0.10101	3571.15	-0.10783	3571.15	-0.10751
	3571.25	-0.10229		3571.25	-0.0923		3571.25	-0.0923	3571.25	-0.10191	3571.25	-0.1084	3571.25	-0.10877
	3571.35	-0.10113		3571.35	-0.09097		3571.35	-0.09097	3571.35	-0.10354	3571.35	-0.10949	3571.35	-0.11043
	3571.45	-0.09983		3571.45	-0.09053		3571.45	-0.09053	3571.45	-0.1054	3571.45	-0.11068	3571.45	-0.11205
	3571.55	-0.09877		3571.55	-0.09101		3571.55	-0.09101	3571.55	-0.10691	3571.55	-0.11164	3571.55	-0.11323
	3571.65	-0.09826		3571.65	-0.09213		3571.65	-0.09213	3571.65	-0.10771	3571.65	-0.11224	3571.65	-0.11369
	3571.75	-0.09848		3571.75	-0.09346		3571.75	-0.09346	3571.75	-0.10783	3571.75	-0.11257	3571.75	-0.11339
	3571.85	-0.09948		3571.85	-0.09461		3571.85	-0.09461	3571.85	-0.10756	3571.85	-0.11279	3571.85	-0.11247
	3571.95	-0.10107		3571.95	-0.09542		3571.95	-0.09542	3571.95	-0.10707	3571.95	-0.1129	3571.95	-0.11128
	3572.05	-0.10293		3572.05	-0.09599		3572.05	-0.09599	3572.05	-0.10628	3572.05	-0.11286	3572.05	-0.1102
	3572.15	-0.10464		3572.15	-0.09659		3572.15	-0.09659	3572.15	-0.10489	3572.15	-0.11263	3572.15	-0.10952
	3572.25	-0.10589		3572.25	-0.09744		3572.25	-0.09744	3572.25	-0.10275	3572.25	-0.11227	3572.25	-0.10929
	3572.35	-0.10661		3572.35	-0.09864		3572.35	-0.09864	3572.35	-0.10007	3572.35	-0.11193	3572.35	-0.10926
	3572.45	-0.10701		3572.45	-0.1001		3572.45	-0.1001	3572.45	-0.09744	3572.45	-0.11167	3572.45	-0.10907
	3572.55	-0.10732		3572.55	-0.1016		3572.55	-0.1016	3572.55	-0.09553	3572.55	-0.11145	3572.55	-0.10851
	3572.65	-0.10761		3572.65	-0.10291		3572.65	-0.10291	3572.65	-0.09469	3572.65	-0.11118	3572.65	-0.10764
	3572.75	-0.10768		3572.75	-0.10388		3572.75	-0.10388	3572.75	-0.0948	3572.75	-0.1109	3572.75	-0.10672
	3572.85	-0.10724		3572.85	-0.10444		3572.85	-0.10444	3572.85	-0.09542	3572.85	-0.11072	3572.85	-0.10601
	3572.95	-0.10618		3572.95	-0.10467		3572.95	-0.10467	3572.95	-0.09609	3572.95	-0.11069	3572.95	-0.10568
	3573.05	-0.10473		3573.05	-0.10465		3573.05	-0.10465	3573.05	-0.09658	3573.05	-0.1107	3573.05	-0.10577
	3573.15	-0.10337		3573.15	-0.10449		3573.15	-0.10449	3573.15	-0.09689	3573.15	-0.11056	3573.15	-0.10635
	3573.25	-0.10254		3573.25	-0.10427		3573.25	-0.10427	3573.25	-0.09718	3573.25	-0.11011	3573.25	-0.10747
	3573.35	-0.10235		3573.35	-0.10409		3573.35	-0.10409	3573.35	-0.09775	3573.35	-0.10931	3573.35	-0.10908
	3573.45	-0.1025		3573.45	-0.10404		3573.45	-0.10404	3573.45	-0.0989	3573.45	-0.10829	3573.45	-0.11083
	3573.55	-0.10246		3573.55	-0.10414		3573.55	-0.10414	3573.55	-0.1008	3573.55	-0.1072	3573.55	-0.11212
	3573.65	-0.10176		3573.65	-0.10429		3573.65	-0.10429	3573.65	-0.10336	3573.65	-0.10627	3573.65	-0.11239
	3573.75	-0.10025		3573.75	-0.10435		3573.75	-0.10435	3573.75	-0.10617	3573.75	-0.10566	3573.75	-0.11155
	3573.85	-0.0982		3573.85	-0.10416		3573.85	-0.10416	3573.85	-0.1087	3573.85	-0.10545	3573.85	-0.11008
	3573.95	-0.09614		3573.95	-0.10367		3573.95	-0.10367	3573.95	-0.11046	3573.95	-0.10559	3573.95	-0.10881
	3574.05	-0.09462		3574.05	-0.10287		3574.05	-0.10287	3574.05	-0.11122	3574.05	-0.10586	3574.05	-0.1084
	3574.15	-0.09397		3574.15	-0.1019		3574.15	-0.1019	3574.15	-0.11102	3574.15	-0.10596	3574.15	-0.109
	3574.25	-0.09415		3574.25	-0.10104		3574.25	-0.10104	3574.25	-0.11013	3574.25	-0.10563	3574.25	-0.11019
	3574.35	-0.09494		3574.35	-0.1006		3574.35	-0.1006	3574.35	-0.10899	3574.35	-0.1049	3574.35	-0.11136
	3574.45	-0.09604		3574.45	-0.10077		3574.45	-0.10077	3574.45	-0.10794	3574.45	-0.10418	3574.45	-0.11209
	3574.55	-0.09716		3574.55	-0.10148		3574.55	-0.10148	3574.55	-0.10711	3574.55	-0.10404	3574.55	-0.11233
	3574.65	-0.09808		3574.65	-0.10245		3574.65	-0.10245	3574.65	-0.10636	3574.65	-0.10481	3574.65	-0.11228
	3574.75	-0.0987		3574.75	-0.1033		3574.75	-0.1033	3574.75	-0.10545	3574.75	-0.10643	3574.75	-0.11221
	3574.85	-0.09915		3574.85	-0.10372		3574.85	-0.10372	3574.85	-0.10419	3574.85	-0.10846	3574.85	-0.11227
	3574.95	-0.09975		3574.95	-0.10357		3574.95	-0.10357	3574.95	-0.10258	3574.95	-0.11035	3574.95	-0.11253
	3575.05	-0.10082		3575.05	-0.10302		3575.05	-0.10302	3575.05	-0.10092	3575.05	-0.11176	3575.05	-0.11296
	3575.15	-0.10233		3575.15	-0.10246		3575.15	-0.10246	3575.15	-0.0997	3575.15	-0.11258	3575.15	-0.11349
	3575.25	-0.10391		3575.25	-0.10235		3575.25	-0.10235	3575.25	-0.0994	3575.25	-0.1129	3575.25	-0.11394
	3575.35	-0.10501		3575.35	-0.10297		3575.35	-0.10297	3575.35	-0.10022	3575.35	-0.11282	3575.35	-0.1141
	3575.45	-0.10525		3575.45	-0.10424		3575.45	-0.10424	3575.45	-0.10186	3575.45	-0.11243	3575.45	-0.11374
	3575.55	-0.10458		3575.55	-0.10576		3575.55	-0.10576	3575.55	-0.10373	3575.55	-0.11183	3575.55	-0.11284
	3575.65	-0.10333		3575.65	-0.10701		3575.65	-0.10701	3575.65	-0.10519	3575.65	-0.11117	3575.65	-0.11158
	3575.75	-0.10199		3575.75	-0.10756		3575.75	-0.10756	3575.75	-0.10582	3575.75	-0.11063	3575.75	-0.11038
	3575.85	-0.10109		3575.85	-0.1073		3575.85	-0.1073	3575.85	-0.1055	3575.85	-0.11034	3575.85	-0.10971
	3575.95	-0.101		3575.95	-0.10643		3575.95	-0.10643	3575.95	-0.1043	3575.95	-0.11036	3575.95	-0.1098
	3576.05	-0.10181		3576.05	-0.10529		3576.05	-0.10529	3576.05	-0.1024	3576.05	-0.11065	3576.05	-0.11047
	3576.15	-0.10326		3576.15	-0.10426		3576.15	-0.10426	3576.15	-0.10006	3576.15	-0.1111	3576.15	-0.11122
	3576.25	-0.10488		3576.25	-0.10358		3576.25	-0.10358	3576.25	-0.09767	3576.25	-0.11146	3576.25	-0.11154
	3576.35	-0.10618		3576.35	-0.10337		3576.35	-0.10337	3576.35	-0.09568	3576.35	-0.11147	3576.35	-0.1113
	3576.45	-0.1069		3576.45	-0.10364		3576.45	-0.10364	3576.45	-0.09446	3576.45	-0.11102	3576.45	-0.11086
	3576.55	-0.107		3576.55	-0.10427		3576.55	-0.10427	3576.55	-0.09416	3576.55	-0.11025	3576.55	-0.11086
	3576.65	-0.10664		3576.65	-0.10497		3576.65	-0.10497	3576.65	-0.09466	3576.65	-0.10951	3576.65	-0.11186
	3576.75	-0.10606		3576.75	-0.10534		3576.75	-0.10534	3576.75	-0.09568	3576.75	-0.10905	3576.75	-0.11403
	3576.85	-0.1054		3576.85	-0.10503		3576.85	-0.10503	3576.85	-0.09691	3576.85	-0.10885	3576.85	-0.1171
	3576.95	-0.10465		3576.95	-0.10392		3576.95	-0.10392	3576.95	-0.09813	3576.95	-0.10862	3576.95	-0.12039
	3577.05	-0.10367		3577.05	-0.10224		3577.05	-0.10224	3577.05	-0.0992	3577.05	-0.10805	3577.05	-0.12309
	3577.15	-0.10237		3577.15	-0.10048		3577.15	-0.10048	3577.15	-0.10004	3577.15	-0.10708	3577.15	-0.12457
	3577.25	-0.10088		3577.25	-0.09918		3577.25	-0.09918	3577.25	-0.10051	3577.25	-0.10595	3577.25	-0.12463
	3577.35	-0.09961		3577.35	-0.09868		3577.35	-0.09868	3577.35	-0.1005	3577.35	-0.10502	3577.35	-0.12347
	3577.45	-0.09908		3577.45	-0.09912		3577.45	-0.09912	3577.45	-0.1	3577.45	-0.10452	3577.45	-0.1215
	3577.55	-0.09963		3577.55	-0.10045		3577.55	-0.10045	3577.55	-0.0992	3577.55	-0.10444	3577.55	-0.11912
	3577.65	-0.10124		3577.65	-0.10245		3577.65	-0.10245	3577.65	-0.09849	3577.65	-0.10461	3577.65	-0.11665
	3577.75	-0.10353		3577.75	-0.10467		3577.75	-0.10467	3577.75	-0.09821	3577.75	-0.10482	3577.75	-0.11439
	3577.85	-0.106		3577.85	-0.10651		3577.85	-0.10651	3577.85	-0.09842	3577.85	-0.10487	3577.85	-0.11261
	3577.95	-0.10818		3577.95	-0.10744		3577.95	-0.10744	3577.95	-0.09886	3577.95	-0.10459	3577.95	-0.11147
	3578.05	-0.10974		3578.05	-0.10729		3578.05	-0.10729	3578.05	-0.09913	3578.05	-0.10392	3578.05	-0.11087
	3578.15	-0.11052		3578.15	-0.10639		3578.15	-0.10639	3578.15	-0.09897	3578.15	-0.1029	3578.15	-0.11058
	3578.25	-0.11051		3578.25	-0.10532		3578.25	-0.10532	3578.25	-0.09836	3578.25	-0.10169	3578.25	-0.11038
	3578.35	-0.1098		3578.35	-0.10455		3578.35	-0.10455	3578.35	-0.09753	3578.35	-0.10051	3578.35	-0.11024
	3578.45	-0.10861		3578.45	-0.10411		3578.45	-0.10411	3578.45	-0.09681	3578.45	-0.09961	3578.45	-0.11037
	3578.55	-0.10725		3578.55	-0.10361		3578.55	-0.10361	3578.55	-0.09652	3578.55	-0.0993	3578.55	-0.11104
	3578.65	-0.106		3578.65	-0.1026		3578.65	-0.1026	3578.65	-0.09679	3578.65	-0.09979	3578.65	-0.11238
	3578.75	-0.10502		3578.75	-0.10094		3578.75	-0.10094	3578.75	-0.09754	3578.75	-0.10106	3578.75	-0.11422
	3578.85	-0.10429		3578.85	-0.09896		3578.85	-0.09896	3578.85	-0.09852	3578.85	-0.10279	3578.85	-0.1161
	3578.95	-0.10368		3578.95	-0.09729		3578.95	-0.09729	3578.95	-0.09945	3578.95	-0.10454	3578.95	-0.11753
	3579.05	-0.10303		3579.05	-0.09641		3579.05	-0.09641	3579.05	-0.10011	3579.05	-0.10602	3579.05	-0.11816
	3579.15	-0.10228		3579.15	-0.09646		3579.15	-0.09646	3579.15	-0.10041	3579.15	-0.10733	3579.15	-0.11787
	3579.25	-0.10144		3579.25	-0.09717		3579.25	-0.09717	3579.25	-0.1003	3579.25	-0.10867	3579.25	-0.11675
	3579.35	-0.10057		3579.35	-0.09807		3579.35	-0.09807	3579.35	-0.09987	3579.35	-0.11014	3579.35	-0.11503
	3579.45	-0.09977		3579.45	-0.09872		3579.45	-0.09872	3579.45	-0.09927	3579.45	-0.11151	3579.45	-0.11307
	3579.55	-0.09915		3579.55	-0.09882		3579.55	-0.09882	3579.55	-0.09878	3579.55	-0.11247	3579.55	-0.11134
	3579.65	-0.09882		3579.65	-0.09833		3579.65	-0.09833	3579.65	-0.0986	3579.65	-0.11288	3579.65	-0.11023
	3579.75	-0.09887		3579.75	-0.09747		3579.75	-0.09747	3579.75	-0.09878	3579.75	-0.11281	3579.75	-0.10981
	3579.85	-0.09936		3579.85	-0.09661		3579.85	-0.09661	3579.85	-0.0992	3579.85	-0.11243	3579.85	-0.1098
	3579.95	-0.10025		3579.95	-0.09611		3579.95	-0.09611	3579.95	-0.09966	3579.95	-0.1119	3579.95	-0.10973
	3580.05	-0.1014		3580.05	-0.09613		3580.05	-0.09613	3580.05	-0.10001	3580.05	-0.11135	3580.05	-0.10928
	3580.15	-0.1025		3580.15	-0.0967		3580.15	-0.0967	3580.15	-0.10024	3580.15	-0.11096	3580.15	-0.10849
	3580.25	-0.1033		3580.25	-0.09774		3580.25	-0.09774	3580.25	-0.10036	3580.25	-0.11088	3580.25	-0.10772
	3580.35	-0.1037		3580.35	-0.09913		3580.35	-0.09913	3580.35	-0.10038	3580.35	-0.1111	3580.35	-0.10729
	3580.45	-0.10383		3580.45	-0.10068		3580.45	-0.10068	3580.45	-0.10027	3580.45	-0.11138	3580.45	-0.10726
	3580.55	-0.10381		3580.55	-0.10215		3580.55	-0.10215	3580.55	-0.10006	3580.55	-0.11139	3580.55	-0.10737
	3580.65	-0.10358		3580.65	-0.10328		3580.65	-0.10328	3580.65	-0.09979	3580.65	-0.11093	3580.65	-0.10725
	3580.75	-0.10289		3580.75	-0.1039		3580.75	-0.1039	3580.75	-0.09959	3580.75	-0.11008	3580.75	-0.10678
	3580.85	-0.10162		3580.85	-0.1039		3580.85	-0.1039	3580.85	-0.09964	3580.85	-0.10918	3580.85	-0.10613
	3580.95	-0.1		3580.95	-0.10324		3580.95	-0.10324	3580.95	-0.10011	3580.95	-0.10857	3580.95	-0.10556
	3581.05	-0.09861		3581.05	-0.10201		3581.05	-0.10201	3581.05	-0.10105	3581.05	-0.10844	3581.05	-0.10521
	3581.15	-0.09802		3581.15	-0.10042		3581.15	-0.10042	3581.15	-0.10238	3581.15	-0.10871	3581.15	-0.10504
	3581.25	-0.09856		3581.25	-0.09872		3581.25	-0.09872	3581.25	-0.10385	3581.25	-0.10918	3581.25	-0.10496
	3581.35	-0.10015		3581.35	-0.09716		3581.35	-0.09716	3581.35	-0.10525	3581.35	-0.10971	3581.35	-0.10492
	3581.45	-0.10237		3581.45	-0.09588		3581.45	-0.09588	3581.45	-0.10642	3581.45	-0.11021	3581.45	-0.10497
	3581.55	-0.10463		3581.55	-0.09489		3581.55	-0.09489	3581.55	-0.1072	3581.55	-0.11058	3581.55	-0.10511
	3581.65	-0.1064		3581.65	-0.09413		3581.65	-0.09413	3581.65	-0.10732	3581.65	-0.11066	3581.65	-0.10533
	3581.75	-0.10733		3581.75	-0.09353		3581.75	-0.09353	3581.75	-0.10646	3581.75	-0.11027	3581.75	-0.10554
	3581.85	-0.10737		3581.85	-0.09312		3581.85	-0.09312	3581.85	-0.1044	3581.85	-0.10939	3581.85	-0.10567
	3581.95	-0.10664		3581.95	-0.09305		3581.95	-0.09305	3581.95	-0.10131	3581.95	-0.10824	3581.95	-0.10568
	3582.05	-0.10535		3582.05	-0.09352		3582.05	-0.09352	3582.05	-0.09777	3582.05	-0.10721	3582.05	-0.10567
	3582.15	-0.10379		3582.15	-0.0946		3582.15	-0.0946	3582.15	-0.09462	3582.15	-0.10671	3582.15	-0.10579
	3582.25	-0.10224		3582.25	-0.09613		3582.25	-0.09613	3582.25	-0.09254	3582.25	-0.1069	3582.25	-0.1062
	3582.35	-0.101		3582.35	-0.09772		3582.35	-0.09772	3582.35	-0.0918	3582.35	-0.10766	3582.35	-0.10703
	3582.45	-0.10025		3582.45	-0.09897		3582.45	-0.09897	3582.45	-0.09216	3582.45	-0.10858	3582.45	-0.10823
	3582.55	-0.10004		3582.55	-0.09968		3582.55	-0.09968	3582.55	-0.09314	3582.55	-0.10921	3582.55	-0.10957
	3582.65	-0.1003		3582.65	-0.09987		3582.65	-0.09987	3582.65	-0.09439	3582.65	-0.10931	3582.65	-0.11071
	3582.75	-0.10085		3582.75	-0.09975		3582.75	-0.09975	3582.75	-0.09579	3582.75	-0.10899	3582.75	-0.11138
	3582.85	-0.1015		3582.85	-0.09961		3582.85	-0.09961	3582.85	-0.09736	3582.85	-0.10854	3582.85	-0.11157
	3582.95	-0.10203		3582.95	-0.09972		3582.95	-0.09972	3582.95	-0.09907	3582.95	-0.10821	3582.95	-0.11145
	3583.05	-0.10215		3583.05	-0.10025		3583.05	-0.10025	3583.05	-0.10075	3583.05	-0.10807	3583.05	-0.11128
	3583.15	-0.1016		3583.15	-0.10119		3583.15	-0.10119	3583.15	-0.1021	3583.15	-0.10805	3583.15	-0.11117
	3583.25	-0.10031		3583.25	-0.10231		3583.25	-0.10231	3583.25	-0.10283	3583.25	-0.1081	3583.25	-0.11104
	3583.35	-0.09854		3583.35	-0.10321		3583.35	-0.10321	3583.35	-0.10282	3583.35	-0.10822	3583.35	-0.11066
	3583.45	-0.09684		3583.45	-0.10356		3583.45	-0.10356	3583.45	-0.10224	3583.45	-0.10836	3583.45	-0.10987
	3583.55	-0.09586		3583.55	-0.10319		3583.55	-0.10319	3583.55	-0.10159	3583.55	-0.10832	3583.55	-0.10875
	3583.65	-0.09604		3583.65	-0.1022		3583.65	-0.1022	3583.65	-0.10148	3583.65	-0.10783	3583.65	-0.10759
	3583.75	-0.09743		3583.75	-0.10089		3583.75	-0.10089	3583.75	-0.1023	3583.75	-0.10673	3583.75	-0.10677
	3583.85	-0.09975		3583.85	-0.09964		3583.85	-0.09964	3583.85	-0.10395	3583.85	-0.10519	3583.85	-0.10655
	3583.95	-0.10259		3583.95	-0.09871		3583.95	-0.09871	3583.95	-0.10583	3583.95	-0.10366	3583.95	-0.10698
	3584.05	-0.10554		3584.05	-0.09821		3584.05	-0.09821	3584.05	-0.10723	3584.05	-0.10271	3584.05	-0.10794
	3584.15	-0.10811		3584.15	-0.09802		3584.15	-0.09802	3584.15	-0.10762	3584.15	-0.10275	3584.15	-0.10914
	3584.25	-0.10983		3584.25	-0.09792		3584.25	-0.09792	3584.25	-0.10694	3584.25	-0.10387	3584.25	-0.11022
	3584.35	-0.11032		3584.35	-0.09766		3584.35	-0.09766	3584.35	-0.10557	3584.35	-0.10573	3584.35	-0.11089
	3584.45	-0.1096		3584.45	-0.09717		3584.45	-0.09717	3584.45	-0.10416	3584.45	-0.10768	3584.45	-0.11101
	3584.55	-0.10802		3584.55	-0.09646		3584.55	-0.09646	3584.55	-0.10331	3584.55	-0.10909	3584.55	-0.11062
	3584.65	-0.10613		3584.65	-0.09568		3584.65	-0.09568	3584.65	-0.10334	3584.65	-0.10963	3584.65	-0.10984
	3584.75	-0.10437		3584.75	-0.09497		3584.75	-0.09497	3584.75	-0.10409	3584.75	-0.10936	3584.75	-0.10884
	3584.85	-0.10297		3584.85	-0.09454		3584.85	-0.09454	3584.85	-0.10511	3584.85	-0.1087	3584.85	-0.10792
	3584.95	-0.10205		3584.95	-0.09455		3584.95	-0.09455	3584.95	-0.10581	3584.95	-0.10822	3584.95	-0.10749
	3585.05	-0.10164		3585.05	-0.09511		3585.05	-0.09511	3585.05	-0.10583	3585.05	-0.10841	3585.05	-0.10785
	3585.15	-0.10173		3585.15	-0.09621		3585.15	-0.09621	3585.15	-0.10523	3585.15	-0.10942	3585.15	-0.10891
	3585.25	-0.10219		3585.25	-0.09761		3585.25	-0.09761	3585.25	-0.1044	3585.25	-0.11106	3585.25	-0.11023
	3585.35	-0.10288		3585.35	-0.09903		3585.35	-0.09903	3585.35	-0.10379	3585.35	-0.11293	3585.35	-0.11128
	3585.45	-0.10363		3585.45	-0.10026		3585.45	-0.10026	3585.45	-0.10362	3585.45	-0.11467	3585.45	-0.11184
	3585.55	-0.10433		3585.55	-0.10122		3585.55	-0.10122	3585.55	-0.10368	3585.55	-0.11611	3585.55	-0.11197
	3585.65	-0.10489		3585.65	-0.10198		3585.65	-0.10198	3585.65	-0.10351	3585.65	-0.11724	3585.65	-0.11188
	3585.75	-0.10524		3585.75	-0.10259		3585.75	-0.10259	3585.75	-0.10263	3585.75	-0.11798	3585.75	-0.11176
	3585.85	-0.10535		3585.85	-0.10291		3585.85	-0.10291	3585.85	-0.10094	3585.85	-0.1181	3585.85	-0.11177
	3585.95	-0.10521		3585.95	-0.10272		3585.95	-0.10272	3585.95	-0.09881	3585.95	-0.11734	3585.95	-0.11206
	3586.05	-0.10487		3586.05	-0.10184		3586.05	-0.10184	3586.05	-0.09694	3586.05	-0.11574	3586.05	-0.11268
	3586.15	-0.10439		3586.15	-0.10037		3586.15	-0.10037	3586.15	-0.09604	3586.15	-0.11374	3586.15	-0.11344
	3586.25	-0.10379		3586.25	-0.09864		3586.25	-0.09864	3586.25	-0.09631	3586.25	-0.11202	3586.25	-0.11394
	3586.35	-0.103		3586.35	-0.09705		3586.35	-0.09705	3586.35	-0.09737	3586.35	-0.11107	3586.35	-0.11381
	3586.45	-0.1019		3586.45	-0.0958		3586.45	-0.0958	3586.45	-0.09854	3586.45	-0.11089	3586.45	-0.11298
	3586.55	-0.10038		3586.55	-0.09493		3586.55	-0.09493	3586.55	-0.09926	3586.55	-0.11104	3586.55	-0.11182
	3586.65	-0.09843		3586.65	-0.09436		3586.65	-0.09436	3586.65	-0.09941	3586.65	-0.11097	3586.65	-0.11089
	3586.75	-0.09621		3586.75	-0.09409		3586.75	-0.09409	3586.75	-0.09911	3586.75	-0.11047	3586.75	-0.11063
	3586.85	-0.09404		3586.85	-0.09414		3586.85	-0.09414	3586.85	-0.09846	3586.85	-0.10978	3586.85	-0.11111
	3586.95	-0.09231		3586.95	-0.09448		3586.95	-0.09448	3586.95	-0.09745	3586.95	-0.10944	3586.95	-0.11208
	3587.05	-0.09136		3587.05	-0.09496		3587.05	-0.09496	3587.05	-0.0961	3587.05	-0.1098	3587.05	-0.11312
	3587.15	-0.0914		3587.15	-0.09535		3587.15	-0.09535	3587.15	-0.09458	3587.15	-0.11075	3587.15	-0.1139
	3587.25	-0.0924		3587.25	-0.09552		3587.25	-0.09552	3587.25	-0.09321	3587.25	-0.11176	3587.25	-0.11426
	3587.35	-0.09421		3587.35	-0.09552		3587.35	-0.09552	3587.35	-0.09224	3587.35	-0.11233	3587.35	-0.11408
	3587.45	-0.09662		3587.45	-0.09555		3587.45	-0.09555	3587.45	-0.09175	3587.45	-0.11221	3587.45	-0.11327
	3587.55	-0.09939		3587.55	-0.09581		3587.55	-0.09581	3587.55	-0.09169	3587.55	-0.11152	3587.55	-0.11186
	3587.65	-0.10226		3587.65	-0.09636		3587.65	-0.09636	3587.65	-0.09201	3587.65	-0.11043	3587.65	-0.11006
	3587.75	-0.10484		3587.75	-0.09707		3587.75	-0.09707	3587.75	-0.09268	3587.75	-0.10897	3587.75	-0.10823
	3587.85	-0.1067		3587.85	-0.09768		3587.85	-0.09768	3587.85	-0.09369	3587.85	-0.10707	3587.85	-0.10672
	3587.95	-0.10753		3587.95	-0.09789		3587.95	-0.09789	3587.95	-0.09501	3587.95	-0.10475	3587.95	-0.10574
	3588.05	-0.10728		3588.05	-0.09756		3588.05	-0.09756	3588.05	-0.09648	3588.05	-0.10234	3588.05	-0.10537
	3588.15	-0.10617		3588.15	-0.09667		3588.15	-0.09667	3588.15	-0.09792	3588.15	-0.10042	3588.15	-0.10552
	3588.25	-0.10463		3588.25	-0.09535		3588.25	-0.09535	3588.25	-0.09912	3588.25	-0.0996	3588.25	-0.10605
	3588.35	-0.10315		3588.35	-0.09376		3588.35	-0.09376	3588.35	-0.09987	3588.35	-0.10019	3588.35	-0.10672
	3588.45	-0.10205		3588.45	-0.09205		3588.45	-0.09205	3588.45	-0.09997	3588.45	-0.10196	3588.45	-0.10731
	3588.55	-0.1015		3588.55	-0.09034		3588.55	-0.09034	3588.55	-0.09937	3588.55	-0.10425	3588.55	-0.10769
	3588.65	-0.10147		3588.65	-0.08886		3588.65	-0.08886	3588.65	-0.09834	3588.65	-0.10628	3588.65	-0.10777
	3588.75	-0.10175		3588.75	-0.08791		3588.75	-0.08791	3588.75	-0.09738	3588.75	-0.10764	3588.75	-0.10754
	3588.85	-0.10204		3588.85	-0.08783		3588.85	-0.08783	3588.85	-0.09695	3588.85	-0.10847	3588.85	-0.107
	3588.95	-0.10206		3588.95	-0.08873		3588.95	-0.08873	3588.95	-0.09721	3588.95	-0.10935	3588.95	-0.10625
	3589.05	-0.10167		3589.05	-0.09047		3589.05	-0.09047	3589.05	-0.09798	3589.05	-0.1108	3589.05	-0.10539
	3589.15	-0.10093		3589.15	-0.09266		3589.15	-0.09266	3589.15	-0.099	3589.15	-0.11299	3589.15	-0.10452
	3589.25	-0.10008		3589.25	-0.09494		3589.25	-0.09494	3589.25	-0.10005	3589.25	-0.11556	3589.25	-0.10373
	3589.35	-0.09942		3589.35	-0.09713		3589.35	-0.09713	3589.35	-0.101	3589.35	-0.11788	3589.35	-0.10319
	3589.45	-0.09926		3589.45	-0.09925		3589.45	-0.09925	3589.45	-0.10174	3589.45	-0.11945	3589.45	-0.10313
	3589.55	-0.09986		3589.55	-0.10124		3589.55	-0.10124	3589.55	-0.10219	3589.55	-0.12012	3589.55	-0.10371
	3589.65	-0.10134		3589.65	-0.10292		3589.65	-0.10292	3589.65	-0.10237	3589.65	-0.12015	3589.65	-0.10484
	3589.75	-0.10356		3589.75	-0.10406		3589.75	-0.10406	3589.75	-0.10242	3589.75	-0.11997	3589.75	-0.10609
	3589.85	-0.10603		3589.85	-0.10466		3589.85	-0.10466	3589.85	-0.10247	3589.85	-0.11991	3589.85	-0.10694
	3589.95	-0.10804		3589.95	-0.10493		3589.95	-0.10493	3589.95	-0.10257	3589.95	-0.12006	3589.95	-0.10708
	3590.05	-0.10894		3590.05	-0.10509		3590.05	-0.10509	3590.05	-0.10267	3590.05	-0.12023	3590.05	-0.10659
	3590.15	-0.10853		3590.15	-0.10527		3590.15	-0.10527	3590.15	-0.10274	3590.15	-0.12011	3590.15	-0.10578
	3590.25	-0.10713		3590.25	-0.10553		3590.25	-0.10553	3590.25	-0.10283	3590.25	-0.11949	3590.25	-0.10489
	3590.35	-0.10534		3590.35	-0.10594		3590.35	-0.10594	3590.35	-0.10296	3590.35	-0.11838	3590.35	-0.10396
	3590.45	-0.10368		3590.45	-0.10661		3590.45	-0.10661	3590.45	-0.10299	3590.45	-0.117	3590.45	-0.10297
	3590.55	-0.10237		3590.55	-0.10749		3590.55	-0.10749	3590.55	-0.10261	3590.55	-0.11566	3590.55	-0.10206
	3590.65	-0.10143		3590.65	-0.10821		3590.65	-0.10821	3590.65	-0.10154	3590.65	-0.11453	3590.65	-0.10157
	3590.75	-0.10081		3590.75	-0.10826		3590.75	-0.10826	3590.75	-0.09974	3590.75	-0.11361	3590.75	-0.10171
	3590.85	-0.1005		3590.85	-0.10731		3590.85	-0.10731	3590.85	-0.09757	3590.85	-0.11277	3590.85	-0.10237
	3590.95	-0.10047		3590.95	-0.10539		3590.95	-0.10539	3590.95	-0.09564	3590.95	-0.11188	3590.95	-0.10318
	3591.05	-0.10064		3591.05	-0.10292		3591.05	-0.10292	3591.05	-0.09449	3591.05	-0.11089	3591.05	-0.10382
	3591.15	-0.10092		3591.15	-0.1005		3591.15	-0.1005	3591.15	-0.09429	3591.15	-0.10987	3591.15	-0.10423
	3591.25	-0.10125		3591.25	-0.0988		3591.25	-0.0988	3591.25	-0.09477	3591.25	-0.10906	3591.25	-0.10462
	3591.35	-0.10165		3591.35	-0.09832		3591.35	-0.09832	3591.35	-0.09541	3591.35	-0.10866	3591.35	-0.10523
	3591.45	-0.10218		3591.45	-0.09922		3591.45	-0.09922	3591.45	-0.0958	3591.45	-0.10876	3591.45	-0.10615
	3591.55	-0.10285		3591.55	-0.10114		3591.55	-0.10114	3591.55	-0.09589	3591.55	-0.10919	3591.55	-0.10716
	3591.65	-0.10352		3591.65	-0.10328		3591.65	-0.10328	3591.65	-0.096	3591.65	-0.10971	3591.65	-0.10787
	3591.75	-0.10392		3591.75	-0.1048		3591.75	-0.1048	3591.75	-0.09645	3591.75	-0.11016	3591.75	-0.10789
	3591.85	-0.10381		3591.85	-0.10531		3591.85	-0.10531	3591.85	-0.09736	3591.85	-0.11048	3591.85	-0.10717
	3591.95	-0.10319		3591.95	-0.10504		3591.95	-0.10504	3591.95	-0.09847	3591.95	-0.11063	3591.95	-0.106
	3592.05	-0.10234		3592.05	-0.10455		3592.05	-0.10455	3592.05	-0.09939	3592.05	-0.11054	3592.05	-0.10488
	3592.15	-0.10173		3592.15	-0.10424		3592.15	-0.10424	3592.15	-0.09984	3592.15	-0.11013	3592.15	-0.1042
	3592.25	-0.10166		3592.25	-0.10404		3592.25	-0.10404	3592.25	-0.09979	3592.25	-0.10956	3592.25	-0.10397
	3592.35	-0.10209		3592.35	-0.10367		3592.35	-0.10367	3592.35	-0.09948	3592.35	-0.1091	3592.35	-0.1039
	3592.45	-0.10269		3592.45	-0.10298		3592.45	-0.10298	3592.45	-0.09925	3592.45	-0.10906	3592.45	-0.10368
	3592.55	-0.10306		3592.55	-0.10222		3592.55	-0.10222	3592.55	-0.09941	3592.55	-0.10946	3592.55	-0.10323
	3592.65	-0.10289		3592.65	-0.10186		3592.65	-0.10186	3592.65	-0.10002	3592.65	-0.11009	3592.65	-0.10271
	3592.75	-0.10207		3592.75	-0.10218		3592.75	-0.10218	3592.75	-0.10081	3592.75	-0.11065	3592.75	-0.10242
	3592.85	-0.10068		3592.85	-0.10308		3592.85	-0.10308	3592.85	-0.10127	3592.85	-0.11099	3592.85	-0.10261
	3592.95	-0.09898		3592.95	-0.10412		3592.95	-0.10412	3592.95	-0.10089	3592.95	-0.11116	3592.95	-0.10342
	3593.05	-0.09742		3593.05	-0.10486		3593.05	-0.10486	3593.05	-0.09954	3593.05	-0.11122	3593.05	-0.10481
	3593.15	-0.09647		3593.15	-0.10518		3593.15	-0.10518	3593.15	-0.09744	3593.15	-0.1112	3593.15	-0.10654
	3593.25	-0.09648		3593.25	-0.10525		3593.25	-0.10525	3593.25	-0.09513	3593.25	-0.11096	3593.25	-0.1083
	3593.35	-0.09747		3593.35	-0.10533		3593.35	-0.10533	3593.35	-0.09317	3593.35	-0.11032	3593.35	-0.10978
	3593.45	-0.09909		3593.45	-0.10555		3593.45	-0.10555	3593.45	-0.092	3593.45	-0.10922	3593.45	-0.11087
	3593.55	-0.10074		3593.55	-0.10582		3593.55	-0.10582	3593.55	-0.09185	3593.55	-0.10778	3593.55	-0.11165
	3593.65	-0.10181		3593.65	-0.10592		3593.65	-0.10592	3593.65	-0.09271	3593.65	-0.10637	3593.65	-0.11227
	3593.75	-0.10196		3593.75	-0.10574		3593.75	-0.10574	3593.75	-0.09429	3593.75	-0.10535	3593.75	-0.11278
	3593.85	-0.10126		3593.85	-0.10532		3593.85	-0.10532	3593.85	-0.09612	3593.85	-0.10488	3593.85	-0.1131
	3593.95	-0.10009		3593.95	-0.10483		3593.95	-0.10483	3593.95	-0.09768	3593.95	-0.10489	3593.95	-0.11315
	3594.05	-0.09894		3594.05	-0.10446		3594.05	-0.10446	3594.05	-0.09859	3594.05	-0.10515	3594.05	-0.11291
	3594.15	-0.09808		3594.15	-0.10432		3594.15	-0.10432	3594.15	-0.09876	3594.15	-0.10551	3594.15	-0.11251
	3594.25	-0.09749		3594.25	-0.10438		3594.25	-0.10438	3594.25	-0.09836	3594.25	-0.10594	3594.25	-0.11205
	3594.35	-0.09697		3594.35	-0.10455		3594.35	-0.10455	3594.35	-0.09774	3594.35	-0.10642	3594.35	-0.11159
	3594.45	-0.09648		3594.45	-0.10469		3594.45	-0.10469	3594.45	-0.09721	3594.45	-0.10682	3594.45	-0.11115
	3594.55	-0.09617		3594.55	-0.10477		3594.55	-0.10477	3594.55	-0.09694	3594.55	-0.10701	3594.55	-0.11073
	3594.65	-0.09634		3594.65	-0.10485		3594.65	-0.10485	3594.65	-0.09694	3594.65	-0.10694	3594.65	-0.11032
	3594.75	-0.09713		3594.75	-0.10505		3594.75	-0.10505	3594.75	-0.0971	3594.75	-0.10671	3594.75	-0.1098
	3594.85	-0.09844		3594.85	-0.10533		3594.85	-0.10533	3594.85	-0.09736	3594.85	-0.10651	3594.85	-0.10903
	3594.95	-0.09994		3594.95	-0.10547		3594.95	-0.10547	3594.95	-0.09767	3594.95	-0.1065	3594.95	-0.10801
	3595.05	-0.1013		3595.05	-0.10519		3595.05	-0.10519	3595.05	-0.09805	3595.05	-0.10678	3595.05	-0.10694
	3595.15	-0.10229		3595.15	-0.10436		3595.15	-0.10436	3595.15	-0.09844	3595.15	-0.1073	3595.15	-0.10614
	3595.25	-0.1028		3595.25	-0.10311		3595.25	-0.10311	3595.25	-0.09875	3595.25	-0.10788	3595.25	-0.10577
	3595.35	-0.10283		3595.35	-0.10182		3595.35	-0.10182	3595.35	-0.09892	3595.35	-0.10833	3595.35	-0.10575
	3595.45	-0.10246		3595.45	-0.10089		3595.45	-0.10089	3595.45	-0.09901	3595.45	-0.1086	3595.45	-0.10587
	3595.55	-0.10181		3595.55	-0.10057		3595.55	-0.10057	3595.55	-0.09923	3595.55	-0.10885	3595.55	-0.106
	3595.65	-0.101		3595.65	-0.10083		3595.65	-0.10083	3595.65	-0.0997	3595.65	-0.10932	3595.65	-0.10621
	3595.75	-0.10009		3595.75	-0.10151		3595.75	-0.10151	3595.75	-0.10045	3595.75	-0.1101	3595.75	-0.10664
	3595.85	-0.09909		3595.85	-0.10243		3595.85	-0.10243	3595.85	-0.10143	3595.85	-0.111	3595.85	-0.10738
	3595.95	-0.09803		3595.95	-0.10346		3595.95	-0.10346	3595.95	-0.10267	3595.95	-0.1116	3595.95	-0.10836
	3596.05	-0.09701		3596.05	-0.10446		3596.05	-0.10446	3596.05	-0.10417	3596.05	-0.11158	3596.05	-0.10941
	3596.15	-0.09621		3596.15	-0.10522		3596.15	-0.10522	3596.15	-0.10577	3596.15	-0.11088	3596.15	-0.11031
	3596.25	-0.09592		3596.25	-0.10549		3596.25	-0.10549	3596.25	-0.10708	3596.25	-0.10985	3596.25	-0.11089
	3596.35	-0.0963		3596.35	-0.10511		3596.35	-0.10511	3596.35	-0.10763	3596.35	-0.10901	3596.35	-0.11106
	3596.45	-0.09732		3596.45	-0.10422		3596.45	-0.10422	3596.45	-0.10717	3596.45	-0.10875	3596.45	-0.11077
	3596.55	-0.09866		3596.55	-0.10326		3596.55	-0.10326	3596.55	-0.10582	3596.55	-0.10908	3596.55	-0.11004
	3596.65	-0.09989		3596.65	-0.10282		3596.65	-0.10282	3596.65	-0.10389	3596.65	-0.1097	3596.65	-0.109
	3596.75	-0.10077		3596.75	-0.10318		3596.75	-0.10318	3596.75	-0.10167	3596.75	-0.11019	3596.75	-0.10792
	3596.85	-0.10136		3596.85	-0.10415		3596.85	-0.10415	3596.85	-0.09938	3596.85	-0.11034	3596.85	-0.10717
	3596.95	-0.10198		3596.95	-0.10505		3596.95	-0.10505	3596.95	-0.09726	3596.95	-0.11012	3596.95	-0.10703
	3597.05	-0.10292		3597.05	-0.10528		3597.05	-0.10528	3597.05	-0.0957	3597.05	-0.10959	3597.05	-0.10758
	3597.15	-0.10425		3597.15	-0.10475		3597.15	-0.10475	3597.15	-0.09516	3597.15	-0.10876	3597.15	-0.10864
	3597.25	-0.1058		3597.25	-0.1039		3597.25	-0.1039	3597.25	-0.09578	3597.25	-0.10759	3597.25	-0.10975
	3597.35	-0.10733		3597.35	-0.1033		3597.35	-0.1033	3597.35	-0.09718	3597.35	-0.10609	3597.35	-0.11027
	3597.45	-0.10865		3597.45	-0.10313		3597.45	-0.10313	3597.45	-0.09862	3597.45	-0.10447	3597.45	-0.10969
	3597.55	-0.1096		3597.55	-0.10303		3597.55	-0.10303	3597.55	-0.09946	3597.55	-0.103	3597.55	-0.10791
	3597.65	-0.11011		3597.65	-0.10241		3597.65	-0.10241	3597.65	-0.09945	3597.65	-0.10191	3597.65	-0.10539
	3597.75	-0.11019		3597.75	-0.10101		3597.75	-0.10101	3597.75	-0.09884	3597.75	-0.1013	3597.75	-0.10303
	3597.85	-0.10995		3597.85	-0.09906		3597.85	-0.09906	3597.85	-0.09805	3597.85	-0.10104	3597.85	-0.10169
	3597.95	-0.10955		3597.95	-0.09713		3597.95	-0.09713	3597.95	-0.0974	3597.95	-0.10098	3597.95	-0.10184
	3598.05	-0.10909		3598.05	-0.09562		3598.05	-0.09562	3598.05	-0.09699	3598.05	-0.10108	3598.05	-0.10333
	3598.15	-0.10855		3598.15	-0.09462		3598.15	-0.09462	3598.15	-0.09676	3598.15	-0.10143	3598.15	-0.10565
	3598.25	-0.10775		3598.25	-0.09389		3598.25	-0.09389	3598.25	-0.09656	3598.25	-0.10221	3598.25	-0.1082
	3598.35	-0.10651		3598.35	-0.09321		3598.35	-0.09321	3598.35	-0.09622	3598.35	-0.10351	3598.35	-0.11052
	3598.45	-0.10475		3598.45	-0.09251		3598.45	-0.09251	3598.45	-0.09567	3598.45	-0.10525	3598.45	-0.11227
	3598.55	-0.10267		3598.55	-0.09185		3598.55	-0.09185	3598.55	-0.09495	3598.55	-0.10721	3598.55	-0.11325
	3598.65	-0.10072		3598.65	-0.09131		3598.65	-0.09131	3598.65	-0.09427	3598.65	-0.10908	3598.65	-0.11348
	3598.75	-0.09932		3598.75	-0.09093		3598.75	-0.09093	3598.75	-0.09391	3598.75	-0.11056	3598.75	-0.11328
	3598.85	-0.09867		3598.85	-0.09084		3598.85	-0.09084	3598.85	-0.09416	3598.85	-0.11139	3598.85	-0.11311
	3598.95	-0.0987		3598.95	-0.09126		3598.95	-0.09126	3598.95	-0.09511	3598.95	-0.11148	3598.95	-0.11333
	3599.05	-0.09922		3599.05	-0.09236		3599.05	-0.09236	3599.05	-0.09651	3599.05	-0.11088	3599.05	-0.11395
	3599.15	-0.10005		3599.15	-0.094		3599.15	-0.094	3599.15	-0.09791	3599.15	-0.10982	3599.15	-0.11465
	3599.25	-0.10103		3599.25	-0.09569		3599.25	-0.09569	3599.25	-0.09884	3599.25	-0.10866	3599.25	-0.11508
	3599.35	-0.10198		3599.35	-0.09678		3599.35	-0.09678	3599.35	-0.09902	3599.35	-0.10771	3599.35	-0.11506
	3599.45	-0.10273		3599.45	-0.09693		3599.45	-0.09693	3599.45	-0.09844	3599.45	-0.10714	3599.45	-0.11468
	3599.55	-0.10314		3599.55	-0.0963		3599.55	-0.0963	3599.55	-0.09729	3599.55	-0.10691	3599.55	-0.11418
	3599.65	-0.10318		3599.65	-0.09545		3599.65	-0.09545	3599.65	-0.09588	3599.65	-0.1069	3599.65	-0.11377
	3599.75	-0.10289		3599.75	-0.09493		3599.75	-0.09493	3599.75	-0.09461	3599.75	-0.10708	3599.75	-0.11351
	3599.85	-0.10233		3599.85	-0.095		3599.85	-0.095	3599.85	-0.09379	3599.85	-0.10754	3599.85	-0.11332
	3599.95	-0.10165		3599.95	-0.09554		3599.95	-0.09554	3599.95	-0.09346	3599.95	-0.10844	3599.95	-0.11309
	3600.05	-0.10113		3600.05	-0.09629		3600.05	-0.09629	3600.05	-0.09349	3600.05	-0.10979	3600.05	-0.11277
	3600.15	-0.10113		3600.15	-0.09709		3600.15	-0.09709	3600.15	-0.09364	3600.15	-0.11131	3600.15	-0.11243
	3600.25	-0.1019		3600.25	-0.09789		3600.25	-0.09789	3600.25	-0.09377	3600.25	-0.11245	3600.25	-0.11215
	3600.35	-0.10342		3600.35	-0.09874		3600.35	-0.09874	3600.35	-0.09393	3600.35	-0.11259	3600.35	-0.11191
	3600.45	-0.10526		3600.45	-0.0997		3600.45	-0.0997	3600.45	-0.09422	3600.45	-0.1114	3600.45	-0.11168
	3600.55	-0.10684		3600.55	-0.10073		3600.55	-0.10073	3600.55	-0.09468	3600.55	-0.1091	3600.55	-0.11144
	3600.65	-0.10772		3600.65	-0.10168		3600.65	-0.10168	3600.65	-0.09529	3600.65	-0.10638	3600.65	-0.11128
	3600.75	-0.10778		3600.75	-0.10236		3600.75	-0.10236	3600.75	-0.09604	3600.75	-0.10409	3600.75	-0.11125
	3600.85	-0.10723		3600.85	-0.10264		3600.85	-0.10264	3600.85	-0.09699	3600.85	-0.10277	3600.85	-0.11129
	3600.95	-0.10636		3600.95	-0.10248		3600.95	-0.10248	3600.95	-0.09823	3600.95	-0.1024	3600.95	-0.11134
	3601.05	-0.1054		3601.05	-0.10186		3601.05	-0.10186	3601.05	-0.09979	3601.05	-0.10254	3601.05	-0.11139
	3601.15	-0.10451		3601.15	-0.10076		3601.15	-0.10076	3601.15	-0.10153	3601.15	-0.10265	3601.15	-0.11153
	3601.25	-0.10379		3601.25	-0.09919		3601.25	-0.09919	3601.25	-0.10312	3601.25	-0.10242	3601.25	-0.11186
	3601.35	-0.10329		3601.35	-0.09734		3601.35	-0.09734	3601.35	-0.10416	3601.35	-0.10196	3601.35	-0.11238
	3601.45	-0.10298		3601.45	-0.09554		3601.45	-0.09554	3601.45	-0.10429	3601.45	-0.1017	3601.45	-0.11306
	3601.55	-0.10268		3601.55	-0.09416		3601.55	-0.09416	3601.55	-0.10342	3601.55	-0.1021	3601.55	-0.11384
	3601.65	-0.10223		3601.65	-0.09346		3601.65	-0.09346	3601.65	-0.10177	3601.65	-0.10338	3601.65	-0.11457
	3601.75	-0.10146		3601.75	-0.09352		3601.75	-0.09352	3601.75	-0.09989	3601.75	-0.10536	3601.75	-0.11515
	3601.85	-0.10031		3601.85	-0.09421		3601.85	-0.09421	3601.85	-0.09843	3601.85	-0.10752	3601.85	-0.1156
	3601.95	-0.09883		3601.95	-0.0952		3601.95	-0.0952	3601.95	-0.09776	3601.95	-0.10932	3601.95	-0.11604
	3602.05	-0.09719		3602.05	-0.09602		3602.05	-0.09602	3602.05	-0.09778	3602.05	-0.11037	3602.05	-0.11653
	3602.15	-0.09567		3602.15	-0.0963		3602.15	-0.0963	3602.15	-0.09805	3602.15	-0.11057	3602.15	-0.11686
	3602.25	-0.09465		3602.25	-0.09602		3602.25	-0.09602	3602.25	-0.09812	3602.25	-0.10991	3602.25	-0.11672
	3602.35	-0.09442		3602.35	-0.09555		3602.35	-0.09555	3602.35	-0.09785	3602.35	-0.10852	3602.35	-0.11591
	3602.45	-0.09504		3602.45	-0.09546		3602.45	-0.09546	3602.45	-0.09734	3602.45	-0.10675	3602.45	-0.11458
	3602.55	-0.09626		3602.55	-0.09611		3602.55	-0.09611	3602.55	-0.09683	3602.55	-0.10521	3602.55	-0.11317
	3602.65	-0.09763		3602.65	-0.0975		3602.65	-0.0975	3602.65	-0.09651	3602.65	-0.10461	3602.65	-0.11208
	3602.75	-0.09873		3602.75	-0.09918		3602.75	-0.09918	3602.75	-0.09661	3602.75	-0.10536	3602.75	-0.11138
	3602.85	-0.09933		3602.85	-0.10053		3602.85	-0.10053	3602.85	-0.09738	3602.85	-0.10723	3602.85	-0.1109
	3602.95	-0.09942		3602.95	-0.10111		3602.95	-0.10111	3602.95	-0.09894	3602.95	-0.10941	3602.95	-0.11037
	3603.05	-0.09911		3603.05	-0.10087		3603.05	-0.10087	3603.05	-0.10104	3603.05	-0.111	3603.05	-0.10975
	3603.15	-0.09856		3603.15	-0.1002		3603.15	-0.1002	3603.15	-0.10314	3603.15	-0.11143	3603.15	-0.10927
	3603.25	-0.098		3603.25	-0.09967		3603.25	-0.09967	3603.25	-0.10468	3603.25	-0.11065	3603.25	-0.1092
	3603.35	-0.09772		3603.35	-0.09978		3603.35	-0.09978	3603.35	-0.10542	3603.35	-0.10894	3603.35	-0.10969
	3603.45	-0.09803		3603.45	-0.10078		3603.45	-0.10078	3603.45	-0.1055	3603.45	-0.10669	3603.45	-0.11066
	3603.55	-0.09912		3603.55	-0.10262		3603.55	-0.10262	3603.55	-0.10525	3603.55	-0.10421	3603.55	-0.11189
	3603.65	-0.10092		3603.65	-0.10498		3603.65	-0.10498	3603.65	-0.10494	3603.65	-0.10175	3603.65	-0.11313
	3603.75	-0.10309		3603.75	-0.10736		3603.75	-0.10736	3603.75	-0.10472	3603.75	-0.09951	3603.75	-0.11414
	3603.85	-0.10515		3603.85	-0.10922		3603.85	-0.10922	3603.85	-0.10462	3603.85	-0.09767	3603.85	-0.11471
	3603.95	-0.10664		3603.95	-0.11008		3603.95	-0.11008	3603.95	-0.10454	3603.95	-0.09637	3603.95	-0.11473
	3604.05	-0.10724		3604.05	-0.10979		3604.05	-0.10979	3604.05	-0.10429	3604.05	-0.09577	3604.05	-0.11422
	3604.15	-0.10689		3604.15	-0.10853		3604.15	-0.10853	3604.15	-0.10361	3604.15	-0.09598	3604.15	-0.11334
	3604.25	-0.10585		3604.25	-0.10673		3604.25	-0.10673	3604.25	-0.1023	3604.25	-0.09701	3604.25	-0.11231
	3604.35	-0.10454		3604.35	-0.10491		3604.35	-0.10491	3604.35	-0.10039	3604.35	-0.09866	3604.35	-0.11128
	3604.45	-0.1034		3604.45	-0.1035		3604.45	-0.1035	3604.45	-0.09815	3604.45	-0.10052	3604.45	-0.11029
	3604.55	-0.10267		3604.55	-0.10276		3604.55	-0.10276	3604.55	-0.09596	3604.55	-0.10209	3604.55	-0.1093
	3604.65	-0.10221		3604.65	-0.1027		3604.65	-0.1027	3604.65	-0.09411	3604.65	-0.10296	3604.65	-0.10822
	3604.75	-0.10157		3604.75	-0.1031		3604.75	-0.1031	3604.75	-0.0928	3604.75	-0.10288	3604.75	-0.10704
	3604.85	-0.10029		3604.85	-0.10367		3604.85	-0.10367	3604.85	-0.09215	3604.85	-0.10186	3604.85	-0.10583
	3604.95	-0.09829		3604.95	-0.10412		3604.95	-0.10412	3604.95	-0.09221	3604.95	-0.10014	3604.95	-0.10474
	3605.05	-0.09597		3605.05	-0.1043		3605.05	-0.1043	3605.05	-0.09293	3605.05	-0.09813	3605.05	-0.10393
	3605.15	-0.09397		3605.15	-0.10425		3605.15	-0.10425	3605.15	-0.0941	3605.15	-0.09632	3605.15	-0.10353
	3605.25	-0.09282		3605.25	-0.10412		3605.25	-0.10412	3605.25	-0.09543	3605.25	-0.09523	3605.25	-0.1035
	3605.35	-0.09267		3605.35	-0.10401		3605.35	-0.10401	3605.35	-0.09663	3605.35	-0.09523	3605.35	-0.10365
	3605.45	-0.09334		3605.45	-0.10387		3605.45	-0.10387	3605.45	-0.09753	3605.45	-0.0965	3605.45	-0.10362
	3605.55	-0.09445		3605.55	-0.1035		3605.55	-0.1035	3605.55	-0.09807	3605.55	-0.09893	3605.55	-0.10317
	3605.65	-0.09563		3605.65	-0.10275		3605.65	-0.10275	3605.65	-0.09824	3605.65	-0.10216	3605.65	-0.10235
	3605.75	-0.09656		3605.75	-0.10164		3605.75	-0.10164	3605.75	-0.09806	3605.75	-0.10559	3605.75	-0.10148
	3605.85	-0.09708		3605.85	-0.10039		3605.85	-0.10039	3605.85	-0.09761	3605.85	-0.10858	3605.85	-0.10099
	3605.95	-0.09723		3605.95	-0.09926		3605.95	-0.09926	3605.95	-0.09704	3605.95	-0.11057	3605.95	-0.1011
	3606.05	-0.09714		3606.05	-0.09845		3606.05	-0.09845	3606.05	-0.09655	3606.05	-0.11133	3606.05	-0.10184
	3606.15	-0.09697		3606.15	-0.09812		3606.15	-0.09812	3606.15	-0.09625	3606.15	-0.11104	3606.15	-0.10308
[truncated: 98 more rows]

## Sheet: Fig.4h
	PhOH			PMS			PMS+PhOH			NFC/M+PhOH			NFC/M+PMS+PhOH
[truncated: 1,076 more rows]

[truncated: 1 more sheets: Fig.4i]
