# Supplementary material for: Tuning electronic structure of metal-free dual-site catalyst enables exclusive singlet oxygen production and in-situ utilization
Source: Nat Commun. 2024 Jul 10;15:5771. doi: 10.1038/s41467-024-50240-0 (PMC11535063; doi:10.1038/s41467-024-50240-0)
Supplement: Supplementary file 5 — Source Data [file 41467_2024_50240_MOESM5_ESM.zip › Source Data/Source Data Fig5.xlsx]

## Sheet: Fig.5a
		C/C0
		NFC/M alone		PMS alone		NFC/M + PMS
	Time (min)	mean	s.d.	mean	s.d.	mean	s.d.
	0	1	0	1	0	1	0
	0.5	0.9962	0.01094	0.99874	0.00502	0.15443	0.01441
	1	1.0083	0.00966	0.99856	0.0062	0.03713	0.01061
	2	0.99674	0.00649	0.99884	0.00681	0	0
	3	0.99445	0.0067	0.9922	0.00859	0	0
	5	0.99332	0.00714	0.98379	0.00282	0	0
	8	0.98991	0.00963	0.98684	0.01273	0	0
	13	0.98793	0.00539	0.99682	0.00436	0	0
	20	0.96718	0.00957	0.99964	0.0071	0	0

## Sheet: Fig.5b
		C/C0
		NFC/M		NC/M		FC/M		NFC
	Time (min)	mean	s.d.	mean	s.d.	mean	s.d.	mean	s.d.
	0	1	0	1	0	1	0	1	0
	0.5	0.55734	0.0022	1.00511	0.01033	0.99186	0.00684	0.97669	0.0067
	1	0.42078	0.02707	1.00004	0.01223	0.99643	0.00703	0.97045	0.01354
	2	0.27113	0.0162	0.99272	0.00491	0.98925	0.00824	0.95004	0.01028
	3	0.16798	0.01518	0.98736	0.00671	0.98742	0.00987	0.93288	0.01274
	5	0.05454	0.01638	0.98345	0.00725	0.97633	0.00617	0.90388	0.02088
	8	0.00981	0.00491	0.98247	0.00743	0.97167	0.00955	0.87944	0.01581
	13	0.00495	0.00026019	0.97559	0.01352	0.97026	0.00439	0.84313	0.01111
	20	0.00415	0.000467811	0.9717	0.01524	0.96627	0.0118	0.80371	0.00821

## Sheet: Fig.5d
	C/C0
	PhOH		BPA		4-CP		TCP		SA		SMZ		SMX		OFX		RhB		MB
Time (min)	mean	s.d.	mean	s.d.	mean	s.d.	mean	s.d.	mean	s.d.	mean	s.d.	mean	s.d.	mean	s.d.	mean	s.d.	mean	s.d.
0	1	0	1	0	1	0	1	0	1	0	1	0	1	0	1	0	1	0	1	0
0.5	0.55734	0.0022	0.15443	0.01441	0.48799	0.01035	0.44558	0.01016	0.85828	0.00914	0.55507	0.00774	0.79794	0.02185	0.76661	0.66294	0.66294	0.02192	0.65581	0.01193
1	0.42078	0.02707	0.03713	0.01061	0.31075	0.01574	0.26613	0.00402	0.76413	0.02762	0.45336	0.00664	0.74969	0.01627	0.687	0.54345	0.54345	0.01033	0.51903	0.00517
2	0.27113	0.0162	0	0	0.11382	0.01158	0.08621	0.00463	0.63027	0.02288	0.34301	0.02026	0.68377	0.000960944	0.54391	0.41443	0.41443	0.01281	0.36958	0.01376
3	0.16798	0.01518	0	0	0.0389	0.00124	0.01449	0.00197	0.53331	0.01327	0.26452	0.01455	0.62744	0.00228	0.42303	0.32455	0.32455	0.01555	0.27447	0.00967
5	0.05454	0.01638	0	0	0.01435	0.000974624	0	0	0.37374	0.01006	0.13928	0.02115	0.55025	0.000607062	0.26719	0.17629	0.17629	0.00542	0.17392	0.00813
8	0.00981	0.00491	0	0	0.00289	0.00409	0	0	0.20363	0.01254	0.03579	0.0102	0.47829	0.00471	0.10924	0.07024	0.07024	0.000348693	0.07972	0.00533
13	0.00495	0.00026019	0	0	0	0	0	0	0.04347	0.01235	0.00475	0.00672	0.38711	0.00201	0.05596	0.011	0.011	0.00107	0.03443	0.00521
20	0.00415	0.000467811	0	0	0	0	0	0	0	0	0	0	0.30109	0.00567	0.02507	0	0	0	0.00634	0.0013

## Sheet: Fig.5h
		C/C0
		pH 3.0		pH 5.0		pH 7.1		pH 8.3		pH 9.5		pH 10.8
	Time (min)	mean	s.d.	mean	s.d.	mean	s.d.	mean	s.d.	mean	s.d.	mean	s.d.
	0	1	0	1	0	1	0	1	0	1	0	1	0
	0.5	0.54407	0.01041	0.57761	0.01891	0.55734	0.0022	0.59878	0.01297	0.64757	0.00782	0.88374	0.01529
	1	0.36909	0.00617	0.44182	0.00572	0.42078	0.02707	0.4621	0.01151	0.49635	0.01319	0.84022	0.00426
	2	0.2078	0.00601	0.28708	0.0179	0.27113	0.0162	0.31768	0.00147	0.33465	0.00915	0.7578	0.01775
	3	0.08167	0.001	0.16085	0.01795	0.16798	0.01518	0.1897	0.00878	0.21019	0.01395	0.71441	0.02024
	5	0.01097	0.000756318	0.06716	0.01241	0.05454	0.01638	0.07505	0.00544	0.07915	0.00745	0.63842	0.0219
	8	0.00411	0.000385704	0.00908	0.00243	0.00981	0.00491	0.00489	4.34561e-05	0.00804	0.00256	0.52718	0.02076
	13	0	0	0	0	0.00495	0.00026019	0	0	0	0	0.41787	0.02553
	20	0	0	0	0	0.00415	0.000467811	0	0	0	0	0.30153	0.00649

## Sheet: Fig.5i
	system	kobs (min-1)
		mean	s.d.
	Control	0.57838	0.01908
	Cl-	0.55171	0.00449
	NO3-	0.54874	0.04465
	SO42-	0.60101	0.02618
	HA	0.50117	0.03627

## Sheet: Fig.5k
	NFC/M @ carbon felt \ PMS				Carbon felt \ PMS
	Time (h)	Number of bed volumn	Removal efficiency (%)		Time (h)	Number of bed volumn	Removal efficiency (%)
	0.5	11.3177	100		0.5	11.3177	89.7029
	1	22.6354	100		1	22.6354	86.4242
	2	45.2707	100		2	45.2707	75.3074
	3	67.9061	100		3	67.9061	55.9939
	5	113.177	100		4	90.5415	40.3689
	7	158.448	100		5	113.177	32.1209
	9	203.718	100		6	135.812	20.7992
	16	362.166	100		7	158.448	10.0922
	18	407.437	100
	20	452.707	97.2823
	22	497.978	93.8098
	25	565.884	92.3503
	28	633.79	90.6895
	30	679.061	89.079
	33	746.967	87.9215
	36	814.873	86.8143
